# Supplementary material for: FOXM1 Protects Against Myocardial Ischemia‐Reperfusion Injury in Rodent and Porcine Models by Suppressing MKRN1‐Dependent LKB1 Ubiquitination
Source: Adv Sci (Weinh). 2025 Jun 23;12(35):e08673. doi: 10.1002/advs.202508673 (PMC12463072; doi:10.1002/advs.202508673)
Supplement: Supplementary file 2 — Supporting Information [file ADVS-12-e08673-s004.csv]

	BaseMean_DESeq2	BaseMean_control_sham	BaseMean_case_IR_24h	FoldChange	log2FoldChange	p-value	q_value	Regulation	Expression_IR_24h_1	Expression_IR_24h_2	Expression_IR_24h_3	Expression_sham1	Expression_sham2	Expression_sham3	gene_Dbxref	description	GO_id	GO_term	pathway	pathway_description	TF_family
Slc26a3	6.09190813145959	12.1838162629191	0	0.0117182100122903	-6.41510397868493	0.000423463763436341	0.00205787101962237	Down	0	0	0	0.0923700720626595	0.0166871894533399	0.373136828467779	13487	solute carrier family 26, member 3	GO:0005515,GO:0005886,GO:0005887,GO:0006821,GO:0008271,GO:0008272,GO:0015106,GO:0015108,GO:0015116,GO:0015297,GO:0015301,GO:0016020,GO:0016021,GO:0016324,GO:0019531,GO:0031526,GO:0048240,GO:0051454,GO:0055085,GO:0060081,GO:0071320,GO:0097225	protein binding|plasma membrane|integral component of plasma membrane|chloride transport|secondary active sulfate transmembrane transporter activity|sulfate transport|bicarbonate transmembrane transporter activity|chloride transmembrane transporter activity|sulfate transmembrane transporter activity|antiporter activity|anion:anion antiporter activity|membrane|integral component of membrane|apical…	mmu04972,mmu04978	Pancreatic secretion|Mineral absorption	NA
Inmt	969.235454363288	1912.62134928237	25.8495594441992	0.0135016505018525	-6.21072041025497	2.59710287160103e-07	2.99219405313183e-06	Down	0.323983917106433	0.154760823754787	3.60308111139818	103.748596169349	50.8643803992531	77.5247993068553	21743	indolethylamine N-methyltransferase	GO:0004790,GO:0005737,GO:0005829,GO:0008168,GO:0008170,GO:0009308,GO:0009636,GO:0016740,GO:0030748,GO:0032259,GO:0102707	thioether S-methyltransferase activity|cytoplasm|cytosol|methyltransferase activity|N-methyltransferase activity|amine metabolic process|response to toxic substance|transferase activity|amine N-methyltransferase activity|methylation|S-adenosyl-L-methionine:beta-alanine N-methyltransferase activity	mmu00380,mmu00450	Tryptophan metabolism|Selenocompound metabolism	NA
Cyp2b10	5.19865941382544	10.3973188276508	0	0.0139005966219873	-6.16870938415613	0.000523665211339917	0.00249131218523245	Down	0	0	0	0.0536448128841004	0.407032361277208	0.189614969808884	13088	cytochrome P450, family 2, subfamily b, polypeptide 10	GO:0004497,GO:0005506,GO:0005737,GO:0005743,GO:0005783,GO:0006082,GO:0006805,GO:0008202,GO:0008390,GO:0008392,GO:0008395,GO:0009617,GO:0016020,GO:0016491,GO:0016705,GO:0016712,GO:0017144,GO:0019373,GO:0020037,GO:0030544,GO:0042180,GO:0042738,GO:0043231,GO:0046872,GO:0051879,GO:0062184,GO:0062187,GO:0062188,GO:0062189,GO:0070330,GO:0101021	monooxygenase activity|iron ion binding|cytoplasm|mitochondrial inner membrane|endoplasmic reticulum|organic acid metabolic process|xenobiotic metabolic process|steroid metabolic process|testosterone 16-alpha-hydroxylase activity|arachidonic acid epoxygenase activity|steroid hydroxylase activity|response to bacterium|membrane|oxidoreductase activity|oxidoreductase activity, acting on paired donor…	mmu00140,mmu00590,mmu00830,mmu05204	Steroid hormone biosynthesis|Arachidonic acid metabolism|Retinol metabolism|Chemical carcinogenesis	NA
Lhcgr	5.00488938917422	10.0097787783484	0	0.0144470315194459	-6.11308310204016	0.000680007463518642	0.00310550396441857	Down	0	0	0	0.0133137252010493	0.101018471584326	0.0403364511281411	16867	luteinizing hormone/choriogonadotropin receptor	GO:0001541,GO:0004930,GO:0004964,GO:0005615,GO:0005634,GO:0005737,GO:0005764,GO:0005768,GO:0005783,GO:0005886,GO:0005887,GO:0006622,GO:0007165,GO:0007186,GO:0007188,GO:0007189,GO:0007190,GO:0007200,GO:0007283,GO:0008528,GO:0008584,GO:0008585,GO:0009755,GO:0010524,GO:0016020,GO:0016021,GO:0016500,GO:0017046,GO:0022602,GO:0031233,GO:0032962,GO:0034699,GO:0035472,GO:0038106,GO:0042700,GO:0042802,GO:…	ovarian follicle development|G protein-coupled receptor activity|luteinizing hormone receptor activity|extracellular space|nucleus|cytoplasm|lysosome|endosome|endoplasmic reticulum|plasma membrane|integral component of plasma membrane|protein targeting to lysosome|signal transduction|G protein-coupled receptor signaling pathway|adenylate cyclase-modulating G protein-coupled receptor signaling pat…	mmu04020,mmu04024,mmu04080,mmu04913,mmu04917	Calcium signaling pathway|cAMP signaling pathway|Neuroactive ligand-receptor interaction|Ovarian steroidogenesis|Prolactin signaling pathway	NA
Myocos	4.15122679114364	8.30245358228728	0	0.0172117292186852	-5.86046414121137	0.00637088897323401	0.0212905925969085	Down	0	0	0	0.489053197069614	0	0.197557233454138	100038657	myocilin opposite strand	NA	NA	NA	NA	NA
A730046J19Rik	4.10199302706278	8.20398605412556	0	0.0174053220252107	-5.84432768339041	0.00657726850998635	0.0218598301509015	Down	0	0	0	0.0642096613106058	0	0.16211277123786	319764	RIKEN cDNA A730046J19 gene	GO:0016020,GO:0016021,GO:0043231	membrane|integral component of membrane|intracellular membrane-bounded organelle	NA	NA	NA
Wfdc2	4.08957597160904	8.17915194321807	0	0.0176891274165724	-5.82099330640619	0.00170915363083179	0.0069270749400352	Down	0	0	0	0.355236102243796	0.84711611114896	0.143500670280509	67701	WAP four-disulfide core domain 2	GO:0004867,GO:0004869,GO:0005576,GO:0005615,GO:0010466,GO:0019731,GO:0019828,GO:0030414,GO:0045087	serine-type endopeptidase inhibitor activity|cysteine-type endopeptidase inhibitor activity|extracellular region|extracellular space|negative regulation of peptidase activity|antibacterial humoral response|aspartic-type endopeptidase inhibitor activity|peptidase inhibitor activity|innate immune response	NA	NA	NA
Upk1b	35.5108864169203	69.7334765690165	1.28829626482414	0.0185526524586604	-5.75223072716621	1.74484607240862e-10	4.21263632959548e-09	Down	0	0.105266172008741	0	2.08992201343472	0.726070264512346	1.8400144456287	22268	uroplakin 1B	GO:0005887,GO:0009617,GO:0016020,GO:0016021,GO:0016324,GO:0030855,GO:0120001	integral component of plasma membrane|response to bacterium|membrane|integral component of membrane|apical plasma membrane|epithelial cell differentiation|apical plasma membrane urothelial plaque	NA	NA	NA
Gdf2	3.70351214129793	7.40702428259587	0	0.0192752461482016	-5.69710690605348	0.0105163635616721	0.0323557435718493	Down	0	0	0	0.0674330378824234	0	0.255376443847593	12165	growth differentiation factor 2	GO:0001525,GO:0001569,GO:0001570,GO:0001649,GO:0001937,GO:0001938,GO:0005125,GO:0005515,GO:0005576,GO:0005615,GO:0006006,GO:0006879,GO:0008083,GO:0010596,GO:0010628,GO:0010862,GO:0017015,GO:0030182,GO:0030308,GO:0030509,GO:0030513,GO:0032757,GO:0032924,GO:0045603,GO:0045766,GO:0045893,GO:0045944,GO:0048514,GO:0060389,GO:0060395,GO:0061036,GO:0071773,GO:2000279	angiogenesis|branching involved in blood vessel morphogenesis|vasculogenesis|osteoblast differentiation|negative regulation of endothelial cell proliferation|positive regulation of endothelial cell proliferation|cytokine activity|protein binding|extracellular region|extracellular space|glucose metabolic process|cellular iron ion homeostasis|growth factor activity|negative regulation of endothelia…	mmu04060	Cytokine-cytokine receptor interaction	NA
Aox3	13.82581026339	27.1086246072246	0.54299591955544	0.0194182975567168	-5.68643946760386	0.000128854528035976	0.000723054165093069	Down	0	0	0.0126876913916724	0.364120856571998	0.0157873308923893	0.11767179439512	71724	aldehyde oxidase 3	GO:0004031,GO:0005506,GO:0005737,GO:0009055,GO:0016491,GO:0030151,GO:0046872,GO:0050660,GO:0051287,GO:0051536,GO:0051537,GO:0071949,GO:0102797,GO:0102798	aldehyde oxidase activity|iron ion binding|cytoplasm|electron transfer activity|oxidoreductase activity|molybdenum ion binding|metal ion binding|flavin adenine dinucleotide binding|NAD binding|iron-sulfur cluster binding|2 iron, 2 sulfur cluster binding|FAD binding|geranial:oxygen oxidoreductase activity|heptaldehyde:oxygen oxidoreductase activity	mmu00280,mmu00350,mmu00380,mmu00750,mmu00760,mmu00830,mmu00982,mmu04630	Valine, leucine and isoleucine degradation|Tyrosine metabolism|Tryptophan metabolism|Vitamin B6 metabolism|Nicotinate and nicotinamide metabolism|Retinol metabolism|Drug metabolism - cytochrome P450|JAK-STAT signaling pathway	NA
Hapln1	3.42156928438596	6.84313856877193	0	0.0209976540678322	-5.57362803587189	0.0134403195882695	0.03979533836366	Down	0	0	0	0.107466499666383	0.0529484909729717	0	12950	hyaluronan and proteoglycan link protein 1	GO:0001501,GO:0005540,GO:0005576,GO:0007155,GO:0007417,GO:0030021,GO:0031012,GO:0045202,GO:0062023	skeletal system development|hyaluronic acid binding|extracellular region|cell adhesion|central nervous system development|extracellular matrix structural constituent conferring compression resistance|extracellular matrix|synapse|collagen-containing extracellular matrix	NA	NA	NA
Nkain4	68.1754089001044	133.493117476922	2.8577003232866	0.0213906791402735	-5.54687390190708	1.02504202231589e-18	9.8365108495909e-17	Down	0.104443974957945	0.166302859980196	0.110622808432183	7.5347069874574	2.79884833392523	3.59089324337228	58237	Na+/K+ transporting ATPase interacting 4	GO:0002028,GO:0005886,GO:0016020,GO:0016021	regulation of sodium ion transport|plasma membrane|membrane|integral component of membrane	NA	NA	NA
Mybphl	59.1766723109678	115.559456871805	2.79388775013045	0.0241979188467975	-5.36897321659366	0.082741795765531	0.172912211224329	Down	0.292213942476384	0.0310188720025758	0.0343890130706107	11.4482907495841	0	0	68753	myosin binding protein H-like	GO:0001701,GO:0005737,GO:0036379	in utero embryonic development|cytoplasm|myofilament	NA	NA	NA
Rs1	2.9476700200054	5.89534004001079	0	0.0245567418548532	-5.3477370306	0.00731772296886719	0.0239457141218784	Down	0	0	0	0.0167489540476044	0.0726190974448258	0.0253720636481	20147	retinoschisis (X-linked, juvenile) 1 (human)	GO:0001786,GO:0001917,GO:0005546,GO:0005547,GO:0005576,GO:0005615,GO:0005886,GO:0007155,GO:0007601,GO:0008289,GO:0008429,GO:0010314,GO:0010842,GO:0016020,GO:0016062,GO:0019897,GO:0031210,GO:0032266,GO:0043325,GO:0050896,GO:0051260,GO:0070273,GO:0080025,GO:0098984	phosphatidylserine binding|photoreceptor inner segment|phosphatidylinositol-4,5-bisphosphate binding|phosphatidylinositol-3,4,5-trisphosphate binding|extracellular region|extracellular space|plasma membrane|cell adhesion|visual perception|lipid binding|phosphatidylethanolamine binding|phosphatidylinositol-5-phosphate binding|retina layer formation|membrane|adaptation of rhodopsin mediated signali…	NA	NA	NA
Adh7	5.77483612247186	11.2980355185672	0.251636726376433	0.0247255593589593	-5.33785303076127	0.00167733387876384	0.00681450596726081	Down	0.016916881747646	0	0	0.390803228528067	0.133770070783164	0.0415442936826791	11529	alcohol dehydrogenase 7 (class IV), mu or sigma polypeptide	GO:0001523,GO:0004022,GO:0004024,GO:0004031,GO:0004745,GO:0005622,GO:0005737,GO:0005829,GO:0005886,GO:0006067,GO:0006068,GO:0006069,GO:0008270,GO:0009617,GO:0010430,GO:0016491,GO:0019841,GO:0035276,GO:0042572,GO:0042573,GO:0042802,GO:0045471,GO:0046872,GO:0048019,GO:0050153,GO:0051287	retinoid metabolic process|alcohol dehydrogenase (NAD+) activity|alcohol dehydrogenase activity, zinc-dependent|aldehyde oxidase activity|NAD-retinol dehydrogenase activity|intracellular anatomical structure|cytoplasm|cytosol|plasma membrane|ethanol metabolic process|ethanol catabolic process|ethanol oxidation|zinc ion binding|response to bacterium|fatty acid omega-oxidation|oxidoreductase activi…	mmu00010,mmu00071,mmu00350,mmu00620,mmu00830,mmu00980,mmu00982,mmu05204	Glycolysis / Gluconeogenesis|Fatty acid degradation|Tyrosine metabolism|Pyruvate metabolism|Retinol metabolism|Metabolism of xenobiotics by cytochrome P450|Drug metabolism - cytochrome P450|Chemical carcinogenesis	NA
Retnla	207.08976539536	403.951663086632	10.2278677040876	0.0252626802248547	-5.30684848089552	3.24952315066956e-05	0.000216473066829753	Down	0.0765793778188265	0.36580481215607	2.59551235064543	58.1006045879081	16.7535680701673	17.8659660753118	57262	resistin like alpha	GO:0005179,GO:0005576,GO:0005615	hormone activity|extracellular region|extracellular space	NA	NA	NA
Tat	2.74560285450426	5.49120570900853	0	0.0259872664642696	-5.26605130147622	0.0243844989472545	0.0652750305505426	Down	0	0	0	0.0939785061533028	0	0.126544745309553	234724	tyrosine aminotransferase	GO:0003824,GO:0004838,GO:0005739,GO:0006103,GO:0006520,GO:0006536,GO:0006559,GO:0006572,GO:0006979,GO:0008483,GO:0009058,GO:0009072,GO:0009074,GO:0014070,GO:0016597,GO:0016740,GO:0030170,GO:0042802,GO:0046689,GO:0051384	catalytic activity|L-tyrosine:2-oxoglutarate aminotransferase activity|mitochondrion|2-oxoglutarate metabolic process|cellular amino acid metabolic process|glutamate metabolic process|L-phenylalanine catabolic process|tyrosine catabolic process|response to oxidative stress|transaminase activity|biosynthetic process|aromatic amino acid family metabolic process|aromatic amino acid family catabolic …	mmu00130,mmu00270,mmu00350,mmu00360,mmu00400	Ubiquinone and other terpenoid-quinone biosynthesis|Cysteine and methionine metabolism|Tyrosine metabolism|Phenylalanine metabolism|Phenylalanine, tyrosine and tryptophan biosynthesis	NA
Pde11a	15.4931137676482	30.1994110695891	0.786816465707378	0.0260755204497932	-5.26116014152278	1.19687863241931e-05	8.91748099495904e-05	Down	0	0.00898934378271334	0.00498300938883707	0.0686429424912609	0.266616035353977	0.0635454081034348	241489	phosphodiesterase 11A	GO:0003824,GO:0004112,GO:0004114,GO:0004115,GO:0004118,GO:0005737,GO:0007165,GO:0008081,GO:0008152,GO:0010754,GO:0016787,GO:0030553,GO:0043204,GO:0043951,GO:0046872,GO:0047555	catalytic activity|cyclic-nucleotide phosphodiesterase activity|3',5'-cyclic-nucleotide phosphodiesterase activity|3',5'-cyclic-AMP phosphodiesterase activity|cGMP-stimulated cyclic-nucleotide phosphodiesterase activity|cytoplasm|signal transduction|phosphoric diester hydrolase activity|metabolic process|negative regulation of cGMP-mediated signaling|hydrolase activity|cGMP binding|perikaryon|neg…	mmu00230,mmu04934,mmu05032	Purine metabolism|Cushing syndrome|Morphine addiction	NA
Lrp2	5.25849536004789	10.2653539937193	0.251636726376433	0.027144046080689	-5.20322040544118	0.00135044635590743	0.00563441597365672	Down	0.0026851671138755	0	0	0.0163239611440049	0.0176941097580298	0.0494565308326275	14725	low density lipoprotein receptor-related protein 2	GO:0001822,GO:0001843,GO:0003139,GO:0003148,GO:0003223,GO:0003281,GO:0005509,GO:0005515,GO:0005615,GO:0005737,GO:0005768,GO:0005783,GO:0005794,GO:0005886,GO:0005903,GO:0005905,GO:0006766,GO:0006897,GO:0006898,GO:0007399,GO:0007507,GO:0007605,GO:0008283,GO:0008584,GO:0009897,GO:0009986,GO:0010165,GO:0015031,GO:0016020,GO:0016021,GO:0016197,GO:0016324,GO:0016922,GO:0017124,GO:0020028,GO:0030001,GO:…	kidney development|neural tube closure|secondary heart field specification|outflow tract septum morphogenesis|ventricular compact myocardium morphogenesis|ventricular septum development|calcium ion binding|protein binding|extracellular space|cytoplasm|endosome|endoplasmic reticulum|Golgi apparatus|plasma membrane|brush border|clathrin-coated pit|vitamin metabolic process|endocytosis|receptor-medi…	mmu04340,mmu04918,mmu04979	Hedgehog signaling pathway|Thyroid hormone synthesis|Cholesterol metabolism	NA
Klk11	5.05531954323713	9.85297983350943	0.257659252964829	0.0286526533260137	-5.12518744649806	0.0051275810920761	0.0177377103623221	Down	0	0.0263691410228426	0	0.134237120048421	0.58201715007412	0.0338913974779751	56538	kallikrein related-peptidase 11	GO:0004252,GO:0005576,GO:0006508,GO:0008233,GO:0008236,GO:0016787,GO:0030141	serine-type endopeptidase activity|extracellular region|proteolysis|peptidase activity|serine-type peptidase activity|hydrolase activity|secretory granule	NA	NA	NA
Ubxn10	46.4345353894277	90.2708233621698	2.59824741668567	0.0287349184724409	-5.12105123385256	5.66994422614855e-12	1.85675365781564e-10	Down	0.0108283960794524	0.07241520249007	0.0229379930361209	1.57990003026148	0.399585349962675	0.983913508486306	212190	UBX domain protein 10	GO:0005929,GO:0030030,GO:0030992,GO:0042995,GO:0060271	cilium|cell projection organization|intraciliary transport particle B|cell projection|cilium assembly	NA	NA	NA
Chrdl1	13.4823998714894	26.1641445704586	0.800655172520269	0.0299027180300724	-5.06357956453907	4.48953953116064e-06	3.75871884988722e-05	Down	0	0.00584035423864347	0.0129497950946139	0.21555288470517	0.080567336419254	0.187660423544491	83453	chordin-like 1	GO:0001503,GO:0001654,GO:0001709,GO:0005576,GO:0007275,GO:0007399,GO:0030154,GO:0030182,GO:0030514	ossification|eye development|cell fate determination|extracellular region|multicellular organism development|nervous system development|cell differentiation|neuron differentiation|negative regulation of BMP signaling pathway	NA	NA	NA
Kcnv2	159.205991543504	309.07203166927	9.33995141773771	0.0299237038148598	-5.06256743351234	1.16470668348396e-22	1.82054461185401e-20	Down	0.029408655474701	0.04214383035523	0.194677820222268	2.50298033779728	1.67628814786154	2.61802775655506	240595	potassium channel, subfamily V, member 2	GO:0005216,GO:0005244,GO:0005249,GO:0005267,GO:0005886,GO:0006811,GO:0006813,GO:0008076,GO:0016020,GO:0016021,GO:0034765,GO:0051260,GO:0055085,GO:0071805	ion channel activity|voltage-gated ion channel activity|voltage-gated potassium channel activity|potassium channel activity|plasma membrane|ion transport|potassium ion transport|voltage-gated potassium channel complex|membrane|integral component of membrane|regulation of ion transmembrane transport|protein homooligomerization|transmembrane transport|potassium ion transmembrane transport	NA	NA	NA
Pappa2	2.37447405989545	4.7489481197909	0	0.0300676995826181	-5.05564169524833	0.0407945137842015	0.0992182255367443	Down	0	0	0	0.0483215000728557	0	0.016266570330774	23850	pappalysin 2	GO:0004222,GO:0005829,GO:0006508,GO:0008237,GO:0016324,GO:0060349	metalloendopeptidase activity|cytosol|proteolysis|metallopeptidase activity|apical plasma membrane|bone morphogenesis	NA	NA	NA
Gnrhr	2.37862263032041	4.75724526064082	0	0.0302358558880302	-5.04759577175962	0.0404047370825807	0.0985389454151664	Down	0	0	0	0.110362239463909	0.0683574133224769	0	14715	gonadotropin releasing hormone receptor	GO:0004930,GO:0004968,GO:0005886,GO:0005887,GO:0007165,GO:0007186,GO:0008285,GO:0016020,GO:0016021,GO:0016500,GO:0016520,GO:0042277	G protein-coupled receptor activity|gonadotropin-releasing hormone receptor activity|plasma membrane|integral component of plasma membrane|signal transduction|G protein-coupled receptor signaling pathway|negative regulation of cell population proliferation|membrane|integral component of membrane|protein-hormone receptor activity|growth hormone-releasing hormone receptor activity|peptide binding	mmu04080,mmu04912	Neuroactive ligand-receptor interaction|GnRH signaling pathway	NA
Prr15l	4.57278573981535	8.88791222666588	0.257659252964829	0.0312842177573385	-4.99842115899039	0.00360999853478046	0.0130944492307036	Down	0	0.0179014385686507	0	0.31895735421727	0.0493898542662401	0.138048813064967	217138	proline rich 15-like	NA	NA	NA	NA	NA
Xpnpep2	17.230998835988	33.3898445396781	1.07215313229799	0.0313246524830954	-4.99655768545331	2.40203287985893e-07	2.77800324366293e-06	Down	0	0.00846089796393476	0.0281404749966434	0.323038558987838	0.186748127888254	0.380608073216208	170745	X-prolyl aminopeptidase (aminopeptidase P) 2, membrane-bound	GO:0004177,GO:0005886,GO:0006508,GO:0008233,GO:0016020,GO:0016787,GO:0031225,GO:0046872,GO:0070006,GO:0070062	aminopeptidase activity|plasma membrane|proteolysis|peptidase activity|membrane|hydrolase activity|anchored component of membrane|metal ion binding|metalloaminopeptidase activity|extracellular exosome	mmu04974	Protein digestion and absorption	NA
Spaca3	4.61556463605005	8.97347001913527	0.257659252964829	0.0314099990978806	-4.99263228822015	0.0142627934855495	0.0417475820131084	Down	0	0.0415320888512978	0	0.211426985511732	0.859399011930667	0	75622	sperm acrosome associated 3	GO:0001669,GO:0002080,GO:0003796,GO:0005515,GO:0005576,GO:0007342,GO:0009566,GO:0016020,GO:0016021,GO:0030141,GO:0031410,GO:0035036,GO:0036126,GO:0043159	acrosomal vesicle|acrosomal membrane|lysozyme activity|protein binding|extracellular region|fusion of sperm to egg plasma membrane involved in single fertilization|fertilization|membrane|integral component of membrane|secretory granule|cytoplasmic vesicle|sperm-egg recognition|sperm flagellum|acrosomal matrix	NA	NA	NA
Rspo1	45.2852832044928	87.7387498456888	2.83181656329692	0.0324048449103649	-4.94764666044238	2.48637946055331e-12	8.70634766302756e-11	Down	0.111369471505336	0.0851184530651329	0.0471832050302143	3.54773913336576	1.056783559187	1.25809969369046	192199	R-spondin 1	GO:0001664,GO:0001934,GO:0002090,GO:0005102,GO:0005515,GO:0005576,GO:0005615,GO:0005634,GO:0007140,GO:0008201,GO:0010468,GO:0016055,GO:0030177,GO:0050896,GO:0060070,GO:0090263,GO:2000052,GO:2000254	G protein-coupled receptor binding|positive regulation of protein phosphorylation|regulation of receptor internalization|signaling receptor binding|protein binding|extracellular region|extracellular space|nucleus|male meiotic nuclear division|heparin binding|regulation of gene expression|Wnt signaling pathway|positive regulation of Wnt signaling pathway|response to stimulus|canonical Wnt signalin…	mmu04310	Wnt signaling pathway	NA
Cfd	70.7935522582755	137.124506540951	4.46259797559934	0.0325156491258802	-4.94272196447908	0.00881600940817035	0.0279248409651101	Down	0.314540242733076	0.0429285039862113	0.428333433951077	18.3569989633245	0.296098068824991	0.110349213914187	11537	complement factor D (adipsin)	GO:0002376,GO:0004175,GO:0004252,GO:0005576,GO:0005615,GO:0006508,GO:0006957,GO:0007219,GO:0008233,GO:0008236,GO:0009617,GO:0016787,GO:0035886,GO:0045087,GO:0060041	immune system process|endopeptidase activity|serine-type endopeptidase activity|extracellular region|extracellular space|proteolysis|complement activation, alternative pathway|Notch signaling pathway|peptidase activity|serine-type peptidase activity|response to bacterium|hydrolase activity|vascular associated smooth muscle cell differentiation|innate immune response|retina development in camera-t…	mmu04610,mmu05150,mmu05171	Complement and coagulation cascades|Staphylococcus aureus infection|Coronavirus disease - COVID-19	NA
Ctxn3	20.5929968232142	39.8898812013798	1.29611244504864	0.0326051277572908	-4.9387573170894	4.6081470699156e-09	7.99413339520141e-08	Down	0.0277863470154159	0.0796379892862914	0.0294301681274978	1.01353077058692	1.0986012855398	1.16003593486987	629147	cortexin 3	GO:0016020,GO:0016021	membrane|integral component of membrane	NA	NA	NA
Myl4	1283.74635967332	2485.27929537436	82.2134239722844	0.0330806580263654	-4.91786825750458	0.0023039561623833	0.00896626882290957	Down	0.355508555071892	0.235321350015496	0.217855399014774	18.6608191773301	0.314584461280102	0.246325959027938	17896	myosin, light polypeptide 4	GO:0002026,GO:0003785,GO:0005509,GO:0016459,GO:0031672,GO:0032781,GO:0051015,GO:0060048	regulation of the force of heart contraction|actin monomer binding|calcium ion binding|myosin complex|A band|positive regulation of ATPase activity|actin filament binding|cardiac muscle contraction	mmu04260,mmu04261,mmu04371	Cardiac muscle contraction|Adrenergic signaling in cardiomyocytes|Apelin signaling pathway	NA
Krt78	2.11490464528468	4.22980929056936	0	0.0343225365491533	-4.86470001305446	0.0357435265493432	0.0891794223368672	Down	0	0	0	0.0100343584259303	0.076136132916195	0.0101336628714025	332131	keratin 78	NA	NA	NA	NA	NA
Cfap100	7.89539735620802	15.2616374996735	0.529157212742549	0.0344008229104906	-4.86141311337397	0.000296745284887431	0.00150577376488059	Down	0	0.00426877487869789	0.00473256909815566	0.0651930275644999	0.0883312401175503	0.0438921377173776	243538	cilia and flagella associated protein 100	GO:0005737,GO:0005856,GO:0005929,GO:0036064,GO:0042995	cytoplasm|cytoskeleton|cilium|ciliary basal body|cell projection	NA	NA	NA
Cmtm5	7.74692283603501	14.9785271661403	0.515318505929658	0.0348121576394716	-4.84426495545175	0.000666748701745943	0.00305046584667229	Down	0	0.100202735886802	0	0.765151584276004	1.10583258514082	0.386361931248916	67272	CKLF-like MARVEL transmembrane domain containing 5	GO:0005125,GO:0005615,GO:0006935,GO:0016020,GO:0016021,GO:0045662	cytokine activity|extracellular space|chemotaxis|membrane|integral component of membrane|negative regulation of myoblast differentiation	NA	NA	NA
Sgcz	2.05721936916882	4.11443873833765	0	0.035125032364281	-4.8313566351382	0.0613762861660003	0.13705261426346	Down	0	0	0	0	0.025516232054519	0.0118866705228851	244431	sarcoglycan zeta	GO:0005515,GO:0005737,GO:0005856,GO:0005886,GO:0016012,GO:0016020,GO:0016021,GO:0042383,GO:0048738,GO:0060047,GO:0061024	protein binding|cytoplasm|cytoskeleton|plasma membrane|sarcoglycan complex|membrane|integral component of membrane|sarcolemma|cardiac muscle tissue development|heart contraction|membrane organization	NA	NA	NA
Ptchd3	4.08773532815007	7.90397269652243	0.27149795977772	0.0351702313374724	-4.82950136523724	0.0161811493527082	0.0463690392148482	Down	0	0	0.0123363454253863	0.198261093667243	0	0.0858099313147719	74675	patched domain containing 3	GO:0016020,GO:0016021,GO:0097225	membrane|integral component of membrane|sperm midpiece	NA	NA	NA
Cybrd1	4.09587521214059	7.94011369790475	0.251636726376433	0.0351715791708646	-4.8294460777052	0.00374965289238411	0.0135265850950102	Down	0.00795496225038117	0	0	0.0483606752094569	0.0524198194041171	0.0879106928820979	73649	cytochrome b reductase 1	GO:0000293,GO:0005765,GO:0005886,GO:0006879,GO:0010039,GO:0016020,GO:0016021,GO:0016324,GO:0016491,GO:0016722,GO:0031526,GO:0042802,GO:0046872,GO:0055072,GO:0140571,GO:0140575,GO:0140576	ferric-chelate reductase activity|lysosomal membrane|plasma membrane|cellular iron ion homeostasis|response to iron ion|membrane|integral component of membrane|apical plasma membrane|oxidoreductase activity|oxidoreductase activity, acting on metal ions|brush border membrane|identical protein binding|metal ion binding|iron ion homeostasis|transmembrane ascorbate ferrireductase activity|transmembra…	mmu04978	Mineral absorption	NA
Adgrf3	2.00085594085922	4.00171188171844	0	0.0356504596364296	-4.80993551251866	0.0321874758471213	0.0820178335317532	Down	0	0	0	0.0272430931845161	0.0147648685482229	0.0962944600597848	381628	adhesion G protein-coupled receptor F3	GO:0004888,GO:0004930,GO:0007165,GO:0007166,GO:0007186,GO:0016020,GO:0016021	transmembrane signaling receptor activity|G protein-coupled receptor activity|signal transduction|cell surface receptor signaling pathway|G protein-coupled receptor signaling pathway|membrane|integral component of membrane	NA	NA	NA
Clec3a	1.99240442882422	3.98480885764845	0	0.0359112352990691	-4.79942090911443	0.132038608855404	0.247796681935342	Down	0	0	0	0.171919724567134	0	0	403395	C-type lectin domain family 3, member a	GO:0001503,GO:0005576,GO:0005615,GO:0030246	ossification|extracellular region|extracellular space|carbohydrate binding	NA	NA	NA
Ces1f	1.98693401059302	3.97386802118604	0	0.0359496874012453	-4.79787696394002	0.0751517180854577	0.160644346484098	Down	0	0	0	0.236737500618032	0	0.0265644843939637	234564	carboxylesterase 1F	GO:0005737,GO:0005783,GO:0005811,GO:0005829,GO:0016042,GO:0016787,GO:0019626,GO:0043231,GO:0052689,GO:0080030	cytoplasm|endoplasmic reticulum|lipid droplet|cytosol|lipid catabolic process|hydrolase activity|short-chain fatty acid catabolic process|intracellular membrane-bounded organelle|carboxylic ester hydrolase activity|methyl indole-3-acetate esterase activity	mmu00983	Drug metabolism - other enzymes	NA
Mrgprb2	1.96505233766819	3.93010467533639	0	0.036295224630764	-4.78407644471389	0.0621508714991236	0.138455996719029	Down	0	0	0	0.121262588584906	0	0.122462656751181	243979	MAS-related GPR, member B2	GO:0004888,GO:0004930,GO:0005886,GO:0007165,GO:0007166,GO:0007186,GO:0016020,GO:0016021,GO:1902349	transmembrane signaling receptor activity|G protein-coupled receptor activity|plasma membrane|signal transduction|cell surface receptor signaling pathway|G protein-coupled receptor signaling pathway|membrane|integral component of membrane|response to chloroquine	NA	NA	NA
Klk10	11.0232481241788	21.2915860692283	0.7549101791293	0.0363429051530936	-4.78218244047132	0.00032385710067581	0.00162593422531345	Down	0.0917934491875594	0	0	0.520838042964833	1.12910897264194	0.187854459432941	69540	kallikrein related-peptidase 10	GO:0030141	secretory granule	NA	NA	NA
Myoc	609.605725208376	1175.14722799223	44.0642224245165	0.0374629907895302	-4.73839011066928	4.63820805140837e-08	6.36420909280124e-07	Down	0.318688026153732	0.570866548201252	2.51046408687202	32.8874167725554	15.4876372576364	21.6935413528888	17926	myocilin	GO:0001649,GO:0001952,GO:0001953,GO:0001968,GO:0005109,GO:0005515,GO:0005576,GO:0005615,GO:0005737,GO:0005739,GO:0005741,GO:0005743,GO:0005758,GO:0005783,GO:0005794,GO:0005929,GO:0014068,GO:0014734,GO:0016020,GO:0022011,GO:0030335,GO:0030971,GO:0031175,GO:0031410,GO:0032027,GO:0033268,GO:0035024,GO:0035748,GO:0038031,GO:0038133,GO:0042995,GO:0043220,GO:0043408,GO:0045162,GO:0046872,GO:0051492,GO:…	osteoblast differentiation|regulation of cell-matrix adhesion|negative regulation of cell-matrix adhesion|fibronectin binding|frizzled binding|protein binding|extracellular region|extracellular space|cytoplasm|mitochondrion|mitochondrial outer membrane|mitochondrial inner membrane|mitochondrial intermembrane space|endoplasmic reticulum|Golgi apparatus|cilium|positive regulation of phosphatidylino…	NA	NA	NA
Ptprn2	1.92113462063346	3.84226924126692	0	0.0377253055331206	-4.72832360474621	0.0841473124071472	0.17496455714717	Down	0	0	0	0.0106902545199852	0.0811127731832128	0	19276	protein tyrosine phosphatase, receptor type, N polypeptide 2	GO:0004721,GO:0004725,GO:0005515,GO:0005737,GO:0005788,GO:0006470,GO:0006629,GO:0007269,GO:0016020,GO:0016021,GO:0016311,GO:0016787,GO:0016791,GO:0030054,GO:0030141,GO:0030285,GO:0030667,GO:0030672,GO:0031410,GO:0034260,GO:0035773,GO:0043195,GO:0043235,GO:0045202	phosphoprotein phosphatase activity|protein tyrosine phosphatase activity|protein binding|cytoplasm|endoplasmic reticulum lumen|protein dephosphorylation|lipid metabolic process|neurotransmitter secretion|membrane|integral component of membrane|dephosphorylation|hydrolase activity|phosphatase activity|cell junction|secretory granule|integral component of synaptic vesicle membrane|secretory granul…	mmu04940	Type I diabetes mellitus	NA
Otogl	3.74445039407366	7.21740282836961	0.27149795977772	0.0384945566971673	-4.69920173308934	0.009441588076172	0.0296011629374424	Down	0	0	0.00452095411890576	0.0155694866983835	0.0112508724276382	0.0681354666173221	628870	otogelin-like	GO:0005576,GO:0005615,GO:0007605,GO:0031012,GO:0046373,GO:0046556	extracellular region|extracellular space|sensory perception of sound|extracellular matrix|L-arabinose metabolic process|alpha-L-arabinofuranosidase activity	NA	NA	NA
Calcb	1.82896758913283	3.65793517826566	0	0.0390598766370013	-4.67816879701359	0.041259008884411	0.100139121611243	Down	0	0	0	0.112063357726741	0.0202448957698659	0.0377241287463408	116903	calcitonin-related polypeptide, beta	GO:0005615,GO:0007189,GO:0031716,GO:0051480	extracellular space|adenylate cyclase-activating G protein-coupled receptor signaling pathway|calcitonin receptor binding|regulation of cytosolic calcium ion concentration	mmu04080,mmu04270	Neuroactive ligand-receptor interaction|Vascular smooth muscle contraction	NA
Nkain2	3.62747653548164	6.99729381799845	0.257659252964829	0.0401815378588992	-4.63732340870626	0.00774465664982641	0.0250746282563886	Down	0	0.010565958535848	0	0.0806820277066262	0.102029734981126	0.0407402463543304	432450	Na+/K+ transporting ATPase interacting 2	GO:0002028,GO:0005886,GO:0016020,GO:0016021	regulation of sodium ion transport|plasma membrane|membrane|integral component of membrane	NA	NA	NA
Fgfbp1	1.75487105832336	3.50974211664672	0	0.0406228135799541	-4.62156602406302	0.0871985618165769	0.180101816014973	Down	0	0	0	0.0630049772334838	0	0.222699758162029	14181	fibroblast growth factor binding protein 1	GO:0005576,GO:0005886,GO:0007267,GO:0008284,GO:0009986,GO:0016020,GO:0017134,GO:0019838,GO:0045743,GO:0090050,GO:1903589	extracellular region|plasma membrane|cell-cell signaling|positive regulation of cell population proliferation|cell surface|membrane|fibroblast growth factor binding|growth factor binding|positive regulation of fibroblast growth factor receptor signaling pathway|positive regulation of cell migration involved in sprouting angiogenesis|positive regulation of blood vessel endothelial cell proliferati…	NA	NA	NA
Vstm2l	1.77543088344193	3.55086176688387	0	0.0406924704923572	-4.61909431882789	0.044355793609849	0.106025940834389	Down	0	0	0	0.110871194346669	0.160236196306172	0.0373228082277627	277432	V-set and transmembrane domain containing 2-like	GO:0005576,GO:0005737,GO:0005886,GO:0007156,GO:0007411,GO:0030424,GO:0043524,GO:0070593,GO:0098632	extracellular region|cytoplasm|plasma membrane|homophilic cell adhesion via plasma membrane adhesion molecules|axon guidance|axon|negative regulation of neuron apoptotic process|dendrite self-avoidance|cell-cell adhesion mediator activity	NA	NA	NA
Exph5	1.74940064009215	3.4988012801843	0	0.040757525180832	-4.61678973684158	0.0966158778221062	0.195084557136606	Down	0	0	0	0.00390484335644731	0	0.0315478992957771	320051	exophilin 5	GO:0003334,GO:0005515,GO:0005768,GO:0006886,GO:0031267,GO:0045921,GO:0050714,GO:0071985	keratinocyte development|protein binding|endosome|intracellular protein transport|small GTPase binding|positive regulation of exocytosis|positive regulation of protein secretion|multivesicular body sorting pathway	NA	NA	NA
Cd207	6.43411298231993	12.3529074587102	0.515318505929658	0.0417452562815667	-4.58224392339493	0.236704511013706	0.382287366424139	Down	0	0.0524586887677758	0	1.03482230499886	0	0	246278	CD207 antigen	GO:0005887,GO:0016020,GO:0016021,GO:0030246,GO:0051607	integral component of plasma membrane|membrane|integral component of membrane|carbohydrate binding|defense response to virus	NA	NA	NA
Angptl7	396.779742814604	761.164294514226	32.3951911149828	0.0424330752860682	-4.55866694977007	1.14733660661969e-19	1.26057374127303e-17	Down	0.44202121959247	0.403094905034444	1.68115910454405	19.6897276015156	7.59958238448654	19.0211112758165	654812	angiopoietin-like 7	GO:0001525,GO:0005102,GO:0005576,GO:0005615,GO:0042802,GO:0062023,GO:1901346,GO:1903053	angiogenesis|signaling receptor binding|extracellular region|extracellular space|identical protein binding|collagen-containing extracellular matrix|negative regulation of vasculature development involved in avascular cornea development in camera-type eye|regulation of extracellular matrix organization	NA	NA	NA
Adipoq	26.1629355511401	50.1538874240584	2.17198367822176	0.0432257042364651	-4.53196672121822	0.197964316924665	0.334887996703852	Down	0	0	0.284937536870774	4.94729707392744	0	0.206456930253411	11450	adiponectin, C1Q and collagen domain containing	GO:0001934,GO:0005102,GO:0005179,GO:0005201,GO:0005515,GO:0005576,GO:0005581,GO:0005615,GO:0005783,GO:0006006,GO:0006635,GO:0009617,GO:0009749,GO:0009967,GO:0009986,GO:0010467,GO:0010642,GO:0010739,GO:0010745,GO:0010804,GO:0010875,GO:0010906,GO:0019395,GO:0030336,GO:0030853,GO:0031953,GO:0032720,GO:0032757,GO:0032869,GO:0032991,GO:0033034,GO:0033691,GO:0034115,GO:0034383,GO:0034612,GO:0035690,GO:…	positive regulation of protein phosphorylation|signaling receptor binding|hormone activity|extracellular matrix structural constituent|protein binding|extracellular region|collagen trimer|extracellular space|endoplasmic reticulum|glucose metabolic process|fatty acid beta-oxidation|response to bacterium|response to glucose|positive regulation of signal transduction|cell surface|gene expression|neg…	mmu03320,mmu04152,mmu04211,mmu04920,mmu04930,mmu04932	PPAR signaling pathway|AMPK signaling pathway|Longevity regulating pathway|Adipocytokine signaling pathway|Type II diabetes mellitus|Non-alcoholic fatty liver disease	NA
Vit	133.778600611556	256.405818854397	11.151382368716	0.0432669230574249	-4.53059166313634	4.80809163959223e-12	1.60573315946029e-10	Down	0.0608540590481568	0.127902728386649	0.335161544544824	5.90441223265862	0.914285423562197	2.67506074705783	74199	vitrin	GO:0005539,GO:0005576,GO:0005614,GO:0007399,GO:0010811,GO:0021510,GO:0030198,GO:0031012,GO:0062023	glycosaminoglycan binding|extracellular region|interstitial matrix|nervous system development|positive regulation of cell-substrate adhesion|spinal cord development|extracellular matrix organization|extracellular matrix|collagen-containing extracellular matrix	NA	NA	NA
Nhlrc4	1.6751497380976	3.3502994761952	0	0.0432767199753542	-4.53026503105852	0.109614682431132	0.21508707325234	Down	0	0	0	0.0235275475470202	0.153013967000453	0	621239	NHL repeat containing 4	GO:0061630,GO:0070936	ubiquitin protein ligase activity|protein K48-linked ubiquitination	NA	NA	NA
Smim18	1.6751497380976	3.3502994761952	0	0.0432767199753542	-4.53026503105852	0.109614682431132	0.21508707325234	Down	0	0	0	0.0858134229951794	0.558096939264004	0	72632	small integral membrane protein 18	NA	NA	NA	NA	NA
Pon1	3.32359606600762	6.37569417223752	0.27149795977772	0.043704016678454	-4.51609031106059	0.0752556555530813	0.16081574933755	Down	0	0	0.0204857052652191	0.376265018100245	0	0	18979	paraoxonase 1	GO:0004063,GO:0004064,GO:0005509,GO:0005543,GO:0005576,GO:0005615,GO:0008015,GO:0008035,GO:0008203,GO:0009636,GO:0010875,GO:0016787,GO:0019439,GO:0032411,GO:0034364,GO:0034366,GO:0042803,GO:0043231,GO:0046395,GO:0046434,GO:0046470,GO:0046872,GO:0051099,GO:0102007,GO:1902617	aryldialkylphosphatase activity|arylesterase activity|calcium ion binding|phospholipid binding|extracellular region|extracellular space|blood circulation|high-density lipoprotein particle binding|cholesterol metabolic process|response to toxic substance|positive regulation of cholesterol efflux|hydrolase activity|aromatic compound catabolic process|positive regulation of transporter activity|high…	NA	NA	NA
Pfkfb1	276.180285528129	529.145079834991	23.2154912212678	0.0438140266285263	-4.51246338141247	3.17914321521568e-41	2.53695628574211e-38	Down	0.415769746001793	0.307517622598538	0.482982500179791	9.91468676377065	5.65624954523311	5.5004564141221	18639	6-phosphofructo-2-kinase/fructose-2,6-biphosphatase 1	GO:0000166,GO:0003824,GO:0003873,GO:0004331,GO:0005524,GO:0005829,GO:0006000,GO:0006003,GO:0008152,GO:0016301,GO:0016310,GO:0016740,GO:0016787,GO:0019900,GO:0033133,GO:0042802,GO:0043540,GO:0046835,GO:0070095	nucleotide binding|catalytic activity|6-phosphofructo-2-kinase activity|fructose-2,6-bisphosphate 2-phosphatase activity|ATP binding|cytosol|fructose metabolic process|fructose 2,6-bisphosphate metabolic process|metabolic process|kinase activity|phosphorylation|transferase activity|hydrolase activity|kinase binding|positive regulation of glucokinase activity|identical protein binding|6-phosphofru…	mmu00051,mmu04152,mmu04922	Fructose and mannose metabolism|AMPK signaling pathway|Glucagon signaling pathway	NA
Gm30302	3.33487430066132	6.39825064154493	0.27149795977772	0.0441697915646031	-4.50079616539808	0.0151833821802128	0.043950065027947	Down	0	0	0.0122297605011425	0.0421174576071658	0.136957735513365	0.0283561803870906	102632152	NA	NA	NA	NA	NA	NA
Penk	310.527473331992	594.700752110219	26.3541945537645	0.0442001695895171	-4.49980428473978	1.12016675485781e-21	1.55816223276644e-19	Down	0.806222690144092	0.323001286113451	1.54256203262621	23.7158565433946	10.3511275173767	12.1349499645244	18619	preproenkephalin	GO:0001515,GO:0001662,GO:0001964,GO:0002118,GO:0005576,GO:0005886,GO:0007218,GO:0007268,GO:0007600,GO:0007626,GO:0009617,GO:0019233,GO:0030424,GO:0030425,GO:0031410,GO:0031628,GO:0032280,GO:0034592,GO:0035641,GO:0043025,GO:0043204,GO:0043679,GO:0070852,GO:0099013,GO:0099538,GO:2000987	opioid peptide activity|behavioral fear response|startle response|aggressive behavior|extracellular region|plasma membrane|neuropeptide signaling pathway|chemical synaptic transmission|sensory perception|locomotory behavior|response to bacterium|sensory perception of pain|axon|dendrite|cytoplasmic vesicle|opioid receptor binding|symmetric synapse|synaptic vesicle lumen|locomotory exploration beha…	mmu04080	Neuroactive ligand-receptor interaction	NA
Cst9	1.61746446198174	3.23492892396349	0	0.0447301743164797	-4.48260780914223	0.107563397179458	0.212077532904415	Down	0	0	0	0	0.397962710578195	0.148311917243267	13013	cystatin 9	GO:0004869,GO:0005576,GO:0005615,GO:0010466,GO:0019730,GO:0030414	cysteine-type endopeptidase inhibitor activity|extracellular region|extracellular space|negative regulation of peptidase activity|antimicrobial humoral response|peptidase inhibitor activity	NA	NA	NA
Cldn23	1.57619044055951	3.15238088111902	0	0.0459234105845176	-4.4446263994455	0.063365962095248	0.140522848806223	Down	0	0	0	0.0544273142065589	0.117991321213027	0.0274829754805189	71908	claudin 23	GO:0005198,GO:0005886,GO:0005923,GO:0007155,GO:0016020,GO:0016021,GO:0030054,GO:0070830	structural molecule activity|plasma membrane|bicellular tight junction|cell adhesion|membrane|integral component of membrane|cell junction|bicellular tight junction assembly	mmu04514,mmu04530,mmu04670,mmu05160	Cell adhesion molecules|Tight junction|Leukocyte transendothelial migration|Hepatitis C	NA
Ecrg4	17.9727961095971	34.3442818741538	1.60131034504053	0.046036614139513	-4.44107445847138	0.000168444304782013	0.000916709457683019	Down	0	0.0891443258452406	0.19765937242387	4.0275293132546	0.368922188454921	0.458297185715681	78896	ECRG4 augurin precursor	GO:0005184,GO:0005576,GO:0005615,GO:0005737,GO:0005886,GO:0007218,GO:0007417,GO:0008285,GO:0009611,GO:0016020,GO:0016324,GO:0030103,GO:0031045,GO:0031145,GO:0042127,GO:0051461,GO:0051466,GO:0070314,GO:0090398,GO:2000854	neuropeptide hormone activity|extracellular region|extracellular space|cytoplasm|plasma membrane|neuropeptide signaling pathway|central nervous system development|negative regulation of cell population proliferation|response to wounding|membrane|apical plasma membrane|vasopressin secretion|dense core granule|anaphase-promoting complex-dependent catabolic process|regulation of cell population prol…	NA	NA	NA
Ap3b2	1.5707200223283	3.14144004465661	0	0.046068151172162	-4.44008648955943	0.0637911219730232	0.141285639412189	Down	0	0	0	0.0130397305975072	0.0565368717487221	0.0263375550683099	11775	adaptor-related protein complex 3, beta 2 subunit	GO:0005794,GO:0005802,GO:0006886,GO:0008089,GO:0015031,GO:0016020,GO:0016192,GO:0030117,GO:0030123,GO:0031410,GO:0048490	Golgi apparatus|trans-Golgi network|intracellular protein transport|anterograde axonal transport|protein transport|membrane|vesicle-mediated transport|membrane coat|AP-3 adaptor complex|cytoplasmic vesicle|anterograde synaptic vesicle transport	mmu04142	Lysosome	NA
Aldob	37.7564534826725	72.0905558354656	3.42235112987943	0.0470573991398564	-4.40943460469323	4.38920263017478e-10	9.6030433302612e-09	Down	0.0821198085232609	0.0392270373392337	0.152211429507777	2.49615853806592	0.622304821358054	1.36126527808711	230163	aldolase B, fructose-bisphosphate	GO:0003824,GO:0004332,GO:0005634,GO:0005737,GO:0005764,GO:0005815,GO:0005829,GO:0005856,GO:0005886,GO:0006000,GO:0006096,GO:0006116,GO:0008092,GO:0010043,GO:0016829,GO:0030388,GO:0030867,GO:0030868,GO:0031210,GO:0032781,GO:0034451,GO:0042802,GO:0043231,GO:0043434,GO:0048471,GO:0051117,GO:0061609,GO:0061615,GO:0061624,GO:0061625,GO:0070061,GO:0070072	catalytic activity|fructose-bisphosphate aldolase activity|nucleus|cytoplasm|lysosome|microtubule organizing center|cytosol|cytoskeleton|plasma membrane|fructose metabolic process|glycolytic process|NADH oxidation|cytoskeletal protein binding|response to zinc ion|lyase activity|fructose 1,6-bisphosphate metabolic process|rough endoplasmic reticulum membrane|smooth endoplasmic reticulum membrane|p…	mmu00010,mmu00030,mmu00051,mmu04066	Glycolysis / Gluconeogenesis|Pentose phosphate pathway|Fructose and mannose metabolism|HIF-1 signaling pathway	NA
Nxf3	1.52944600090607	3.05889200181214	0	0.0471536697318811	-4.406486136839	0.065127537505023	0.143672882824262	Down	0	0	0	0.0375353795068333	0.0406859045389928	0.0126356154034874	245610	nuclear RNA export factor 3	GO:0003723,GO:0003729,GO:0005515,GO:0005634,GO:0005654,GO:0005737,GO:0006406,GO:0016973,GO:0042272	RNA binding|mRNA binding|protein binding|nucleus|nucleoplasm|cytoplasm|mRNA export from nucleus|poly(A)+ mRNA export from nucleus|nuclear RNA export factor complex	mmu03008,mmu03013,mmu03015,mmu05014,mmu05164,mmu05168	Ribosome biogenesis in eukaryotes|RNA transport|mRNA surveillance pathway|Amyotrophic lateral sclerosis|Influenza A|Herpes simplex virus 1 infection	NA
Rergl	1.52397558267486	3.04795116534973	0	0.0473148742360744	-4.40156239916419	0.0608649411814353	0.136251917642539	Down	0	0	0	0.147719880639795	0.240178081633409	0.149181781860529	632971	RERG/RAS-like	NA	NA	NA	NA	NA
Slc22a12	1.48270156125263	2.96540312250526	0	0.0484384671006001	-4.36770298001405	0.071063686634343	0.153967936088869	Down	0	0	0	0.0893525131674861	0.0484261497927525	0.0225591962813484	20521	solute carrier family 22 (organic anion/cation transporter), member 12	GO:0005515,GO:0005886,GO:0006811,GO:0015143,GO:0015711,GO:0015747,GO:0016020,GO:0016021,GO:0016324,GO:0022857,GO:0030165,GO:0031526,GO:0042493,GO:0046415,GO:0055085	protein binding|plasma membrane|ion transport|urate transmembrane transporter activity|organic anion transport|urate transport|membrane|integral component of membrane|apical plasma membrane|transmembrane transporter activity|PDZ domain binding|brush border membrane|response to drug|urate metabolic process|transmembrane transport	NA	NA	NA
Scn4b	194.963426037358	371.880047229791	18.0468048449264	0.0484885622654677	-4.36621171276208	5.10751571503955e-18	4.4096625573614e-16	Down	0.0522659084104102	0.341207592028334	0.202979052758239	2.21359297168158	3.65074724084155	3.64739419186801	399548	sodium channel, type IV, beta	GO:0001518,GO:0005244,GO:0005248,GO:0005272,GO:0005886,GO:0006811,GO:0006814,GO:0010765,GO:0014704,GO:0016020,GO:0016021,GO:0017080,GO:0031226,GO:0034765,GO:0035725,GO:0044325,GO:0060048,GO:0060307,GO:0086002,GO:0086006,GO:0086012,GO:0086016,GO:0086091,GO:2000649	voltage-gated sodium channel complex|voltage-gated ion channel activity|voltage-gated sodium channel activity|sodium channel activity|plasma membrane|ion transport|sodium ion transport|positive regulation of sodium ion transport|intercalated disc|membrane|integral component of membrane|sodium channel regulator activity|intrinsic component of plasma membrane|regulation of ion transmembrane transpo…	mmu04261	Adrenergic signaling in cardiomyocytes	NA
Cadm2	16.9208039460358	32.2739974872453	1.56761040482636	0.0485689446826288	-4.36382205028726	2.13030212447773e-07	2.49803873250822e-06	Down	0.00421759578540009	0.012087981474688	0.00893421168239831	0.133328358113858	0.155636114115565	0.108754020146925	239857	cell adhesion molecule 2	GO:0005515,GO:0005737,GO:0005886,GO:0007155,GO:0016020,GO:0016021,GO:0030054,GO:0030424,GO:0032809,GO:0042995,GO:0045202	protein binding|cytoplasm|plasma membrane|cell adhesion|membrane|integral component of membrane|cell junction|axon|neuronal cell body membrane|cell projection|synapse	NA	NA	NA
Pla2g2d	25.784396352431	49.1391497736755	2.42964293118659	0.0486721699317354	-4.36075909463296	5.50762516984578e-06	4.50656302348633e-05	Down	0	0.017528822265406	0.155466362012752	1.62851682407725	0.604522629443406	0.450584478427286	18782	phospholipase A2, group IID	GO:0002361,GO:0002864,GO:0004623,GO:0005509,GO:0005543,GO:0005576,GO:0005737,GO:0005886,GO:0006629,GO:0006644,GO:0006954,GO:0008201,GO:0016020,GO:0016042,GO:0016787,GO:0042130,GO:0043395,GO:0046337,GO:0046470,GO:0046471,GO:0046872,GO:0047498,GO:0050482,GO:0050868,GO:0102567,GO:0102568	CD4-positive, CD25-positive, alpha-beta regulatory T cell differentiation|regulation of acute inflammatory response to antigenic stimulus|phospholipase A2 activity|calcium ion binding|phospholipid binding|extracellular region|cytoplasm|plasma membrane|lipid metabolic process|phospholipid metabolic process|inflammatory response|heparin binding|membrane|lipid catabolic process|hydrolase activity|ne…	mmu00564,mmu00565,mmu00590,mmu00591,mmu00592,mmu04014,mmu04270,mmu04972,mmu04975	Glycerophospholipid metabolism|Ether lipid metabolism|Arachidonic acid metabolism|Linoleic acid metabolism|alpha-Linolenic acid metabolism|Ras signaling pathway|Vascular smooth muscle contraction|Pancreatic secretion|Fat digestion and absorption	NA
2410137M14Rik	8.30432605292938	15.8278581667397	0.780793939118982	0.0494307453147877	-4.3384475302353	0.000146391460752339	0.000809697113812565	Down	0.0478953102890001	0.0457573186997535	0.0507287637897102	0.6988089613619	0.820585307037306	0.70572468366854	76797	RIKEN cDNA 2410137M14 gene	NA	NA	NA	NA	NA
Folh1	1.43048670336798	2.86097340673597	0	0.0499630372965477	-4.32299500747507	0.0758547671489133	0.161691266626152	Down	0	0	0	0.0307242935639953	0.0083257828440574	0.0155141773755537	53320	folate hydrolase 1	GO:0003824,GO:0004180,GO:0004181,GO:0005886,GO:0005887,GO:0006508,GO:0006760,GO:0008152,GO:0008233,GO:0008237,GO:0016020,GO:0016021,GO:0016787,GO:0016805,GO:0043065,GO:0046872	catalytic activity|carboxypeptidase activity|metallocarboxypeptidase activity|plasma membrane|integral component of plasma membrane|proteolysis|folic acid-containing compound metabolic process|metabolic process|peptidase activity|metallopeptidase activity|membrane|integral component of membrane|hydrolase activity|dipeptidase activity|positive regulation of apoptotic process|metal ion binding	mmu00250,mmu04977	Alanine, aspartate and glutamate metabolism|Vitamin digestion and absorption	NA
Efemp1	422.49525634899	803.920610270218	41.0699024277611	0.0510499761561184	-4.29194590251019	9.24592451051098e-07	9.25935980372308e-06	Down	0.832372378812487	0.180730961987611	2.02370705410412	20.2639973797662	9.02528546514196	16.4691918806568	216616	epidermal growth factor-containing fibulin-like extracellular matrix protein 1	GO:0005006,GO:0005154,GO:0005201,GO:0005509,GO:0005576,GO:0005604,GO:0005615,GO:0005737,GO:0006355,GO:0007173,GO:0008083,GO:0008284,GO:0010977,GO:0018108,GO:0031346,GO:0032331,GO:0062023,GO:1903975	epidermal growth factor-activated receptor activity|epidermal growth factor receptor binding|extracellular matrix structural constituent|calcium ion binding|extracellular region|basement membrane|extracellular space|cytoplasm|regulation of transcription, DNA-templated|epidermal growth factor receptor signaling pathway|growth factor activity|positive regulation of cell population proliferation|neg…	NA	NA	NA
Car3	99.7787223891319	189.831056873293	9.72638790497086	0.0511865856764264	-4.28809041302091	0.0517375066830212	0.119616358085997	Down	0.0269547452179474	0.0515030327589939	0.94212918827409	15.4361989261146	0.0710481247772653	0.0992927539644254	12350	carbonic anhydrase 3	GO:0004089,GO:0005737,GO:0005829,GO:0006730,GO:0006979,GO:0008270,GO:0009617,GO:0016151,GO:0016791,GO:0016829,GO:0016836,GO:0046872	carbonate dehydratase activity|cytoplasm|cytosol|one-carbon metabolic process|response to oxidative stress|zinc ion binding|response to bacterium|nickel cation binding|phosphatase activity|lyase activity|hydro-lyase activity|metal ion binding	mmu00910	Nitrogen metabolism	NA
Ucma	1.39468310017695	2.78936620035391	0	0.0512822080086965	-4.28539780974828	0.225431013107936	0.368615066584243	Down	0	0	0	0.398877098514923	0	0	68527	upper zone of growth plate and cartilage matrix associated	GO:0005576,GO:0005615,GO:0005737,GO:0005794,GO:0005856,GO:0016235,GO:0031012,GO:0036122,GO:0045667,GO:0045668,GO:0048471,GO:0048706,GO:0060392,GO:0110150	extracellular region|extracellular space|cytoplasm|Golgi apparatus|cytoskeleton|aggresome|extracellular matrix|BMP binding|regulation of osteoblast differentiation|negative regulation of osteoblast differentiation|perinuclear region of cytoplasm|embryonic skeletal system development|negative regulation of SMAD protein signal transduction|negative regulation of biomineralization	NA	NA	NA
Hpd	1.38374226371454	2.76748452742909	0	0.0515495594389183	-4.27789609191953	0.138688700923145	0.25735817935735	Down	0	0	0	0.179901711779179	0	0.0726728394492009	15445	4-hydroxyphenylpyruvic acid dioxygenase	GO:0000139,GO:0003868,GO:0005515,GO:0005737,GO:0005783,GO:0005789,GO:0005794,GO:0006559,GO:0006572,GO:0008127,GO:0009072,GO:0016020,GO:0016491,GO:0016701,GO:0046872,GO:0051213	Golgi membrane|4-hydroxyphenylpyruvate dioxygenase activity|protein binding|cytoplasm|endoplasmic reticulum|endoplasmic reticulum membrane|Golgi apparatus|L-phenylalanine catabolic process|tyrosine catabolic process|quercetin 2,3-dioxygenase activity|aromatic amino acid family metabolic process|membrane|oxidoreductase activity|oxidoreductase activity, acting on single donors with incorporation of…	mmu00130,mmu00350,mmu00360	Ubiquinone and other terpenoid-quinone biosynthesis|Tyrosine metabolism|Phenylalanine metabolism	NA
Crp	2.79471116076092	5.33176306855701	0.257659252964829	0.0528246125561495	-4.24264590906972	0.0279942353787788	0.0731429599884618	Down	0	0.0233098237192502	0	0.148328855412751	0.192934572054164	0.0299593566633926	12944	C-reactive protein, pentraxin-related	GO:0001849,GO:0005509,GO:0005576,GO:0005615,GO:0006953,GO:0006958,GO:0010628,GO:0010745,GO:0010888,GO:0010988,GO:0015485,GO:0030169,GO:0030175,GO:0030426,GO:0032677,GO:0032929,GO:0032930,GO:0032945,GO:0042060,GO:0042310,GO:0042802,GO:0044793,GO:0045087,GO:0045429,GO:0046872,GO:0050750,GO:0051258,GO:0071277,GO:1900006	complement component C1q complex binding|calcium ion binding|extracellular region|extracellular space|acute-phase response|complement activation, classical pathway|positive regulation of gene expression|negative regulation of macrophage derived foam cell differentiation|negative regulation of lipid storage|regulation of low-density lipoprotein particle clearance|cholesterol binding|low-density li…	NA	NA	NA
Lvrn	131.697645829641	250.123051566644	13.2722400926385	0.0528260835181953	-4.2426057361276	8.15252048834459e-12	2.61894350684403e-10	Down	0.0165090429966069	0.149834933817583	0.253542745500075	3.28188896802185	1.21842083997385	1.69265888256855	74574	laeverin	GO:0005737,GO:0005886,GO:0006508,GO:0007165,GO:0008217,GO:0008233,GO:0008237,GO:0008270,GO:0016020,GO:0016021,GO:0016787,GO:0042277,GO:0043171,GO:0046872,GO:0070006	cytoplasm|plasma membrane|proteolysis|signal transduction|regulation of blood pressure|peptidase activity|metallopeptidase activity|zinc ion binding|membrane|integral component of membrane|hydrolase activity|peptide binding|peptide catabolic process|metal ion binding|metalloaminopeptidase activity	NA	NA	NA
Acot1	429.177401248696	814.717066239307	43.6377362580853	0.0534892378550663	-4.22460754227966	9.41781778742021e-42	7.93294184960363e-39	Down	1.22242103681803	1.44712289832671	1.80137547363589	30.6952247166528	16.5657657989726	17.1310253352029	26897	acyl-CoA thioesterase 1	GO:0001676,GO:0005737,GO:0005739,GO:0005829,GO:0006629,GO:0006631,GO:0006637,GO:0010667,GO:0016290,GO:0016787,GO:0016790,GO:0047617,GO:0052689,GO:0102991	long-chain fatty acid metabolic process|cytoplasm|mitochondrion|cytosol|lipid metabolic process|fatty acid metabolic process|acyl-CoA metabolic process|negative regulation of cardiac muscle cell apoptotic process|palmitoyl-CoA hydrolase activity|hydrolase activity|thiolester hydrolase activity|acyl-CoA hydrolase activity|carboxylic ester hydrolase activity|myristoyl-CoA hydrolase activity	mmu00062,mmu01040,mmu04913	Fatty acid elongation|Biosynthesis of unsaturated fatty acids|Ovarian steroidogenesis	NA
Efhb	2.73401462135087	5.2163925163253	0.251636726376433	0.0538757616849795	-4.21421982888853	0.0222759677433073	0.0604200756572497	Down	0.0118336027991959	0	0	0.0575521043109629	0.0779784117271186	0.0435912490269414	211482	EF hand domain family, member B	GO:0005509,GO:0005737,GO:0032091,GO:0046872,GO:0061891,GO:0070884,GO:2001256	calcium ion binding|cytoplasm|negative regulation of protein binding|metal ion binding|calcium ion sensor activity|regulation of calcineurin-NFAT signaling cascade|regulation of store-operated calcium entry	NA	NA	NA
Clec4f	5.05915962883167	9.60300075173369	0.515318505929658	0.0542220203518437	-4.20497731973295	0.00758390388065849	0.0246700602099429	Down	0	0.0232209332210541	0	0.0443289638880935	0.160165690499643	0.134302988715155	51811	C-type lectin domain family 4, member f	GO:0005534,GO:0005886,GO:0006897,GO:0016020,GO:0016021,GO:0030246,GO:0051132,GO:0051861	galactose binding|plasma membrane|endocytosis|membrane|integral component of membrane|carbohydrate binding|NK T cell activation|glycolipid binding	NA	NA	NA
Tmem52	44.636547022503	84.4673693562484	4.80572468875771	0.056185645880953	-4.15365458711186	5.97096912678654e-11	1.58272436888702e-09	Down	0.0855980235536883	0.122665539282913	0.589302633073647	4.57931629983366	2.82027292827109	3.36337108194648	69671	transmembrane protein 52	GO:0016020,GO:0016021	membrane|integral component of membrane	NA	NA	NA
Ces1d	3107.79721054209	5881.36969506123	334.224726022952	0.0568222282181312	-4.13740078351622	3.6301845550588e-07	4.04117901790026e-06	Down	1.89656658494336	8.83807498293536	16.3156451046239	157.958461278341	112.144839243735	96.0235173129141	104158	carboxylesterase 1D	GO:0004771,GO:0004806,GO:0005737,GO:0005783,GO:0005788,GO:0005811,GO:0005829,GO:0006629,GO:0006637,GO:0006695,GO:0008203,GO:0009636,GO:0010875,GO:0010887,GO:0016042,GO:0016787,GO:0019626,GO:0030339,GO:0030855,GO:0034379,GO:0042632,GO:0043231,GO:0043691,GO:0046464,GO:0051791,GO:0052689,GO:0070857,GO:0071397,GO:0071404,GO:0080030,GO:0090205,GO:0120188	sterol esterase activity|triglyceride lipase activity|cytoplasm|endoplasmic reticulum|endoplasmic reticulum lumen|lipid droplet|cytosol|lipid metabolic process|acyl-CoA metabolic process|cholesterol biosynthetic process|cholesterol metabolic process|response to toxic substance|positive regulation of cholesterol efflux|negative regulation of cholesterol storage|lipid catabolic process|hydrolase ac…	mmu00983	Drug metabolism - other enzymes	NA
Cilp2	4.7204857759284	8.93167557251554	0.509295979341262	0.0574426497435631	-4.12173388971321	0.0129933484681095	0.0387271770146406	Down	0.0103007069617069	0.00984089524497435	0	0.225436257425923	0.0271509119300489	0.0252963638062857	68709	cartilage intermediate layer protein 2	GO:0005576,GO:0030246	extracellular region|carbohydrate binding	NA	NA	NA
Lrrc52	11.5198674011543	21.7099224170458	1.32981238526281	0.0605999705456645	-4.04453909729158	0.00020318273653137	0.00107941718685656	Down	0	0.0696219536944359	0.115779368543797	0.265817832708022	0.864387607778286	1.2080181755408	240899	leucine rich repeat containing 52	GO:0005249,GO:0005267,GO:0005886,GO:0006811,GO:0006813,GO:0008076,GO:0016020,GO:0016021,GO:0022414,GO:0044325,GO:0071805,GO:0099104,GO:1903818	voltage-gated potassium channel activity|potassium channel activity|plasma membrane|ion transport|potassium ion transport|voltage-gated potassium channel complex|membrane|integral component of membrane|reproductive process|ion channel binding|potassium ion transmembrane transport|potassium channel activator activity|positive regulation of voltage-gated potassium channel activity	NA	NA	NA
Cd209f	14.012766795224	26.3965458317817	1.62898775866632	0.0607620532945701	-4.04068556700776	0.00279233257154876	0.0105843366124556	Down	0	0	0.166845553909122	1.69185133257479	0.207606402628625	0.193425808419926	69142	CD209f antigen	GO:0005537	mannose binding	mmu04145,mmu04625,mmu05152,mmu05162	Phagosome|C-type lectin receptor signaling pathway|Tuberculosis|Measles	NA
Smco2	4.54076476891237	8.55839485167059	0.523134686154153	0.0610452622805161	-4.03397685770099	0.00605403667737621	0.0203935356814881	Down	0.0326730626182848	0	0.0346059784527597	0.278081510321129	0.301422229683989	0.240714452434261	69371	single-pass membrane protein with coiled-coil domains 2	GO:0016020,GO:0016021	membrane|integral component of membrane	NA	NA	NA
Lrrn3	8.98659172334263	16.9407527811898	1.03243066549541	0.0612947491337121	-4.02809270025052	0.000127217411301317	0.000714396440796507	Down	0.0235394564772642	0.0112443411009337	0.0124660172380963	0.243276178428663	0.186138013265892	0.158971836295126	16981	leucine rich repeat protein 3, neuronal	GO:0001934,GO:0005615,GO:0005886,GO:0016020,GO:0016021,GO:0030131,GO:0031012,GO:0044877,GO:0051965	positive regulation of protein phosphorylation|extracellular space|plasma membrane|membrane|integral component of membrane|clathrin adaptor complex|extracellular matrix|protein-containing complex binding|positive regulation of synapse assembly	NA	NA	NA
Rp1	44.7414058594295	84.2767070516271	5.20610466723195	0.0615738590512483	-4.02153819959382	6.46314064157684e-11	1.69960637531315e-09	Down	0.0164220086411864	0.0282401082985239	0.0208722280060722	0.451251796471638	0.116871180043274	0.27020423102644	19888	retinitis pigmentosa 1 (human)	GO:0001750,GO:0001917,GO:0005737,GO:0005856,GO:0005875,GO:0005929,GO:0005930,GO:0007026,GO:0007601,GO:0008017,GO:0030030,GO:0032391,GO:0035082,GO:0035556,GO:0035845,GO:0042461,GO:0042995,GO:0045494,GO:0046548,GO:0046549,GO:0046785,GO:0050896,GO:0060041,GO:0060042,GO:0071482,GO:0097542,GO:0097733,GO:1902857	photoreceptor outer segment|photoreceptor inner segment|cytoplasm|cytoskeleton|microtubule associated complex|cilium|axoneme|negative regulation of microtubule depolymerization|visual perception|microtubule binding|cell projection organization|photoreceptor connecting cilium|axoneme assembly|intracellular signal transduction|photoreceptor cell outer segment organization|photoreceptor cell develop…	NA	NA	NA
C1s2	2.35627810138009	4.45489694979535	0.257659252964829	0.0623894039782934	-4.0025551627069	0.0486609668063157	0.113963172492641	Down	0	0.0148685502161107	0	0.151382357019294	0.0205110758419716	0.0382201259312101	317677	complement component 1, s subcomponent 2	GO:0002376,GO:0004252,GO:0005509,GO:0005576,GO:0005615,GO:0006508,GO:0006958,GO:0008233,GO:0008236,GO:0016787,GO:0042802,GO:0045087,GO:0046872	immune system process|serine-type endopeptidase activity|calcium ion binding|extracellular region|extracellular space|proteolysis|complement activation, classical pathway|peptidase activity|serine-type peptidase activity|hydrolase activity|identical protein binding|innate immune response|metal ion binding	mmu04610,mmu05133,mmu05150,mmu05171,mmu05322	Complement and coagulation cascades|Pertussis|Staphylococcus aureus infection|Coronavirus disease - COVID-19|Systemic lupus erythematosus	NA
Esyt3	2.33685558339227	4.42207444040811	0.251636726376433	0.0627567762191451	-3.9940849460109	0.0428590946135291	0.103180310023869	Down	0.00895965471452966	0	0	0.0544685113518277	0.0118080631252872	0.0550075558114626	272636	extended synaptotagmin-like protein 3	GO:0005509,GO:0005544,GO:0005783,GO:0005886,GO:0005887,GO:0006869,GO:0008289,GO:0008429,GO:0016020,GO:0016021,GO:0031210,GO:0031227,GO:0031234,GO:0035091,GO:0044232,GO:0046872,GO:0061817,GO:0140268	calcium ion binding|calcium-dependent phospholipid binding|endoplasmic reticulum|plasma membrane|integral component of plasma membrane|lipid transport|lipid binding|phosphatidylethanolamine binding|membrane|integral component of membrane|phosphatidylcholine binding|intrinsic component of endoplasmic reticulum membrane|extrinsic component of cytoplasmic side of plasma membrane|phosphatidylinositol…	NA	NA	NA
Scg3	2.33685558339227	4.42207444040811	0.251636726376433	0.0627567762191451	-3.9940849460109	0.0428590946135291	0.103180310023869	Down	0.0187718366107771	0	0	0.114119799044336	0.024739684590543	0.115249179008701	20255	secretogranin III	GO:0005515,GO:0005576,GO:0016020,GO:0030667,GO:0031410,GO:0033366	protein binding|extracellular region|membrane|secretory granule membrane|cytoplasmic vesicle|protein localization to secretory granule	NA	NA	NA
Ucp3	659.64349599008	1239.63749992616	79.6494920539928	0.0642069582869562	-3.96112653507348	1.02804019310459e-22	1.62366097998456e-20	Down	0.643104105065129	2.48992337581461	2.00759911599147	23.3137332699456	16.036661731154	23.2950886910898	22229	uncoupling protein 3 (mitochondrial, proton carrier)	GO:0000303,GO:0001666,GO:0005739,GO:0005743,GO:0006631,GO:0006839,GO:0009409,GO:0016020,GO:0016021,GO:0017077,GO:0031966,GO:1990542,GO:1990845	response to superoxide|response to hypoxia|mitochondrion|mitochondrial inner membrane|fatty acid metabolic process|mitochondrial transport|response to cold|membrane|integral component of membrane|oxidative phosphorylation uncoupler activity|mitochondrial membrane|mitochondrial transmembrane transport|adaptive thermogenesis	NA	NA	NA
Wif1	58.4794667030465	109.877585214726	7.0813481913664	0.064390739556256	-3.95700296970988	0.0127023703199234	0.0380168453988707	Down	0	0.317770496054934	0.176147826094065	4.42612775278303	0.267888190367802	1.52023022755018	24117	Wnt inhibitory factor 1	GO:0005102,GO:0005576,GO:0007275,GO:0009986,GO:0016055,GO:0017147,GO:0030178,GO:0045600,GO:0048856	signaling receptor binding|extracellular region|multicellular organism development|cell surface|Wnt signaling pathway|Wnt-protein binding|negative regulation of Wnt signaling pathway|positive regulation of fat cell differentiation|anatomical structure development	mmu04310	Wnt signaling pathway	NA
Rnf182	2.2492046899983	4.24075012703177	0.257659252964829	0.0666776617749837	-3.90665267640393	0.0937759571889432	0.1906195284755	Down	0	0.0105744271106831	0	0.0269155646797597	0.10211151141846	0	328234	ring finger protein 182	GO:0004842,GO:0005737,GO:0016020,GO:0016021,GO:0016567,GO:0016740,GO:0046872	ubiquitin-protein transferase activity|cytoplasm|membrane|integral component of membrane|protein ubiquitination|transferase activity|metal ion binding	NA	NA	NA
Aldh3a1	45.4321777253855	85.168816037599	5.69553941317192	0.0668439588069893	-3.90305901080288	8.33471820676941e-14	3.652340966793e-12	Down	0.161204059922121	0.220011565732556	0.121957700606168	2.240021313982	1.18366807768861	2.48840851032283	11670	aldehyde dehydrogenase family 3, subfamily A1	GO:0001666,GO:0004028,GO:0004029,GO:0004030,GO:0005737,GO:0005783,GO:0005829,GO:0005886,GO:0006081,GO:0008106,GO:0008284,GO:0014070,GO:0016021,GO:0016491,GO:0016620,GO:0018479,GO:0042493,GO:0051384,GO:0051591	response to hypoxia|3-chloroallyl aldehyde dehydrogenase activity|aldehyde dehydrogenase (NAD+) activity|aldehyde dehydrogenase [NAD(P)+] activity|cytoplasm|endoplasmic reticulum|cytosol|plasma membrane|cellular aldehyde metabolic process|alcohol dehydrogenase (NADP+) activity|positive regulation of cell population proliferation|response to organic cyclic compound|integral component of membrane|o…	mmu00010,mmu00340,mmu00350,mmu00360,mmu00410,mmu00980,mmu00982,mmu05204	Glycolysis / Gluconeogenesis|Histidine metabolism|Tyrosine metabolism|Phenylalanine metabolism|beta-Alanine metabolism|Metabolism of xenobiotics by cytochrome P450|Drug metabolism - cytochrome P450|Chemical carcinogenesis	NA
Pla2g2c	4.22895472627014	7.91491353298484	0.54299591955544	0.0670037646513126	-3.89961403314166	0.0476628392585766	0.112109087901538	Down	0	0	0.0542402727788619	0.466988374210478	0	0.157203299179359	18781	phospholipase A2, group IIC	GO:0004623,GO:0005509,GO:0005543,GO:0005576,GO:0006629,GO:0006644,GO:0009395,GO:0016042,GO:0016787,GO:0046872,GO:0047498,GO:0050482,GO:0102567,GO:0102568	phospholipase A2 activity|calcium ion binding|phospholipid binding|extracellular region|lipid metabolic process|phospholipid metabolic process|phospholipid catabolic process|lipid catabolic process|hydrolase activity|metal ion binding|calcium-dependent phospholipase A2 activity|arachidonic acid secretion|phospholipase A2 activity (consuming 1,2-dipalmitoylphosphatidylcholine)|phospholipase A2 act…	mmu00564,mmu00565,mmu00590,mmu00591,mmu00592,mmu04014,mmu04270,mmu04972,mmu04975	Glycerophospholipid metabolism|Ether lipid metabolism|Arachidonic acid metabolism|Linoleic acid metabolism|alpha-Linolenic acid metabolism|Ras signaling pathway|Vascular smooth muscle contraction|Pancreatic secretion|Fat digestion and absorption	NA
Gabrq	2.14855597697226	4.04547522756809	0.251636726376433	0.0686581776570875	-3.86442462435216	0.0564782710738276	0.128480652066222	Down	0.00771929260294115	0	0	0.0563135598638013	0.0101733713231467	0.0284354318694469	57249	gamma-aminobutyric acid (GABA) A receptor, subunit theta	GO:0004888,GO:0004890,GO:0005216,GO:0005230,GO:0005254,GO:0005886,GO:0005887,GO:0006811,GO:0006821,GO:0007165,GO:0007214,GO:0007268,GO:0016020,GO:0016021,GO:0030054,GO:0030594,GO:0034220,GO:0034707,GO:0042391,GO:0043005,GO:0043235,GO:0045202,GO:0045211,GO:0050877,GO:1902476,GO:1902711	transmembrane signaling receptor activity|GABA-A receptor activity|ion channel activity|extracellular ligand-gated ion channel activity|chloride channel activity|plasma membrane|integral component of plasma membrane|ion transport|chloride transport|signal transduction|gamma-aminobutyric acid signaling pathway|chemical synaptic transmission|membrane|integral component of membrane|cell junction|neu…	mmu04080,mmu04723,mmu04727,mmu05032,mmu05033	Neuroactive ligand-receptor interaction|Retrograde endocannabinoid signaling|GABAergic synapse|Morphine addiction|Nicotine addiction	NA
Fmod	129.862501805051	242.858757376066	16.8662462340373	0.069362846369227	-3.84969308766089	3.27833941009282e-20	3.94493509014503e-18	Down	0.318381889721307	0.278822214171088	0.266963571208417	3.70978874113966	1.50356759995332	4.57724864542357	14264	fibromodulin	GO:0005576,GO:0005615,GO:0062023	extracellular region|extracellular space|collagen-containing extracellular matrix	mmu04350	TGF-beta signaling pathway	NA
Rxfp1	4.10381081419719	7.66462570883894	0.54299591955544	0.0695042784719005	-3.84675440128809	0.0722930158749847	0.155940632621499	Down	0	0	0.0155852888219141	0.161020178896655	0.00969640985461346	0	381489	relaxin/insulin-like family peptide receptor 1	GO:0004930,GO:0005886,GO:0005887,GO:0007165,GO:0007186,GO:0007188,GO:0007189,GO:0007190,GO:0007567,GO:0008528,GO:0009755,GO:0016020,GO:0016021,GO:0030154,GO:0030198,GO:0042562,GO:0046872,GO:0060427,GO:0060658	G protein-coupled receptor activity|plasma membrane|integral component of plasma membrane|signal transduction|G protein-coupled receptor signaling pathway|adenylate cyclase-modulating G protein-coupled receptor signaling pathway|adenylate cyclase-activating G protein-coupled receptor signaling pathway|activation of adenylate cyclase activity|parturition|G protein-coupled peptide receptor activity…	mmu04080,mmu04926	Neuroactive ligand-receptor interaction|Relaxin signaling pathway	NA
Grhl2	17.9445565148527	33.5052150919098	2.38389793779562	0.070328642942202	-3.82974381036801	4.67571892244915e-06	3.89095775533337e-05	Down	0.0208153291240923	0	0.0440934992578455	0.261521831894704	0.155452725867121	0.281149320260683	252973	grainyhead like transcription factor 2	GO:0000978,GO:0001161,GO:0001228,GO:0001701,GO:0001843,GO:0003208,GO:0003382,GO:0003677,GO:0003682,GO:0003700,GO:0005634,GO:0005654,GO:0005911,GO:0006355,GO:0006357,GO:0007155,GO:0007420,GO:0008283,GO:0008544,GO:0010468,GO:0016020,GO:0021915,GO:0030323,GO:0031490,GO:0034329,GO:0035264,GO:0042733,GO:0043010,GO:0043565,GO:0044030,GO:0045617,GO:0045893,GO:0045944,GO:0048568,GO:0048701,GO:0051973,GO:…	RNA polymerase II cis-regulatory region sequence-specific DNA binding|intronic transcription regulatory region sequence-specific DNA binding|DNA-binding transcription activator activity, RNA polymerase II-specific|in utero embryonic development|neural tube closure|cardiac ventricle morphogenesis|epithelial cell morphogenesis|DNA binding|chromatin binding|DNA-binding transcription factor activity|…	NA	NA	CP2
Cpn1	2.08986048109464	3.90822300241156	0.27149795977772	0.0709115117159209	-3.81783633738268	0.0977082231867452	0.1966355295935	Down	0	0	0.0242433042420438	0.0834902971792878	0	0.196738626133195	93721	carboxypeptidase N, polypeptide 1	GO:0004180,GO:0004181,GO:0005576,GO:0005615,GO:0006508,GO:0006518,GO:0008233,GO:0008237,GO:0008270,GO:0010815,GO:0016485,GO:0016787,GO:0046872,GO:0051384	carboxypeptidase activity|metallocarboxypeptidase activity|extracellular region|extracellular space|proteolysis|peptide metabolic process|peptidase activity|metallopeptidase activity|zinc ion binding|bradykinin catabolic process|protein processing|hydrolase activity|metal ion binding|response to glucocorticoid	NA	NA	NA
Gabra1	3.97070715946562	7.39841839937579	0.54299591955544	0.0713556605420063	-3.80882830860967	0.0203295942001625	0.0560839350914965	Down	0	0	0.0180243913239266	0.103455492499836	0.0336417029521432	0.0522396668868768	14394	gamma-aminobutyric acid (GABA) A receptor, subunit alpha 1	GO:0004888,GO:0004890,GO:0005216,GO:0005230,GO:0005237,GO:0005254,GO:0005515,GO:0005886,GO:0005887,GO:0006811,GO:0006821,GO:0007165,GO:0007214,GO:0007268,GO:0008503,GO:0016020,GO:0016021,GO:0016917,GO:0022851,GO:0030054,GO:0030594,GO:0031410,GO:0032590,GO:0034220,GO:0034707,GO:0042391,GO:0043005,GO:0045202,GO:0045211,GO:0050809,GO:0050877,GO:0051932,GO:0060078,GO:0071420,GO:0098794,GO:0098982,GO:…	transmembrane signaling receptor activity|GABA-A receptor activity|ion channel activity|extracellular ligand-gated ion channel activity|inhibitory extracellular ligand-gated ion channel activity|chloride channel activity|protein binding|plasma membrane|integral component of plasma membrane|ion transport|chloride transport|signal transduction|gamma-aminobutyric acid signaling pathway|chemical syna…	mmu04080,mmu04723,mmu04727,mmu04742,mmu05032,mmu05033	Neuroactive ligand-receptor interaction|Retrograde endocannabinoid signaling|GABAergic synapse|Taste transduction|Morphine addiction|Nicotine addiction	NA
Ostn	2.09670868676931	3.9357581205738	0.257659252964829	0.0717950306277636	-3.79997219999925	0.174548193736431	0.305353607180312	Down	0	0.029759459154351	0	0	0.32842396325611	0	239790	osteocrin	GO:0001503,GO:0003416,GO:0005102,GO:0005179,GO:0005576,GO:0005615,GO:0007166,GO:0007275,GO:0009755,GO:0030154,GO:0030500,GO:0045668,GO:0046325,GO:1903860	ossification|endochondral bone growth|signaling receptor binding|hormone activity|extracellular region|extracellular space|cell surface receptor signaling pathway|multicellular organism development|hormone-mediated signaling pathway|cell differentiation|regulation of bone mineralization|negative regulation of osteoblast differentiation|negative regulation of glucose import|negative regulation of …	NA	NA	NA
Gm33869	5.81463869766162	10.8286222228029	0.800655172520269	0.0735523220809584	-3.76508530102335	0.00620034399822494	0.0208031900201563	Down	0	0.00535879781685443	0.0118820418841319	0.0409199669359628	0.103494012250013	0.0275499526750287	102636931	NA	NA	NA	NA	NA	NA
Cngb3	67.6142071737351	125.898072763593	9.33034158387712	0.0736234767047659	-3.76369031038293	3.90582558201739e-08	5.44803380630614e-07	Down	0.00879979681393057	0.0924768240076795	0.214368894561657	1.56210322377503	0.591466584209377	1.18857447697291	30952	cyclic nucleotide gated channel beta 3	GO:0000166,GO:0001750,GO:0005222,GO:0005223,GO:0005515,GO:0005886,GO:0006811,GO:0006812,GO:0007601,GO:0016020,GO:0016021,GO:0030553,GO:0050896,GO:0098655,GO:1902495	nucleotide binding|photoreceptor outer segment|intracellular cAMP-activated cation channel activity|intracellular cGMP-activated cation channel activity|protein binding|plasma membrane|ion transport|cation transport|visual perception|membrane|integral component of membrane|cGMP binding|response to stimulus|cation transmembrane transport|transmembrane transporter complex	mmu04024	cAMP signaling pathway	NA
Pcdh15	1.94283489609686	3.61417183241601	0.27149795977772	0.0767731149830125	-3.70325500475586	0.0767892518138865	0.163178505396236	Down	0	0	0.00240677822938236	0.00552572173082166	0.00299476107346031	0.0167412201451647	11994	protocadherin 15	GO:0001750,GO:0001964,GO:0002009,GO:0005509,GO:0005515,GO:0005576,GO:0005615,GO:0005737,GO:0005886,GO:0005887,GO:0007015,GO:0007155,GO:0007156,GO:0007601,GO:0007605,GO:0007626,GO:0007628,GO:0008344,GO:0016020,GO:0016021,GO:0032420,GO:0032421,GO:0035264,GO:0042491,GO:0044877,GO:0045202,GO:0045494,GO:0047485,GO:0048839,GO:0050910,GO:0050953,GO:0050957,GO:0050973,GO:0051017,GO:0051592,GO:0060013,GO:…	photoreceptor outer segment|startle response|morphogenesis of an epithelium|calcium ion binding|protein binding|extracellular region|extracellular space|cytoplasm|plasma membrane|integral component of plasma membrane|actin filament organization|cell adhesion|homophilic cell adhesion via plasma membrane adhesion molecules|visual perception|sensory perception of sound|locomotory behavior|adult walk…	NA	NA	NA
Hoxa6	3.62576297939167	6.7085300392279	0.54299591955544	0.0790199200500527	-3.66163980313328	0.0675027435335365	0.147879872483092	Down	0	0	0.0389355640444537	0.245828426033661	0	0.13541522878733	15403	homeobox A6	GO:0000978,GO:0000981,GO:0003677,GO:0003700,GO:0005634,GO:0005654,GO:0006355,GO:0006357,GO:0007275,GO:0009952,GO:0016607,GO:0048704,GO:0048706,GO:1990837	RNA polymerase II cis-regulatory region sequence-specific DNA binding|DNA-binding transcription factor activity, RNA polymerase II-specific|DNA binding|DNA-binding transcription factor activity|nucleus|nucleoplasm|regulation of transcription, DNA-templated|regulation of transcription by RNA polymerase II|multicellular organism development|anterior/posterior pattern specification|nuclear speck|emb…	NA	NA	Homeobox
Dgki	1.89577882839894	3.53992093042146	0.251636726376433	0.0796468636158845	-3.65023863825514	0.0761041852643129	0.162063434968751	Down	0.00155866980436362	0	0	0.00379025427375246	0.0082167771093045	0.00382776430507454	320127	diacylglycerol kinase, iota	GO:0000166,GO:0003951,GO:0004143,GO:0005095,GO:0005524,GO:0005634,GO:0005737,GO:0005829,GO:0005886,GO:0006654,GO:0007165,GO:0007205,GO:0007269,GO:0008021,GO:0014069,GO:0016020,GO:0016301,GO:0016310,GO:0016740,GO:0030054,GO:0031267,GO:0031410,GO:0032045,GO:0032991,GO:0035556,GO:0042995,GO:0043025,GO:0043087,GO:0043197,GO:0043679,GO:0045202,GO:0046339,GO:0046579,GO:0046834,GO:0046872,GO:0046959,GO:…	nucleotide binding|NAD+ kinase activity|diacylglycerol kinase activity|GTPase inhibitor activity|ATP binding|nucleus|cytoplasm|cytosol|plasma membrane|phosphatidic acid biosynthetic process|signal transduction|protein kinase C-activating G protein-coupled receptor signaling pathway|neurotransmitter secretion|synaptic vesicle|postsynaptic density|membrane|kinase activity|phosphorylation|transferas…	mmu00561,mmu00564,mmu04070,mmu04072,mmu05231	Glycerolipid metabolism|Glycerophospholipid metabolism|Phosphatidylinositol signaling system|Phospholipase D signaling pathway|Choline metabolism in cancer	NA
Lrrc30	10.7108967748266	19.8126670243882	1.60912652526503	0.0799992792718533	-3.6438691872198	0.000534566170780405	0.00253442535377501	Down	0.0235528387720211	0	0.124731042291356	0.630013953700822	0.403528306189465	0.347044827386746	240131	leucine rich repeat containing 30	GO:0004722,GO:0005737,GO:0007165,GO:0043231	protein serine/threonine phosphatase activity|cytoplasm|signal transduction|intracellular membrane-bounded organelle	NA	NA	NA
Rgn	3.49781811484682	6.47250154353949	0.523134686154153	0.0808788081492811	-3.62809445229876	0.0219864007385467	0.059805850017554	Down	0.0254793624846157	0	0.0269867039840709	0.0929381536866611	0.201477800337005	0.1877158214555	19733	regucalcin	GO:0001933,GO:0004341,GO:0005509,GO:0005634,GO:0005737,GO:0005829,GO:0006469,GO:0006874,GO:0007283,GO:0008270,GO:0010867,GO:0010907,GO:0010922,GO:0016787,GO:0019853,GO:0030234,GO:0032515,GO:0032781,GO:0034260,GO:0043066,GO:0043547,GO:0045019,GO:0045723,GO:0046872,GO:0050680,GO:0050848,GO:0051344,GO:1901318,GO:1901671,GO:1901896,GO:1902679,GO:1903011,GO:1903052,GO:1903611,GO:1903625,GO:1903629,GO:…	negative regulation of protein phosphorylation|gluconolactonase activity|calcium ion binding|nucleus|cytoplasm|cytosol|negative regulation of protein kinase activity|cellular calcium ion homeostasis|spermatogenesis|zinc ion binding|positive regulation of triglyceride biosynthetic process|positive regulation of glucose metabolic process|positive regulation of phosphatase activity|hydrolase activit…	mmu00030,mmu00053	Pentose phosphate pathway|Ascorbate and aldarate metabolism	NA
Klhl33	386.119236768402	714.406370437241	57.8321030995638	0.080880258483789	-3.62806858184283	5.94948752768695e-23	9.80501411899886e-21	Down	0.329546149277357	0.267610249826279	0.634092734179083	3.73302610734153	4.79916754871414	2.8797443605152	546611	kelch-like 33	NA	NA	NA	NA	NA
Mpz	3.45810642154354	6.40089433715743	0.515318505929658	0.0811022031927755	-3.62411508307425	0.029785718239631	0.0770141643842574	Down	0	0.038899342187014	0	0.148518366481091	0.134153523074517	0.0999921132470577	17528	myelin protein zero	GO:0005515,GO:0005764,GO:0005791,GO:0005886,GO:0005887,GO:0016020,GO:0016021,GO:0016323,GO:0042552,GO:0043066,GO:0043209,GO:0045217,GO:0098742,GO:0098743	protein binding|lysosome|rough endoplasmic reticulum|plasma membrane|integral component of plasma membrane|membrane|integral component of membrane|basolateral plasma membrane|myelination|negative regulation of apoptotic process|myelin sheath|cell-cell junction maintenance|cell-cell adhesion via plasma-membrane adhesion molecules|cell aggregation	mmu04514	Cell adhesion molecules	NA
Plin1	7.11246011644418	13.1389283937774	1.08599183911088	0.081611833220871	-3.61507784037991	0.0655157904897301	0.144298433382523	Down	0	0	0.0916083103926917	0.841294017505976	0	0.0265506198405222	103968	perilipin 1	GO:0005515,GO:0005783,GO:0005811,GO:0005829,GO:0006629,GO:0016042	protein binding|endoplasmic reticulum|lipid droplet|cytosol|lipid metabolic process|lipid catabolic process	mmu03320,mmu04371,mmu04714,mmu04923	PPAR signaling pathway|Apelin signaling pathway|Thermogenesis|Regulation of lipolysis in adipocytes	NA
Gm15517	1.84771254093925	3.44378835550208	0.251636726376433	0.0821081080867995	-3.60633149616335	0.210403184952464	0.351065598134617	Down	0.161204059922121	0	0	0	1.48717271299338	0	628854	predicted gene 15517	NA	NA	NA	NA	NA
Pak5	1.8576431576399	3.44378835550208	0.27149795977772	0.0821113749172306	-3.60627409688311	0.209721866945025	0.350159998526646	Down	0	0	0.00851880813009111	0	0.0741998422130264	0	241656	p21 (RAC1) activated kinase 5	GO:0000166,GO:0004672,GO:0004674,GO:0005524,GO:0005634,GO:0005654,GO:0005737,GO:0005739,GO:0006468,GO:0006915,GO:0007010,GO:0007612,GO:0007613,GO:0007626,GO:0016301,GO:0016310,GO:0016740,GO:0032147,GO:0035556,GO:0043408,GO:0045202,GO:0106310,GO:0106311,GO:2001237	nucleotide binding|protein kinase activity|protein serine/threonine kinase activity|ATP binding|nucleus|nucleoplasm|cytoplasm|mitochondrion|protein phosphorylation|apoptotic process|cytoskeleton organization|learning|memory|locomotory behavior|kinase activity|phosphorylation|transferase activity|activation of protein kinase activity|intracellular signal transduction|regulation of MAPK cascade|syn…	mmu04012,mmu04014,mmu04360,mmu04510,mmu04660,mmu04810,mmu05170,mmu05211	ErbB signaling pathway|Ras signaling pathway|Axon guidance|Focal adhesion|T cell receptor signaling pathway|Regulation of actin cytoskeleton|Human immunodeficiency virus 1 infection|Renal cell carcinoma	NA
Lgals4	2361.49200419815	4362.3853184737	360.598689922603	0.0826516459884625	-3.59681263903212	3.74816025382983e-26	1.01481438872442e-23	Down	7.26969478528041	6.81449502192438	13.1848124962024	63.6308960191038	112.780905169871	70.6434846872232	16855	lectin, galactose binding, soluble 4	GO:0005515,GO:0005615,GO:0016936,GO:0030246,GO:0062023	protein binding|extracellular space|galactoside binding|carbohydrate binding|collagen-containing extracellular matrix	NA	NA	NA
Zfp973	3.34501048357336	6.18674751439385	0.503273452752867	0.0831860615998607	-3.58751437469386	0.0951147851354071	0.192695132579241	Down	0.0620665818726369	0	0	0	0.449891627568998	0.076211217399911	545490	zinc finger protein 973	NA	NA	NA	NA	NA
Pitx3	3.42520068870299	6.30740545785055	0.54299591955544	0.0840284369827197	-3.57297854103626	0.0331742635783539	0.0840580282412055	Down	0	0	0.0427059665966903	0.17158508763367	0.106278314143704	0.099018953994045	18742	paired-like homeodomain transcription factor 3	GO:0000978,GO:0000981,GO:0001228,GO:0002088,GO:0002089,GO:0003677,GO:0003700,GO:0005515,GO:0005634,GO:0006355,GO:0006357,GO:0007275,GO:0007626,GO:0009653,GO:0010468,GO:0014014,GO:0030901,GO:0043025,GO:0043525,GO:0045893,GO:0045944,GO:0048666,GO:0050768,GO:0070306,GO:0071542,GO:1904935,GO:1990837	RNA polymerase II cis-regulatory region sequence-specific DNA binding|DNA-binding transcription factor activity, RNA polymerase II-specific|DNA-binding transcription activator activity, RNA polymerase II-specific|lens development in camera-type eye|lens morphogenesis in camera-type eye|DNA binding|DNA-binding transcription factor activity|protein binding|nucleus|regulation of transcription, DNA-t…	NA	NA	Homeobox
Lin28b	1.7985089463488	3.33935863973278	0.257659252964829	0.0848376386367662	-3.55915172419194	0.155305131598607	0.28062382689788	Down	0	0.00395405401351516	0	0	0.032727562772025	0.00508201674469936	380669	lin-28 homolog B (C. elegans)	GO:0003676,GO:0003723,GO:0005634,GO:0005654,GO:0005730,GO:0005829,GO:0008270,GO:0010587,GO:0031047,GO:0031054,GO:0031123,GO:0046872,GO:0050779,GO:1990837,GO:2000627,GO:2000632,GO:2000635	nucleic acid binding|RNA binding|nucleus|nucleoplasm|nucleolus|cytosol|zinc ion binding|miRNA catabolic process|gene silencing by RNA|pre-miRNA processing|RNA 3'-end processing|metal ion binding|RNA destabilization|sequence-specific double-stranded DNA binding|positive regulation of miRNA catabolic process|negative regulation of pre-miRNA processing|negative regulation of primary miRNA processing	NA	NA	CSD
Vsig4	92.8611887778855	171.13121804309	14.5911595126805	0.0848445906556536	-3.55903350741437	1.01414127426277e-08	1.63231528666371e-07	Down	0.375580728172808	0.16560703211417	1.10159951493136	6.35803260318607	1.90378256245915	6.81117825800042	278180	V-set and immunoglobulin domain containing 4	GO:0001851,GO:0032703,GO:0032991,GO:0042130,GO:0045957	complement component C3b binding|negative regulation of interleukin-2 production|protein-containing complex|negative regulation of T cell proliferation|negative regulation of complement activation, alternative pathway	mmu04610	Complement and coagulation cascades	NA
Gsta3	913.114844833567	1683.22326759282	143.006422074308	0.0848898739842379	-3.55826371637315	2.06744973745265e-21	2.79881008207653e-19	Down	2.13501426110353	4.34652419685665	7.51081362526976	47.9002103755607	35.0046047033363	44.4106842793552	14859	glutathione S-transferase, alpha 3	GO:0001657,GO:0004364,GO:0005737,GO:0005829,GO:0006749,GO:0006805,GO:0016740,GO:0046223	ureteric bud development|glutathione transferase activity|cytoplasm|cytosol|glutathione metabolic process|xenobiotic metabolic process|transferase activity|aflatoxin catabolic process	mmu00480,mmu00980,mmu00982,mmu00983,mmu01524,mmu05200,mmu05204,mmu05225,mmu05418	Glutathione metabolism|Metabolism of xenobiotics by cytochrome P450|Drug metabolism - cytochrome P450|Drug metabolism - other enzymes|Platinum drug resistance|Pathways in cancer|Chemical carcinogenesis|Hepatocellular carcinoma|Fluid shear stress and atherosclerosis	NA
Scara5	1271.00864681873	2338.98735608954	203.029937547917	0.0867838010231205	-3.52643041397827	3.9824742726544e-05	0.000258154232244489	Down	0.772662798756384	0.759262648833211	4.27112763971552	24.6851990024248	9.63024520498918	17.5111854345978	71145	scavenger receptor class A, member 5	GO:0005044,GO:0005515,GO:0005886,GO:0005887,GO:0006811,GO:0006879,GO:0006897,GO:0009897,GO:0009986,GO:0016020,GO:0016021,GO:0030666,GO:0034605,GO:0034755,GO:0055072,GO:0070207,GO:0070287	scavenger receptor activity|protein binding|plasma membrane|integral component of plasma membrane|ion transport|cellular iron ion homeostasis|endocytosis|external side of plasma membrane|cell surface|membrane|integral component of membrane|endocytic vesicle membrane|cellular response to heat|iron ion transmembrane transport|iron ion homeostasis|protein homotrimerization|ferritin receptor activity	NA	NA	NA
Slc22a8	1.7532134418706	3.23492892396349	0.27149795977772	0.0873731383011956	-3.51666637911208	0.151045657885308	0.274964974831891	Down	0	0	0.0110169170670598	0	0.0685419079730459	0.0255440560454133	19879	solute carrier family 22 (organic anion transporter), member 8	GO:0005080,GO:0005452,GO:0005886,GO:0006811,GO:0008514,GO:0009636,GO:0015651,GO:0015697,GO:0016020,GO:0016021,GO:0016323,GO:0016324,GO:0022857,GO:0034635,GO:0055085	protein kinase C binding|inorganic anion exchanger activity|plasma membrane|ion transport|organic anion transmembrane transporter activity|response to toxic substance|quaternary ammonium group transmembrane transporter activity|quaternary ammonium group transport|membrane|integral component of membrane|basolateral plasma membrane|apical plasma membrane|transmembrane transporter activity|glutathio…	mmu04976	Bile secretion	NA
Timp4	3195.82951878602	5877.17128002966	514.487757542381	0.0875366360126364	-3.51396924675205	5.63892465874664e-07	5.92497405931507e-06	Down	10.4136508546158	2.33931183338991	15.5608415176412	75.7982619873962	86.4631304012816	81.0756365105147	110595	tissue inhibitor of metalloproteinase 4	GO:0002020,GO:0004857,GO:0005576,GO:0005615,GO:0007219,GO:0008191,GO:0009725,GO:0010033,GO:0010466,GO:0010951,GO:0030017,GO:0030414,GO:0031012,GO:0034097,GO:0046872,GO:0051045	protease binding|enzyme inhibitor activity|extracellular region|extracellular space|Notch signaling pathway|metalloendopeptidase inhibitor activity|response to hormone|response to organic substance|negative regulation of peptidase activity|negative regulation of endopeptidase activity|sarcomere|peptidase inhibitor activity|extracellular matrix|response to cytokine|metal ion binding|negative regul…	NA	NA	NA
Cyp2c23	1.70333065155398	3.15502457673152	0.251636726376433	0.0878590651677148	-3.5086650407319	0.146200161619091	0.268169229430035	Down	0.0186787391343485	0	0	0.113553830699211	0	0.0688065657544282	226143	cytochrome P450, family 2, subfamily c, polypeptide 23	GO:0004497,GO:0005506,GO:0005737,GO:0005783,GO:0005789,GO:0006082,GO:0006629,GO:0006631,GO:0006805,GO:0008392,GO:0008395,GO:0008404,GO:0008405,GO:0016020,GO:0016491,GO:0016705,GO:0016712,GO:0019373,GO:0020037,GO:0042738,GO:0043231,GO:0046456,GO:0046872	monooxygenase activity|iron ion binding|cytoplasm|endoplasmic reticulum|endoplasmic reticulum membrane|organic acid metabolic process|lipid metabolic process|fatty acid metabolic process|xenobiotic metabolic process|arachidonic acid epoxygenase activity|steroid hydroxylase activity|arachidonic acid 14,15-epoxygenase activity|arachidonic acid 11,12-epoxygenase activity|membrane|oxidoreductase acti…	mmu00140,mmu00590,mmu00591,mmu00830,mmu04726,mmu04750,mmu05204	Steroid hormone biosynthesis|Arachidonic acid metabolism|Linoleic acid metabolism|Retinol metabolism|Serotonergic synapse|Inflammatory mediator regulation of TRP channels|Chemical carcinogenesis	NA
Klk13	1.70333065155398	3.15502457673152	0.251636726376433	0.0878590651677148	-3.5086650407319	0.146200161619091	0.268169229430035	Down	0.0184376695149021	0	0	0.112088293943414	0	0.0679185415413092	626834	kallikrein related-peptidase 13	GO:0004175,GO:0005615,GO:0005737,GO:0016485,GO:0016787,GO:0030141	endopeptidase activity|extracellular space|cytoplasm|protein processing|hydrolase activity|secretory granule	NA	NA	NA
Selenbp2	11.3093757780424	20.7856657180692	1.83308583801568	0.0879250947374613	-3.50758120544939	5.98444328353042e-05	0.000371869381413476	Down	0.0488842989970326	0.046702160088834	0.0776643905807067	0.624083814313614	0.48319012293211	0.390160966954412	20342	selenium binding protein 2	GO:0001650,GO:0005634,GO:0005730,GO:0005737,GO:0008430,GO:0015031,GO:0016020	fibrillar center|nucleus|nucleolus|cytoplasm|selenium binding|protein transport|membrane	mmu00920	Sulfur metabolism	NA
Acsm5	66.0500444482945	121.390497842357	10.7095910542313	0.0879446845078537	-3.507259807824	1.67881862644322e-13	7.15006966689105e-12	Down	0.105284481321436	0.238888669895314	0.195147817501077	2.30420489801033	1.0406699598093	1.43822042493177	272428	acyl-CoA synthetase medium-chain family member 5	GO:0000166,GO:0004321,GO:0005524,GO:0005739,GO:0005759,GO:0006629,GO:0006631,GO:0006633,GO:0006637,GO:0015645,GO:0016874,GO:0031956,GO:0046872,GO:0047760	nucleotide binding|fatty-acyl-CoA synthase activity|ATP binding|mitochondrion|mitochondrial matrix|lipid metabolic process|fatty acid metabolic process|fatty acid biosynthetic process|acyl-CoA metabolic process|fatty acid ligase activity|ligase activity|medium-chain fatty acid-CoA ligase activity|metal ion binding|butyrate-CoA ligase activity	mmu00650	Butanoate metabolism	NA
Slc6a2	1.68691939686036	3.12220206734428	0.251636726376433	0.0887014870451148	-3.49489789883767	0.153368436844479	0.278121305996411	Down	0.00651201562401527	0	0	0.0158354226023798	0	0.0479764108278283	20538	solute carrier family 6 (neurotransmitter transporter, noradrenalin), member 2	GO:0003779,GO:0005326,GO:0005328,GO:0005330,GO:0005334,GO:0005886,GO:0005887,GO:0006836,GO:0008504,GO:0009986,GO:0015293,GO:0015844,GO:0015874,GO:0016020,GO:0016021,GO:0032809,GO:0035725,GO:0042734,GO:0043005,GO:0043014,GO:0045121,GO:0046872,GO:0048265,GO:0048487,GO:0051583,GO:0051620,GO:0098810	actin binding|neurotransmitter transmembrane transporter activity|neurotransmitter:sodium symporter activity|dopamine:sodium symporter activity|norepinephrine:sodium symporter activity|plasma membrane|integral component of plasma membrane|neurotransmitter transport|monoamine transmembrane transporter activity|cell surface|symporter activity|monoamine transport|norepinephrine transport|membrane|in…	mmu04721	Synaptic vesicle cycle	NA
Hoxa7	6.31526994032332	11.5920866885628	1.03845319208381	0.0894224010638848	-3.48321990584391	0.0062626809398311	0.0209752083962269	Down	0.0212241001024514	0.0405533613476299	0.0224797032162394	0.516111468218958	0.139857796852788	0.0781828703090788	15404	homeobox A7	GO:0000122,GO:0000978,GO:0000981,GO:0001228,GO:0001953,GO:0002686,GO:0003677,GO:0003700,GO:0005634,GO:0005654,GO:0006355,GO:0006357,GO:0007275,GO:0008134,GO:0009952,GO:0031965,GO:0043565,GO:0045617,GO:0045656,GO:0045892,GO:0045944,GO:0048704,GO:0048863,GO:1990837	negative regulation of transcription by RNA polymerase II|RNA polymerase II cis-regulatory region sequence-specific DNA binding|DNA-binding transcription factor activity, RNA polymerase II-specific|DNA-binding transcription activator activity, RNA polymerase II-specific|negative regulation of cell-matrix adhesion|negative regulation of leukocyte migration|DNA binding|DNA-binding transcription fac…	NA	NA	Homeobox
Ppl	270.988795015917	496.977192582809	45.0003974490258	0.0903525382608857	-3.46829105869088	5.41466837372798e-12	1.78085036621396e-10	Down	0.264007923530254	0.163944893668545	0.727028770196324	4.64643388778725	1.58312698235172	3.69558234063803	19041	periplakin	GO:0005198,GO:0005515,GO:0005737,GO:0005856,GO:0005882,GO:0005886,GO:0016020,GO:0019897,GO:0030054,GO:0031424,GO:0042060,GO:0045104	structural molecule activity|protein binding|cytoplasm|cytoskeleton|intermediate filament|plasma membrane|membrane|extrinsic component of plasma membrane|cell junction|keratinization|wound healing|intermediate filament cytoskeleton organization	NA	NA	NA
Gm36028	10.9236083676813	20.0357857843843	1.8114309509783	0.0910546697870112	-3.45712318129525	0.000356268178625213	0.00176874201843991	Down	0.0365661459840998	0.174669376325184	0.0387293739436004	0.489053197069614	0.963821427914005	0.673490568593653	102639802	predicted gene, 36028	GO:0001817,GO:0005102,GO:0009897,GO:0050852	regulation of cytokine production|signaling receptor binding|external side of plasma membrane|T cell receptor signaling pathway	NA	NA	NA
Sertm1	7.63629048049337	13.974674862302	1.29790609868474	0.0924749370620862	-3.43479377631512	0.0135671609370641	0.040051653841076	Down	0.0402748963706919	0	0.0284383542955925	0.457041289808415	0.0176929630237616	0.0989066512270395	329641	serine rich and transmembrane domain containing 1	GO:0016020,GO:0016021,GO:0043231	membrane|integral component of membrane|intracellular membrane-bounded organelle	NA	NA	NA
Tmprss13	21.8995646986635	40.0456966074661	3.75343278986101	0.0927091820206555	-3.43114395772379	3.86364725055495e-05	0.000251418968295769	Down	0.0110360797549241	0.0210868836842231	0.128578632780791	0.630662367345233	0.378159984329925	0.298125127202369	214531	transmembrane protease, serine 13	GO:0004252,GO:0005044,GO:0006508,GO:0008233,GO:0008236,GO:0016020,GO:0016021,GO:0016787,GO:0061436	serine-type endopeptidase activity|scavenger receptor activity|proteolysis|peptidase activity|serine-type peptidase activity|membrane|integral component of membrane|hydrolase activity|establishment of skin barrier	NA	NA	NA
Il17re	3.00685856953686	5.51044368632086	0.503273452752867	0.0930748776694131	-3.42546437486604	0.0475431457952143	0.111967874580155	Down	0.0230676188195908	0	0	0.070117593677854	0.0608023205916797	0.0566492066975953	57890	interleukin 17 receptor E	GO:0005515,GO:0005576,GO:0005737,GO:0005886,GO:0006954,GO:0016020,GO:0016021,GO:0030368	protein binding|extracellular region|cytoplasm|plasma membrane|inflammatory response|membrane|integral component of membrane|interleukin-17 receptor activity	mmu04060,mmu04657	Cytokine-cytokine receptor interaction|IL-17 signaling pathway	NA
Kcna2	128.834484759361	235.721913328876	21.9470561898449	0.0930955810660168	-3.42514350024463	2.71264300776372e-16	1.79603027439797e-14	Down	0.0863413200416502	0.0522418570913824	0.106690748435809	0.811838499282772	0.769982509895079	0.395800667788631	16490	potassium voltage-gated channel, shaker-related subfamily, member 2	GO:0005216,GO:0005244,GO:0005249,GO:0005251,GO:0005267,GO:0005515,GO:0005783,GO:0005886,GO:0005887,GO:0006811,GO:0006813,GO:0008076,GO:0014059,GO:0015271,GO:0016020,GO:0016021,GO:0019228,GO:0019233,GO:0019894,GO:0021633,GO:0030027,GO:0030054,GO:0030424,GO:0030425,GO:0032809,GO:0034705,GO:0034765,GO:0042995,GO:0043005,GO:0043204,GO:0043679,GO:0044224,GO:0044305,GO:0045188,GO:0045202,GO:0051260,GO:…	ion channel activity|voltage-gated ion channel activity|voltage-gated potassium channel activity|delayed rectifier potassium channel activity|potassium channel activity|protein binding|endoplasmic reticulum|plasma membrane|integral component of plasma membrane|ion transport|potassium ion transport|voltage-gated potassium channel complex|regulation of dopamine secretion|outward rectifier potassium…	NA	NA	NA
Alox8	3.05093354343099	5.57873240070783	0.523134686154153	0.0931498006568383	-3.42430350801198	0.137042774306124	0.25499452016767	Down	0.0126579417659594	0	0.0134067768646805	0.215464317193518	0	0	11688	arachidonate 8-lipoxygenase	GO:0005506,GO:0005509,GO:0005737,GO:0005829,GO:0005856,GO:0005886,GO:0005912,GO:0005925,GO:0006629,GO:0006644,GO:0008285,GO:0008289,GO:0010744,GO:0016020,GO:0016165,GO:0016491,GO:0016702,GO:0019369,GO:0019372,GO:0019898,GO:0032722,GO:0034440,GO:0035360,GO:0036403,GO:0043651,GO:0045618,GO:0045786,GO:0045926,GO:0046872,GO:0047677,GO:0050473,GO:0051122,GO:0051213,GO:0071926,GO:1901696,GO:1990136,GO:…	iron ion binding|calcium ion binding|cytoplasm|cytosol|cytoskeleton|plasma membrane|adherens junction|focal adhesion|lipid metabolic process|phospholipid metabolic process|negative regulation of cell population proliferation|lipid binding|positive regulation of macrophage derived foam cell differentiation|membrane|linoleate 13S-lipoxygenase activity|oxidoreductase activity|oxidoreductase activity…	mmu00590,mmu04726	Arachidonic acid metabolism|Serotonergic synapse	NA
Fgf12	13.8150614247924	25.2203411517995	2.4097816977853	0.0946627139249477	-3.40105990587785	0.00488368423972199	0.0170026223748943	Down	0.00489883450395946	0.00468015616356708	0.0363205232052377	0.291858990849041	0.064562473561935	0.0120305043430154	14167	fibroblast growth factor 12	GO:0003254,GO:0005104,GO:0005515,GO:0005634,GO:0005737,GO:0007254,GO:0007268,GO:0008083,GO:0008201,GO:0008344,GO:0008543,GO:0010765,GO:0017080,GO:0044325,GO:0050905,GO:0098908,GO:1902305,GO:1905150,GO:2000649,GO:2001258	regulation of membrane depolarization|fibroblast growth factor receptor binding|protein binding|nucleus|cytoplasm|JNK cascade|chemical synaptic transmission|growth factor activity|heparin binding|adult locomotory behavior|fibroblast growth factor receptor signaling pathway|positive regulation of sodium ion transport|sodium channel regulator activity|ion channel binding|neuromuscular process|regul…	NA	NA	NA
Plk5	18.0964823088519	33.0517212814627	3.14124333624111	0.0948053524775405	-3.39888767733032	4.50230677894741e-06	3.76732755973514e-05	Down	0.013750230136072	0.0919550496936634	0.0582547370436101	0.484833023447374	0.434919221172214	0.422095814922341	216166	polo like kinase 5	GO:0000166,GO:0000278,GO:0000922,GO:0002357,GO:0004672,GO:0005524,GO:0005634,GO:0005730,GO:0005737,GO:0005813,GO:0006468,GO:0006974,GO:0007049,GO:0008285,GO:0010976,GO:0016301,GO:0030154,GO:0032465,GO:0042981,GO:0044819,GO:0046872,GO:0051301,GO:0071363,GO:0090166,GO:2000045	nucleotide binding|mitotic cell cycle|spindle pole|defense response to tumor cell|protein kinase activity|ATP binding|nucleus|nucleolus|cytoplasm|centrosome|protein phosphorylation|cellular response to DNA damage stimulus|cell cycle|negative regulation of cell population proliferation|positive regulation of neuron projection development|kinase activity|cell differentiation|regulation of cytokines…	NA	NA	NA
Adig	31.1401058308006	56.764680221425	5.51553144017614	0.0969882193441001	-3.36604666851624	5.38808592890696e-07	5.72488849713296e-06	Down	0.0655529167721284	0.751520519151015	0.555447856684801	3.58664805129377	4.23326536499223	3.05869862238725	246747	adipogenin	GO:0005634,GO:0005737,GO:0005811,GO:0007283,GO:0016020,GO:0016021,GO:0045444,GO:0045600,GO:0050872,GO:0050873	nucleus|cytoplasm|lipid droplet|spermatogenesis|membrane|integral component of membrane|fat cell differentiation|positive regulation of fat cell differentiation|white fat cell differentiation|brown fat cell differentiation	NA	NA	NA
Fgf10	10.4413468327663	18.9822079470887	1.90048571844404	0.0986448101303091	-3.34161303944651	0.0133573354611467	0.0396096069356359	Down	0	0	0.0671834349839665	0.352563284676607	0.0477694522233844	0.122393014820395	14165	fibroblast growth factor 10	GO:0000132,GO:0000187,GO:0001759,GO:0001934,GO:0001974,GO:0003338,GO:0005104,GO:0005111,GO:0005515,GO:0005576,GO:0005615,GO:0005634,GO:0005737,GO:0005886,GO:0006935,GO:0007267,GO:0007368,GO:0007431,GO:0007435,GO:0008083,GO:0008201,GO:0008284,GO:0008285,GO:0008543,GO:0008544,GO:0008589,GO:0009880,GO:0009887,GO:0009986,GO:0010468,GO:0010628,GO:0010634,GO:0010838,GO:0021983,GO:0030154,GO:0030177,GO:…	establishment of mitotic spindle orientation|activation of MAPK activity|organ induction|positive regulation of protein phosphorylation|blood vessel remodeling|metanephros morphogenesis|fibroblast growth factor receptor binding|type 2 fibroblast growth factor receptor binding|protein binding|extracellular region|extracellular space|nucleus|cytoplasm|plasma membrane|chemotaxis|cell-cell signaling|…	mmu04010,mmu04014,mmu04015,mmu04020,mmu04151,mmu04810,mmu05200,mmu05218,mmu05224,mmu05226	MAPK signaling pathway|Ras signaling pathway|Rap1 signaling pathway|Calcium signaling pathway|PI3K-Akt signaling pathway|Regulation of actin cytoskeleton|Pathways in cancer|Melanoma|Breast cancer|Gastric cancer	NA
Clec18a	17.367384230721	31.5917314715648	3.14303698987721	0.0991253146583783	-3.33460264933277	1.03896633043445e-05	7.86853521580782e-05	Down	0.0312203793519104	0.0397689833461812	0.0551122590782458	0.506128905281791	0.274305369963971	0.19167666772585	353287	C-type lectin domain family 18, member A	GO:0005576,GO:0005615,GO:0030246,GO:0030247	extracellular region|extracellular space|carbohydrate binding|polysaccharide binding	NA	NA	NA
Kcnj10	1.52050146336517	2.78936620035391	0.251636726376433	0.0997282977237014	-3.32585326495971	0.267647392654115	0.419742425260829	Down	0.012001576882962	0	0	0.102145815494551	0	0	16513	potassium inwardly-rectifying channel, subfamily J, member 10	GO:0000166,GO:0005102,GO:0005242,GO:0005244,GO:0005267,GO:0005515,GO:0005524,GO:0005886,GO:0005887,GO:0005902,GO:0006811,GO:0006813,GO:0007601,GO:0007628,GO:0014003,GO:0016020,GO:0016021,GO:0016323,GO:0016324,GO:0022010,GO:0034765,GO:0042391,GO:0042802,GO:0044297,GO:0048169,GO:0051930,GO:0051935,GO:0051938,GO:0055075,GO:0060075,GO:0060081,GO:0071805,GO:0097449,GO:0097546,GO:1905515,GO:1990573	nucleotide binding|signaling receptor binding|inward rectifier potassium channel activity|voltage-gated ion channel activity|potassium channel activity|protein binding|ATP binding|plasma membrane|integral component of plasma membrane|microvillus|ion transport|potassium ion transport|visual perception|adult walking behavior|oligodendrocyte development|membrane|integral component of membrane|basola…	mmu04971,mmu05016	Gastric acid secretion|Huntington disease	NA
Doc2b	8.51720699567187	15.492687346507	1.54172664483667	0.100075058859461	-3.32084563063602	0.000691660829413149	0.00315113025707997	Down	0.0245241377663684	0.0156196056334991	0.00865832294358708	0.0993932109277236	0.107735761427246	0.170640645115527	13447	double C2, beta	GO:0005509,GO:0005515,GO:0005544,GO:0005737,GO:0005886,GO:0007268,GO:0008104,GO:0016020,GO:0017158,GO:0019905,GO:0031201,GO:0031340,GO:0032024,GO:0045956,GO:0046872,GO:0048791,GO:0061669	calcium ion binding|protein binding|calcium-dependent phospholipid binding|cytoplasm|plasma membrane|chemical synaptic transmission|protein localization|membrane|regulation of calcium ion-dependent exocytosis|syntaxin binding|SNARE complex|positive regulation of vesicle fusion|positive regulation of insulin secretion|positive regulation of calcium ion-dependent exocytosis|metal ion binding|calciu…	NA	NA	NA
Dlx1	5.68496658260153	10.3392961533437	1.03063701185931	0.100371635898882	-3.31657646035356	0.0173579433355155	0.0492295429953397	Down	0	0.0428008442014456	0	0.122560776881193	0.132847892679631	0.0825157949950375	13390	distal-less homeobox 1	GO:0000122,GO:0000977,GO:0000978,GO:0000981,GO:0003677,GO:0003682,GO:0005515,GO:0005634,GO:0006355,GO:0006357,GO:0007275,GO:0009790,GO:0009954,GO:0021544,GO:0021766,GO:0021879,GO:0021892,GO:0021893,GO:0030154,GO:0030514,GO:0042475,GO:0043524,GO:0045597,GO:0045746,GO:0045944,GO:0046533,GO:0048706,GO:0048715,GO:0071560,GO:0071773,GO:1902871,GO:1903845,GO:1990837	negative regulation of transcription by RNA polymerase II|RNA polymerase II transcription regulatory region sequence-specific DNA binding|RNA polymerase II cis-regulatory region sequence-specific DNA binding|DNA-binding transcription factor activity, RNA polymerase II-specific|DNA binding|chromatin binding|protein binding|nucleus|regulation of transcription, DNA-templated|regulation of transcript…	NA	NA	Homeobox
Gm5737	5.74499762071067	10.443725869113	1.0462693723083	0.100371992745003	-3.3165713312231	0.00783271604028783	0.0253003069030345	Down	0.0288606362939638	0	0.0305680116183206	0.157907458614953	0.19017932389874	0.0885945447830732	436008	predicted gene 5737	NA	NA	NA	NA	NA
Crb2	4.22815007271976	7.68152873290894	0.774771412530587	0.100528828085688	-3.31431882062339	0.022594274152435	0.0611739972677179	Down	0.0130035917765176	0	0.00688643764565275	0.0790528551446489	0.0171376283400277	0.0558846379945204	241324	crumbs family member 2	GO:0001707,GO:0001756,GO:0001895,GO:0005509,GO:0005515,GO:0005737,GO:0005886,GO:0007157,GO:0007275,GO:0007369,GO:0010470,GO:0010718,GO:0010951,GO:0014028,GO:0016020,GO:0016021,GO:0016324,GO:0016327,GO:0019828,GO:0030010,GO:0030054,GO:0030513,GO:0032991,GO:0044877,GO:0045177,GO:0045197,GO:0045199,GO:0045494,GO:0046549,GO:0055111,GO:0072359	mesoderm formation|somitogenesis|retina homeostasis|calcium ion binding|protein binding|cytoplasm|plasma membrane|heterophilic cell-cell adhesion via plasma membrane cell adhesion molecules|multicellular organism development|gastrulation|regulation of gastrulation|positive regulation of epithelial to mesenchymal transition|negative regulation of endopeptidase activity|notochord formation|membrane…	mmu04390	Hippo signaling pathway	NA
Slc24a4	2.84923394561156	5.16931067848058	0.529157212742549	0.100989124437543	-3.30772815799772	0.10908598004753	0.214438173146721	Down	0	0.0127226231678839	0.0141049118219541	0.194300788035372	0	0.0163519728751014	238384	solute carrier family 24 (sodium/potassium/calcium exchanger), member 4	GO:0005262,GO:0005432,GO:0005737,GO:0005886,GO:0005887,GO:0006811,GO:0006813,GO:0006814,GO:0006816,GO:0006874,GO:0007608,GO:0008273,GO:0015293,GO:0015297,GO:0016020,GO:0016021,GO:0035725,GO:0050896,GO:0055085,GO:0070588,GO:0071805,GO:0097186	calcium channel activity|calcium:sodium antiporter activity|cytoplasm|plasma membrane|integral component of plasma membrane|ion transport|potassium ion transport|sodium ion transport|calcium ion transport|cellular calcium ion homeostasis|sensory perception of smell|calcium, potassium:sodium antiporter activity|symporter activity|antiporter activity|membrane|integral component of membrane|sodium i…	mmu04740	Olfactory transduction	NA
Cntfr	119.683449501038	217.254930418433	22.1119685836436	0.101373117772228	-3.30225296718594	1.37871290867822e-12	5.07379735955806e-11	Down	0.171567405127132	0.15610365085895	0.372087629492855	2.57276121834472	0.85060899771543	1.94615886357749	12804	ciliary neurotrophic factor receptor	GO:0001967,GO:0003360,GO:0004896,GO:0004897,GO:0005102,GO:0005515,GO:0005886,GO:0007548,GO:0008284,GO:0009897,GO:0016020,GO:0016324,GO:0019221,GO:0019955,GO:0031225,GO:0043235,GO:0043524,GO:0060538,GO:0070110,GO:0070120,GO:0097059	suckling behavior|brainstem development|cytokine receptor activity|ciliary neurotrophic factor receptor activity|signaling receptor binding|protein binding|plasma membrane|sex differentiation|positive regulation of cell population proliferation|external side of plasma membrane|membrane|apical plasma membrane|cytokine-mediated signaling pathway|cytokine binding|anchored component of membrane|recep…	mmu04060,mmu04630	Cytokine-cytokine receptor interaction|JAK-STAT signaling pathway	NA
Spock2	546.44488895341	991.942169834312	100.947608072507	0.10177784691949	-3.29650451792737	2.62599505475258e-30	9.47984214765684e-28	Down	1.37204475668013	0.806065594262598	0.910346687078954	7.31522681851997	5.36236195049971	10.8442150986245	94214	sparc/osteonectin, cwcv and kazal-like domains proteoglycan 2	GO:0005509,GO:0005539,GO:0005576,GO:0010811,GO:0019800,GO:0030021,GO:0030198,GO:0050840,GO:0062023,GO:1990830	calcium ion binding|glycosaminoglycan binding|extracellular region|positive regulation of cell-substrate adhesion|peptide cross-linking via chondroitin 4-sulfate glycosaminoglycan|extracellular matrix structural constituent conferring compression resistance|extracellular matrix organization|extracellular matrix binding|collagen-containing extracellular matrix|cellular response to leukemia inhibit…	NA	NA	NA
Hmgcs2	647.311914668164	1173.85601881403	120.767810522293	0.102820929026732	-3.28179414232171	2.72497896046795e-14	1.34580231265847e-12	Down	0.716902936793914	2.59541512624831	2.49108414899956	20.5221211955508	10.0946249817301	13.5285322253339	15360	3-hydroxy-3-methylglutaryl-Coenzyme A synthase 2	GO:0004421,GO:0005739,GO:0005743,GO:0005759,GO:0006084,GO:0006629,GO:0006694,GO:0006695,GO:0008202,GO:0008203,GO:0008299,GO:0010142,GO:0016126,GO:0016740,GO:0016746,GO:0042802,GO:0046951	hydroxymethylglutaryl-CoA synthase activity|mitochondrion|mitochondrial inner membrane|mitochondrial matrix|acetyl-CoA metabolic process|lipid metabolic process|steroid biosynthetic process|cholesterol biosynthetic process|steroid metabolic process|cholesterol metabolic process|isoprenoid biosynthetic process|farnesyl diphosphate biosynthetic process, mevalonate pathway|sterol biosynthetic proces…	mmu00072,mmu00280,mmu00650,mmu00900,mmu03320	Synthesis and degradation of ketone bodies|Valine, leucine and isoleucine degradation|Butanoate metabolism|Terpenoid backbone biosynthesis|PPAR signaling pathway	NA
Sost	31.1911624085771	56.5285371024521	5.85378771470212	0.102879545656375	-3.28097191842244	0.000695176468897755	0.00316413170958366	Down	0.112886766757452	0	0.318840186580194	1.16666505186498	0.223162740700252	1.89437828536972	74499	sclerostin	GO:0001503,GO:0005515,GO:0005576,GO:0005615,GO:0005794,GO:0008134,GO:0008201,GO:0016055,GO:0030178,GO:0030279,GO:0030514,GO:0031333,GO:0032991,GO:0036122,GO:0045893,GO:0071374,GO:0090090	ossification|protein binding|extracellular region|extracellular space|Golgi apparatus|transcription factor binding|heparin binding|Wnt signaling pathway|negative regulation of Wnt signaling pathway|negative regulation of ossification|negative regulation of BMP signaling pathway|negative regulation of protein-containing complex assembly|protein-containing complex|BMP binding|positive regulation of…	mmu04310,mmu04928	Wnt signaling pathway|Parathyroid hormone synthesis, secretion and action	NA
Apol7a	2.78057766354289	5.03802064093162	0.523134686154153	0.102918633701018	-3.28042388511118	0.160052812988447	0.286811499107609	Down	0.0103341091045111	0	0.0109454678668244	0	0	0.164959550757727	75761	apolipoprotein L 7a	GO:0008289	lipid binding	NA	NA	NA
Urah	18.0971265904768	32.8073956449244	3.38685753602915	0.103333841788962	-3.27461528129019	1.58515377356753e-06	1.49745180777763e-05	Down	0.121020769425467	0.231237082815697	0.170907032826092	1.12810810502231	1.38229073142603	1.38694026602175	76974	urate (5-hydroxyiso-) hydrolase	GO:0005739,GO:0005777,GO:0006144,GO:0016787,GO:0033971	mitochondrion|peroxisome|purine nucleobase metabolic process|hydrolase activity|hydroxyisourate hydrolase activity	mmu00230	Purine metabolism	NA
Cacna2d3	6.95413983256862	12.6121672200886	1.29611244504864	0.103490586942822	-3.27242854251047	0.00311461490851469	0.0115971982423624	Down	0.0108852977929545	0.031198171840741	0.0115292644976614	0.145585200283729	0.17215076371412	0.080195986780516	12294	calcium channel, voltage-dependent, alpha2/delta subunit 3	GO:0005244,GO:0005245,GO:0005262,GO:0005891,GO:0006811,GO:0006816,GO:0016020,GO:0016021,GO:0034765,GO:0046872,GO:0070588	voltage-gated ion channel activity|voltage-gated calcium channel activity|calcium channel activity|voltage-gated calcium channel complex|ion transport|calcium ion transport|membrane|integral component of membrane|regulation of ion transmembrane transport|metal ion binding|calcium ion transmembrane transport	mmu04010,mmu04260,mmu04261,mmu04921,mmu05410,mmu05412,mmu05414	MAPK signaling pathway|Cardiac muscle contraction|Adrenergic signaling in cardiomyocytes|Oxytocin signaling pathway|Hypertrophic cardiomyopathy|Arrhythmogenic right ventricular cardiomyopathy|Dilated cardiomyopathy	NA
Ntng1	2.81622689554883	5.10931910494351	0.523134686154153	0.103566348685606	-3.27137278366664	0.0711213735658543	0.154026891302025	Down	0.00340590623150157	0	0.00360739729349714	0.00414111141879072	0.0359095586263258	0.00836418737494913	80883	netrin G1	GO:0005515,GO:0005886,GO:0007275,GO:0007399,GO:0007409,GO:0009887,GO:0009888,GO:0010975,GO:0016020,GO:0016477,GO:0030154,GO:0031225,GO:0034446,GO:0043256,GO:0046658,GO:0050804,GO:0050839,GO:0070831,GO:0098632,GO:0098685,GO:0098978,GO:0099029,GO:0099560,GO:0150011,GO:2001222	protein binding|plasma membrane|multicellular organism development|nervous system development|axonogenesis|animal organ morphogenesis|tissue development|regulation of neuron projection development|membrane|cell migration|cell differentiation|anchored component of membrane|substrate adhesion-dependent cell spreading|laminin complex|anchored component of plasma membrane|modulation of chemical synap…	mmu04360,mmu04514	Axon guidance|Cell adhesion molecules	NA
Edil3	7.041008910792	12.7245280226954	1.3574897988886	0.104846744443714	-3.25364602933103	0.0341045204105083	0.0859100745080788	Down	0	0	0.0409484702109922	0.18802717169903	0.0101904598528048	0.104438384426809	13612	EGF-like repeats and discoidin I-like domains 3	GO:0005509,GO:0005576,GO:0007155,GO:0007275,GO:0010811,GO:0046872	calcium ion binding|extracellular region|cell adhesion|multicellular organism development|positive regulation of cell-substrate adhesion|metal ion binding	NA	NA	NA
Il12a	9.43282729667063	17.0783137487165	1.78734084462471	0.105025951227595	-3.25118224241098	0.00134105505746269	0.00559985590229945	Down	0.132871851828047	0.0253881210232757	0.0281464917755608	0.516972205754153	0.210136564046164	0.65261048896011	16159	interleukin 12a	GO:0001916,GO:0002860,GO:0005125,GO:0005143,GO:0005515,GO:0005576,GO:0005615,GO:0005737,GO:0005788,GO:0005796,GO:0006955,GO:0008083,GO:0008283,GO:0009986,GO:0010224,GO:0016477,GO:0031904,GO:0032496,GO:0032700,GO:0032729,GO:0032816,GO:0032946,GO:0034393,GO:0035711,GO:0035744,GO:0042102,GO:0042163,GO:0042531,GO:0042832,GO:0043514,GO:0045513,GO:0045582,GO:0045785,GO:0045954,GO:0046982,GO:0048662,GO:…	positive regulation of T cell mediated cytotoxicity|positive regulation of natural killer cell mediated cytotoxicity directed against tumor cell target|cytokine activity|interleukin-12 receptor binding|protein binding|extracellular region|extracellular space|cytoplasm|endoplasmic reticulum lumen|Golgi lumen|immune response|growth factor activity|cell population proliferation|cell surface|response…	mmu04060,mmu04620,mmu04622,mmu04625,mmu04630,mmu04658,mmu04940,mmu05133,mmu05134,mmu05140,mmu05142,mmu05143,mmu05144,mmu05145,mmu05146,mmu05152,mmu05162,mmu05164,mmu05168,mmu05171,mmu05200,mmu05321,mmu05330,mmu05417	Cytokine-cytokine receptor interaction|Toll-like receptor signaling pathway|RIG-I-like receptor signaling pathway|C-type lectin receptor signaling pathway|JAK-STAT signaling pathway|Th1 and Th2 cell differentiation|Type I diabetes mellitus|Pertussis|Legionellosis|Leishmaniasis|Chagas disease|African trypanosomiasis|Malaria|Toxoplasmosis|Amoebiasis|Tuberculosis|Measles|Influenza A|Herpes simplex v…	NA
Rasef	6.86072210099351	12.3976543433126	1.32378985867442	0.105095970691742	-3.25022073647665	0.00659748146378904	0.0219077998147107	Down	0.00657297214024832	0.00627956222041676	0.0208854739067583	0.127869216051201	0.0173252368368486	0.104921916387074	242505	RAS and EF hand domain containing	GO:0000166,GO:0003924,GO:0005525,GO:0005737,GO:0005829,GO:0019003,GO:0042802,GO:0048471	nucleotide binding|GTPase activity|GTP binding|cytoplasm|cytosol|GDP binding|identical protein binding|perinuclear region of cytoplasm	NA	NA	NA
Acss3	27.8050228380207	50.2613250677282	5.34872060831315	0.105416779253579	-3.2458235749779	1.43164041909143e-05	0.000104329721568626	Down	0.0144077354894749	0.0206468861112607	0.114450653829158	0.499257749955783	0.28482255551032	0.291904467271177	380660	acyl-CoA synthetase short-chain family member 3	GO:0000166,GO:0003987,GO:0005524,GO:0005739,GO:0005759,GO:0016874,GO:0043231,GO:0047760,GO:0050218	nucleotide binding|acetate-CoA ligase activity|ATP binding|mitochondrion|mitochondrial matrix|ligase activity|intracellular membrane-bounded organelle|butyrate-CoA ligase activity|propionate-CoA ligase activity	mmu00640	Propanoate metabolism	NA
Nmb	361.148218185422	653.115189703088	69.1812466677562	0.105880847014088	-3.23948645378031	0.000103381737516882	0.000596678303856477	Down	2.99345689306251	1.71589945124075	11.4139718526847	45.2042046880979	45.6056064872656	23.0095652071097	68039	neuromedin B	GO:0005184,GO:0005576,GO:0007204,GO:0007218,GO:0008284,GO:0031710,GO:0042593,GO:0043005,GO:0046887,GO:0046888,GO:0050482	neuropeptide hormone activity|extracellular region|positive regulation of cytosolic calcium ion concentration|neuropeptide signaling pathway|positive regulation of cell population proliferation|neuromedin B receptor binding|glucose homeostasis|neuron projection|positive regulation of hormone secretion|negative regulation of hormone secretion|arachidonic acid secretion	mmu04080	Neuroactive ligand-receptor interaction	NA
Slc12a3	6.89557142405999	12.4613304628571	1.32981238526281	0.106398711654766	-3.23244741303822	0.00839858165938475	0.0268421785665243	Down	0	0.023159789745633	0.038514084854973	0.0589496539475369	0.239615932817415	0.133949352992968	20497	solute carrier family 12, member 3	GO:0005515,GO:0005829,GO:0005886,GO:0006811,GO:0006814,GO:0006821,GO:0006884,GO:0008511,GO:0015081,GO:0015293,GO:0015377,GO:0015378,GO:0015379,GO:0016020,GO:0016021,GO:0016324,GO:0019899,GO:0022857,GO:0031982,GO:0035725,GO:0055064,GO:0055075,GO:0055078,GO:0055085,GO:0070062,GO:1902476,GO:1990573	protein binding|cytosol|plasma membrane|ion transport|sodium ion transport|chloride transport|cell volume homeostasis|sodium:potassium:chloride symporter activity|sodium ion transmembrane transporter activity|symporter activity|cation:chloride symporter activity|sodium:chloride symporter activity|potassium:chloride symporter activity|membrane|integral component of membrane|apical plasma membrane|…	NA	NA	NA
Chrna2	20.4506688402836	36.8962681643297	4.00506951623744	0.107232280177162	-3.22118882863228	0.000130983863630429	0.000732562648603677	Down	0.019860711121757	0.0189741518098211	0.115696113964307	0.531253377066034	0.143961007383656	0.438963459760274	110902	cholinergic receptor, nicotinic, alpha polypeptide 2 (neuronal)	GO:0004888,GO:0005216,GO:0005230,GO:0005886,GO:0005887,GO:0005892,GO:0006811,GO:0007165,GO:0007268,GO:0007271,GO:0015464,GO:0016020,GO:0016021,GO:0022848,GO:0030054,GO:0030594,GO:0032991,GO:0034220,GO:0035094,GO:0042391,GO:0043005,GO:0045202,GO:0045211,GO:0050877,GO:0071944	transmembrane signaling receptor activity|ion channel activity|extracellular ligand-gated ion channel activity|plasma membrane|integral component of plasma membrane|acetylcholine-gated channel complex|ion transport|signal transduction|chemical synaptic transmission|synaptic transmission, cholinergic|acetylcholine receptor activity|membrane|integral component of membrane|acetylcholine-gated cation…	mmu04080	Neuroactive ligand-receptor interaction	NA
Wfdc6a	5.42092489379977	9.77571918188996	1.06613060570959	0.107895126877755	-3.21229838843084	0.0145101590777363	0.0423164131441888	Down	0.0319671631172725	0	0.101574955273378	0.466411845353428	0.294910021017977	0.157009221032224	209351	WAP four-disulfide core domain 6A	GO:0004867,GO:0005576,GO:0005615,GO:0009986,GO:0010466,GO:0030414,GO:0032991,GO:0042742,GO:0090281,GO:1901318	serine-type endopeptidase inhibitor activity|extracellular region|extracellular space|cell surface|negative regulation of peptidase activity|peptidase inhibitor activity|protein-containing complex|defense response to bacterium|negative regulation of calcium ion import|negative regulation of flagellated sperm motility	NA	NA	NA
Tm4sf5	6.58209136192092	11.8861378585583	1.27804486528345	0.107900685384807	-3.21222406603805	0.0160201572520844	0.0459776266820394	Down	0.16996694728199	0	0.0450055186442044	1.08494570796059	0.224001985195193	0.208701487648987	75604	transmembrane 4 superfamily member 5	GO:0005765,GO:0005886,GO:0016021,GO:0034618,GO:2000045	lysosomal membrane|plasma membrane|integral component of membrane|arginine binding|regulation of G1/S transition of mitotic cell cycle	NA	NA	NA
Adra2c	23.6590618737965	42.706782519896	4.61134122769714	0.109031498129501	-3.19718311923658	1.14120439729235e-06	1.11631877882236e-05	Down	0.116593180300145	0.0866355737107591	0.0274423894171978	0.535542306484612	0.64878623760803	0.429492390741056	11553	adrenergic receptor, alpha 2c	GO:0004930,GO:0004935,GO:0004938,GO:0005737,GO:0005886,GO:0005887,GO:0006940,GO:0007165,GO:0007186,GO:0007565,GO:0016020,GO:0016021,GO:0019229,GO:0030168,GO:0030424,GO:0031694,GO:0032148,GO:0035624,GO:0042803,GO:0043025,GO:0043410,GO:0043679,GO:0045666,GO:0045907,GO:0046982,GO:0051379,GO:0051930,GO:0070473,GO:0071875,GO:0071880,GO:0098978,GO:0099055,GO:0099061	G protein-coupled receptor activity|adrenergic receptor activity|alpha2-adrenergic receptor activity|cytoplasm|plasma membrane|integral component of plasma membrane|regulation of smooth muscle contraction|signal transduction|G protein-coupled receptor signaling pathway|female pregnancy|membrane|integral component of membrane|regulation of vasoconstriction|platelet activation|axon|alpha-2A adrener…	mmu04022,mmu04080	cGMP-PKG signaling pathway|Neuroactive ligand-receptor interaction	NA
A530016L24Rik	457.365034822013	824.093374664872	90.6366949791534	0.109873320795305	-3.18608697819943	2.15968164913482e-11	6.28504667258775e-10	Down	0.501928423640946	1.38672843230376	2.84489697913021	14.201278544769	9.56491777402119	9.36132777973662	319942	RIKEN cDNA A530016L24 gene	GO:0005886,GO:0016020,GO:0016021	plasma membrane|membrane|integral component of membrane	NA	NA	NA
Gm52042	13.1539016871145	23.6602236568801	2.64757971734884	0.110702974452698	-3.17523410880667	0.000170323957471847	0.000925609979637327	Down	0.0403795744639231	0.0385770766815661	0.128305206661109	0.711891763960496	0.319301075387885	0.396654874186671	115488157	NA	NA	NA	NA	NA	NA
Wnk2	785.194224292181	1413.39726975223	156.991178832125	0.110981724992721	-3.17160596275337	6.19174325626437e-17	4.64748570551883e-15	Down	0.525482894174242	0.653077995203408	1.64508330300652	7.4577730603083	5.38711699859442	6.70932881883126	75607	WNK lysine deficient protein kinase 2	GO:0000166,GO:0004672,GO:0004674,GO:0005524,GO:0005737,GO:0005829,GO:0005886,GO:0006468,GO:0008285,GO:0010766,GO:0016020,GO:0016301,GO:0016310,GO:0016740,GO:0019869,GO:0019870,GO:0035556,GO:0046777,GO:0050801,GO:0070373,GO:0090263,GO:0106310,GO:0106311,GO:1903288,GO:2000651	nucleotide binding|protein kinase activity|protein serine/threonine kinase activity|ATP binding|cytoplasm|cytosol|plasma membrane|protein phosphorylation|negative regulation of cell population proliferation|negative regulation of sodium ion transport|membrane|kinase activity|phosphorylation|transferase activity|chloride channel inhibitor activity|potassium channel inhibitor activity|intracellular…	NA	NA	NA
Rhox2b	2.61854878078537	4.72177905564108	0.515318505929658	0.111050282174242	-3.17071503616849	0.119993354583245	0.230704950823126	Down	0	0.0671417823160082	0	0.0427247491926805	0.370486743961516	0.0431475721920616	100039913	reproductive homeobox 2B	NA	NA	NA	NA	Homeobox
1700024J04Rik	2.62546813419181	4.72177905564108	0.529157212742549	0.112976737641811	-3.14590234829715	0.0961024571791604	0.19435575229229	Down	0	0.0153649381503442	0.0170343092694484	0.0195545338890412	0.169566720159405	0.0197480541981524	105244158	RIKEN cDNA 1700024J04 gene	NA	NA	NA	NA	NA
Rnf138rt1	3.78762542608362	6.78843438645986	0.786816465707378	0.115536494095222	-3.11357947238746	0.0295469272891355	0.0765057179166827	Down	0	0.0662982925884201	0.0367507375863478	0.253128036674222	0.228645242425998	0.213027586325128	74264	ring finger protein 138, retrogene 1	GO:0000724,GO:0003697,GO:0010792,GO:0035861,GO:0061630	double-strand break repair via homologous recombination|single-stranded DNA binding|DNA double-strand break processing involved in repair via single-strand annealing|site of double-strand break|ubiquitin protein ligase activity	NA	NA	zf-MIZ
Cldn3	2.49448623620596	4.46583778625777	0.523134686154153	0.116091401072248	-3.10666697961633	0.0994550723512525	0.199357192885998	Down	0.032802409659529	0	0.0347429775756922	0.358948783597413	0.0432307869290011	0.040277899932257	12739	claudin 3	GO:0001934,GO:0003382,GO:0005198,GO:0005515,GO:0005737,GO:0005886,GO:0005911,GO:0005923,GO:0007155,GO:0008285,GO:0010628,GO:0010629,GO:0014045,GO:0016020,GO:0016021,GO:0016327,GO:0016328,GO:0016338,GO:0022604,GO:0030054,GO:0030335,GO:0030336,GO:0031532,GO:0032991,GO:0034331,GO:0042802,GO:0043296,GO:0061045,GO:0070160,GO:0070830,GO:0090303,GO:0090559,GO:0150111,GO:1901890,GO:1903348,GO:1905050	positive regulation of protein phosphorylation|epithelial cell morphogenesis|structural molecule activity|protein binding|cytoplasm|plasma membrane|cell-cell junction|bicellular tight junction|cell adhesion|negative regulation of cell population proliferation|positive regulation of gene expression|negative regulation of gene expression|establishment of endothelial blood-brain barrier|membrane|int…	mmu04514,mmu04530,mmu04670,mmu05160	Cell adhesion molecules|Tight junction|Leukocyte transendothelial migration|Hepatitis C	NA
Sostdc1	7.45272046621638	13.3378305276064	1.56761040482636	0.116458424524677	-3.10211308796754	0.00359961480934113	0.0130599090067552	Down	0.0236604474014763	0.067812816690954	0.0501203662799535	0.345214021460904	0.124729831847694	0.493893083635346	66042	sclerostin domain containing 1	GO:0005515,GO:0005576,GO:0005615,GO:0007389,GO:0010454,GO:0016055,GO:0030178,GO:0030514,GO:0031069,GO:0036122,GO:0042475,GO:0045662,GO:0060648,GO:0090090,GO:0098821,GO:2000016	protein binding|extracellular region|extracellular space|pattern specification process|negative regulation of cell fate commitment|Wnt signaling pathway|negative regulation of Wnt signaling pathway|negative regulation of BMP signaling pathway|hair follicle morphogenesis|BMP binding|odontogenesis of dentin-containing tooth|negative regulation of myoblast differentiation|mammary gland bud morphogen…	NA	NA	NA
Sbspon	2.42988160668366	4.35046723402606	0.509295979341262	0.1170915502578	-3.09429112529084	0.122776857973935	0.234717276585653	Down	0.0150762166666612	0.0144032316867856	0	0.146644772338195	0	0.0555360126795203	226866	somatomedin B and thrombospondin, type 1 domain containing	GO:0005576	extracellular region	NA	NA	NA
Gm6569	6.32219092327456	11.3205919878746	1.32378985867442	0.117178800647713	-3.09321650607268	0.0106106323639159	0.0326060818609027	Down	0.0128503236352311	0.0122766999613172	0.0408316197376854	0.0937453088675626	0.254034509419952	0.0631153692486856	102634429	predicted gene 6569	NA	NA	NA	NA	NA
Glb1l2	6.16074875295989	11.0175688806466	1.30392862527313	0.117707061335846	-3.08672722354559	0.018793675931036	0.0525543553054902	Down	0.0186829508004442	0.0089244826776295	0.0197882212753548	0.249874756383257	0.0369338109749685	0.0229406933999732	244757	galactosidase, beta 1-like 2	GO:0004553,GO:0004565,GO:0005576,GO:0005773,GO:0005975,GO:0008152,GO:0016787,GO:0016798	hydrolase activity, hydrolyzing O-glycosyl compounds|beta-galactosidase activity|extracellular region|vacuole|carbohydrate metabolic process|metabolic process|hydrolase activity|hydrolase activity, acting on glycosyl bonds	NA	NA	NA
Gm35083	3.72560703886732	6.67042013861566	0.780793939118982	0.118180296454891	-3.08093857186223	0.0321915398593499	0.0820178335317532	Down	0.0169030776825724	0.0161485437271672	0.0179030520922477	0.0411036142783927	0.178214553704866	0.103775984525582	102638546	predicted gene, 35083	NA	NA	NA	NA	NA
Serpina3c	17.3521194552606	30.9923222410989	3.71191666942234	0.118593052036341	-3.07590860512434	0.000847522326279887	0.00374229488190164	Down	0.0231578778088234	0.110620683832551	0.196223055016654	1.35152543673123	0.18312068381664	0.65401493299728	16625	serine (or cysteine) peptidase inhibitor, clade A, member 3C	GO:0004867,GO:0005576,GO:0005615,GO:0010466,GO:0010951,GO:0030414,GO:0034097,GO:0043434	serine-type endopeptidase inhibitor activity|extracellular region|extracellular space|negative regulation of peptidase activity|negative regulation of endopeptidase activity|peptidase inhibitor activity|response to cytokine|response to peptide hormone	NA	NA	NA
Slc16a14	10.0167661854647	17.8892261063335	2.14430626459598	0.118937130285989	-3.07172892297365	0.00337167495921719	0.0123910861709109	Down	0	0.0134970437085377	0.0448904150159583	0.0944752382403876	0.167571817569294	0.104083862126732	71781	solute carrier family 16 (monocarboxylic acid transporters), member 14	GO:0005886,GO:0005887,GO:0008028,GO:0015293,GO:0015718,GO:0016020,GO:0016021,GO:0022857,GO:0055085	plasma membrane|integral component of plasma membrane|monocarboxylic acid transmembrane transporter activity|symporter activity|monocarboxylic acid transport|membrane|integral component of membrane|transmembrane transporter activity|transmembrane transport	NA	NA	NA
Defb19	2.47844254919404	4.42772788564553	0.529157212742549	0.120388957497617	-3.05422502582982	0.203222478971853	0.341944204435826	Down	0	0.100457057551489	0.111371524563703	0	1.24721917518262	0	246700	defensin beta 19	GO:0001530,GO:0005576,GO:0006952,GO:0042742,GO:0045087,GO:0050829,GO:0050830,GO:0061760	lipopolysaccharide binding|extracellular region|defense response|defense response to bacterium|innate immune response|defense response to Gram-negative bacterium|defense response to Gram-positive bacterium|antifungal innate immune response	NA	NA	NA
Cxcl13	13.3736714403577	23.8541489635786	2.89319391713688	0.120678019805047	-3.0507651661512	0.0259042445753921	0.0686043941051695	Down	0.142614262994785	0.0340620315622089	0.226576836547845	2.38423955369997	0	0.218894094726508	55985	chemokine (C-X-C motif) ligand 13	GO:0002518,GO:0005125,GO:0005576,GO:0005615,GO:0006935,GO:0006952,GO:0006954,GO:0006955,GO:0007166,GO:0007204,GO:0007267,GO:0008009,GO:0008201,GO:0010820,GO:0017134,GO:0030593,GO:0031640,GO:0031724,GO:0031735,GO:0033625,GO:0033634,GO:0035754,GO:0035768,GO:0035769,GO:0042742,GO:0045236,GO:0048018,GO:0048248,GO:0048535,GO:0061844,GO:0070098,GO:0071222,GO:0090630,GO:2000545	lymphocyte chemotaxis across high endothelial venule|cytokine activity|extracellular region|extracellular space|chemotaxis|defense response|inflammatory response|immune response|cell surface receptor signaling pathway|positive regulation of cytosolic calcium ion concentration|cell-cell signaling|chemokine activity|heparin binding|positive regulation of T cell chemotaxis|fibroblast growth factor b…	mmu04060,mmu04061,mmu04062	Cytokine-cytokine receptor interaction|Viral protein interaction with cytokine and cytokine receptor|Chemokine signaling pathway	NA
Gkn3	47.4090281012285	84.5967478062097	10.2213083962473	0.12088464566729	-3.04829708459648	8.40383088006076e-07	8.50025909296072e-06	Down	0.783659080705898	0.249559146754645	1.05135842734412	4.76410586048269	5.92136395290573	2.05280151785889	68888	gastrokine 3	GO:0005576,GO:0005615,GO:0042127,GO:0050680	extracellular region|extracellular space|regulation of cell population proliferation|negative regulation of epithelial cell proliferation	NA	NA	NA
Hoxa5	33.0657332399014	58.9580129949504	7.17345348485245	0.122732907485668	-3.02640597464622	2.26485821806895e-06	2.05873982628066e-05	Down	0.353154552157571	0.168695069473785	0.0935117329314849	1.10030455579381	1.83262146252194	0.813068528733734	15402	homeobox A5	GO:0000978,GO:0000981,GO:0001228,GO:0001501,GO:0002009,GO:0003016,GO:0003677,GO:0003700,GO:0005515,GO:0005634,GO:0006355,GO:0006357,GO:0007275,GO:0007389,GO:0007585,GO:0009952,GO:0010628,GO:0016477,GO:0016525,GO:0030324,GO:0030878,GO:0033599,GO:0035264,GO:0043065,GO:0045639,GO:0045647,GO:0045944,GO:0048286,GO:0048704,GO:0048706,GO:0060435,GO:0060439,GO:0060441,GO:0060480,GO:0060481,GO:0060484,GO:…	RNA polymerase II cis-regulatory region sequence-specific DNA binding|DNA-binding transcription factor activity, RNA polymerase II-specific|DNA-binding transcription activator activity, RNA polymerase II-specific|skeletal system development|morphogenesis of an epithelium|respiratory system process|DNA binding|DNA-binding transcription factor activity|protein binding|nucleus|regulation of transcri…	NA	NA	Homeobox
Nmbr	2.29923710688909	4.09520076102532	0.503273452752867	0.124197419595533	-3.009292895366	0.131064177067913	0.246580847835177	Down	0.0262710484464078	0	0	0.0159709826563634	0.03462300817459	0.112903269911567	18101	neuromedin B receptor	GO:0004930,GO:0004946,GO:0005829,GO:0005886,GO:0005887,GO:0007165,GO:0007186,GO:0008188,GO:0008528,GO:0016020,GO:0016021,GO:0031989	G protein-coupled receptor activity|bombesin receptor activity|cytosol|plasma membrane|integral component of plasma membrane|signal transduction|G protein-coupled receptor signaling pathway|neuropeptide receptor activity|G protein-coupled peptide receptor activity|membrane|integral component of membrane|bombesin receptor signaling pathway	mmu04080	Neuroactive ligand-receptor interaction	NA
Zbtb16	826.241970219702	1469.86636256996	182.617577869436	0.124338039672749	-3.00766035640924	2.87757166676586e-20	3.49037932892032e-18	Down	1.82873533847026	0.936292604683044	0.818643853645798	7.03900271621792	8.53527866707512	6.12238321856516	235320	zinc finger and BTB domain containing 16	GO:0000122,GO:0000978,GO:0000981,GO:0001222,GO:0001227,GO:0001501,GO:0001823,GO:0003677,GO:0003690,GO:0003700,GO:0005515,GO:0005634,GO:0005829,GO:0005886,GO:0006355,GO:0006357,GO:0007417,GO:0008022,GO:0008285,GO:0009880,GO:0009952,GO:0016604,GO:0016605,GO:0016607,GO:0017053,GO:0019904,GO:0030097,GO:0030326,GO:0032332,GO:0032991,GO:0034504,GO:0035116,GO:0035136,GO:0035137,GO:0042733,GO:0042802,GO:…	negative regulation of transcription by RNA polymerase II|RNA polymerase II cis-regulatory region sequence-specific DNA binding|DNA-binding transcription factor activity, RNA polymerase II-specific|transcription corepressor binding|DNA-binding transcription repressor activity, RNA polymerase II-specific|skeletal system development|mesonephros development|DNA binding|double-stranded DNA binding|DN…	mmu05200,mmu05202,mmu05221	Pathways in cancer|Transcriptional misregulation in cancer|Acute myeloid leukemia	ZBTB
Ptgfr	97.0432192635088	172.215960054637	21.8704784723797	0.126485489478636	-2.98295620765918	3.14585816580759e-06	2.76347053939598e-05	Down	0.0938591830538857	0.125537183836433	0.576588599757535	2.24816004117343	0.680341326239932	1.98228587894965	19220	prostaglandin F receptor	GO:0004930,GO:0004955,GO:0004958,GO:0005737,GO:0005886,GO:0006954,GO:0007165,GO:0007186,GO:0007189,GO:0007204,GO:0008284,GO:0010628,GO:0016020,GO:0016021,GO:0032355,GO:0032496,GO:0035584,GO:0043066,GO:0071799	G protein-coupled receptor activity|prostaglandin receptor activity|prostaglandin F receptor activity|cytoplasm|plasma membrane|inflammatory response|signal transduction|G protein-coupled receptor signaling pathway|adenylate cyclase-activating G protein-coupled receptor signaling pathway|positive regulation of cytosolic calcium ion concentration|positive regulation of cell population proliferatio…	mmu04020,mmu04072,mmu04080	Calcium signaling pathway|Phospholipase D signaling pathway|Neuroactive ligand-receptor interaction	NA
Lrtm1	3264.68098580531	5795.25346560431	734.10850600631	0.126665895077388	-2.98089996524768	8.16378403660353e-23	1.31680099535088e-20	Down	3.04012176903416	6.66338608799581	6.21808619338466	33.6045974219277	32.8140104064037	30.2459233548006	319476	leucine-rich repeats and transmembrane domains 1	GO:0007411,GO:0008201,GO:0016020,GO:0016021,GO:0048495,GO:0050919,GO:0051965	axon guidance|heparin binding|membrane|integral component of membrane|Roundabout binding|negative chemotaxis|positive regulation of synapse assembly	NA	NA	NA
Prdm8	10.3584100134052	18.3864832626302	2.33033676418015	0.126812797442423	-2.97922775102603	0.000676508787964194	0.00309138825892498	Down	0.0316110509690105	0.00603999399897555	0.0200886833563708	0.13067788006545	0.0916534904325672	0.124208118698466	77630	PR domain containing 8	GO:0003677,GO:0003682,GO:0003714,GO:0005515,GO:0005634,GO:0006355,GO:0007399,GO:0008168,GO:0014003,GO:0016571,GO:0016740,GO:0021540,GO:0021952,GO:0021957,GO:0022008,GO:0032259,GO:0035097,GO:0042054,GO:0045892,GO:0046872,GO:0046974,GO:0051567	DNA binding|chromatin binding|transcription corepressor activity|protein binding|nucleus|regulation of transcription, DNA-templated|nervous system development|methyltransferase activity|oligodendrocyte development|histone methylation|transferase activity|corpus callosum morphogenesis|central nervous system projection neuron axonogenesis|corticospinal tract morphogenesis|neurogenesis|methylation|h…	NA	NA	zf-C2H2
Glt8d2	97.0986426222352	171.776531453562	22.4207537909077	0.130169001743309	-2.94154216678075	4.32493597587184e-10	9.48982333808522e-09	Down	0.425644966438203	0.220265859922401	0.901651657769164	3.7520596737507	2.8048193779792	2.43901995411701	74782	glycosyltransferase 8 domain containing 2	GO:0005794,GO:0016020,GO:0016021,GO:0016740,GO:0016757	Golgi apparatus|membrane|integral component of membrane|transferase activity|glycosyltransferase activity	NA	NA	NA
Lgi1	38.2154397287708	67.5448691918937	8.88601026564801	0.130964339555336	-2.93275406289822	0.00101750340388277	0.00438901468269435	Down	0.0285457809370591	0.00909051003107185	0.292267119812788	0.381784983196972	0.714797331604437	0.794494064717952	56839	leucine-rich repeat LGI family, member 1	GO:0005515,GO:0005576,GO:0005615,GO:0007411,GO:0030054,GO:0030307,GO:0031175,GO:0043083,GO:0045202,GO:0050806,GO:0098978,GO:0099645	protein binding|extracellular region|extracellular space|axon guidance|cell junction|positive regulation of cell growth|neuron projection development|synaptic cleft|synapse|positive regulation of synaptic transmission|glutamatergic synapse|neurotransmitter receptor localization to postsynaptic specialization membrane	NA	NA	NA
Slc6a15	2.2569830351955	3.98480885764845	0.529157212742549	0.131354935886202	-2.9284576816655	0.226819926441755	0.370240491690384	Down	0	0.00939474974490549	0.0104154713216471	0.119564394251531	0	0	103098	solute carrier family 6 (neurotransmitter transporter), member 15	GO:0005298,GO:0005887,GO:0006811,GO:0006814,GO:0006836,GO:0006865,GO:0015293,GO:0015804,GO:0015820,GO:0015824,GO:0016020,GO:0016021,GO:0035725	proline:sodium symporter activity|integral component of plasma membrane|ion transport|sodium ion transport|neurotransmitter transport|amino acid transport|symporter activity|neutral amino acid transport|leucine transport|proline transport|membrane|integral component of membrane|sodium ion transmembrane transport	NA	NA	NA
Gng4	7.78457153832448	13.7498959454461	1.81924713120279	0.131409366455123	-2.92785998470074	0.022243936357464	0.0603538485838735	Down	0.0255028891351093	0.0365467042246415	0.0270116224549703	0.263567912609693	0	0.281833726395793	14706	guanine nucleotide binding protein (G protein), gamma 4	GO:0003924,GO:0005834,GO:0005886,GO:0007165,GO:0007186,GO:0016020,GO:0030308,GO:0031680,GO:0031681	GTPase activity|heterotrimeric G-protein complex|plasma membrane|signal transduction|G protein-coupled receptor signaling pathway|membrane|negative regulation of cell growth|G-protein beta/gamma-subunit complex|G-protein beta-subunit binding	mmu04014,mmu04062,mmu04151,mmu04371,mmu04713,mmu04723,mmu04724,mmu04725,mmu04726,mmu04727,mmu04728,mmu04926,mmu05032,mmu05034,mmu05163,mmu05167,mmu05170,mmu05200	Ras signaling pathway|Chemokine signaling pathway|PI3K-Akt signaling pathway|Apelin signaling pathway|Circadian entrainment|Retrograde endocannabinoid signaling|Glutamatergic synapse|Cholinergic synapse|Serotonergic synapse|GABAergic synapse|Dopaminergic synapse|Relaxin signaling pathway|Morphine addiction|Alcoholism|Human cytomegalovirus infection|Kaposi sarcoma-associated herpesvirus infection|…	NA
Shld1	704.88855810904	1245.65296557712	164.124150640956	0.131699565989361	-2.92467750362875	4.40887906184775e-32	1.85687289821488e-29	Down	1.4067040347298	1.45910270242617	2.23062858705122	8.61042962004036	10.2759932818371	10.6302005550548	73747	shieldin complex subunit 1	GO:0005694,GO:0006281,GO:0006974,GO:0035861,GO:0045830,GO:2000042,GO:2001032,GO:2001034	chromosome|DNA repair|cellular response to DNA damage stimulus|site of double-strand break|positive regulation of isotype switching|negative regulation of double-strand break repair via homologous recombination|regulation of double-strand break repair via nonhomologous end joining|positive regulation of double-strand break repair via nonhomologous end joining	NA	NA	NA
Acsl6	98.5124022831165	173.742018248965	23.2827863172679	0.13354629970829	-2.90458809245575	1.34320313618125e-08	2.09523106489508e-07	Down	0.134930217813602	0.0616512160051196	0.335533921922594	1.24112310930071	0.757695754934889	1.04450484340043	216739	acyl-CoA synthetase long-chain family member 6	GO:0000038,GO:0000166,GO:0001676,GO:0004467,GO:0005515,GO:0005524,GO:0005634,GO:0005739,GO:0005741,GO:0005777,GO:0005783,GO:0006629,GO:0006631,GO:0007405,GO:0008610,GO:0008654,GO:0010747,GO:0010976,GO:0015908,GO:0016020,GO:0016021,GO:0016874,GO:0019432,GO:0019899,GO:0035338,GO:0042803,GO:0043231,GO:0047676	very long-chain fatty acid metabolic process|nucleotide binding|long-chain fatty acid metabolic process|long-chain fatty acid-CoA ligase activity|protein binding|ATP binding|nucleus|mitochondrion|mitochondrial outer membrane|peroxisome|endoplasmic reticulum|lipid metabolic process|fatty acid metabolic process|neuroblast proliferation|lipid biosynthetic process|phospholipid biosynthetic process|po…	mmu00061,mmu00071,mmu03320,mmu04146,mmu04216,mmu04714,mmu04920	Fatty acid biosynthesis|Fatty acid degradation|PPAR signaling pathway|Peroxisome|Ferroptosis|Thermogenesis|Adipocytokine signaling pathway	NA
Evpl	17.746049404693	31.3009987935643	4.19110001582162	0.133802115146788	-2.90182717257269	0.000116109527330698	0.000660830575596117	Down	0.0453276185995461	0.00618632083077318	0.0548676219794927	0.21257532682879	0.221883804497427	0.159021530523415	14027	envoplakin	GO:0001533,GO:0005198,GO:0005737,GO:0005829,GO:0005856,GO:0005882,GO:0008544,GO:0016020,GO:0018149,GO:0019215,GO:0030054,GO:0030216,GO:0031424,GO:0042060,GO:0045104,GO:0045111	cornified envelope|structural molecule activity|cytoplasm|cytosol|cytoskeleton|intermediate filament|epidermis development|membrane|peptide cross-linking|intermediate filament binding|cell junction|keratinocyte differentiation|keratinization|wound healing|intermediate filament cytoskeleton organization|intermediate filament cytoskeleton	NA	NA	NA
Tll2	35.4732441754053	62.4547307526202	8.49175759819037	0.134951440999616	-2.8894877130296	9.488593997071e-06	7.28435757891597e-05	Down	0.0167243030033849	0.0223688490817865	0.0708548049056988	0.154541757898471	0.132247256316797	0.344999431585097	24087	tolloid-like 2	GO:0004222,GO:0005509,GO:0005576,GO:0006508,GO:0007275,GO:0008233,GO:0008237,GO:0008270,GO:0016787,GO:0030154,GO:0046872,GO:0048632	metalloendopeptidase activity|calcium ion binding|extracellular region|proteolysis|multicellular organism development|peptidase activity|metallopeptidase activity|zinc ion binding|hydrolase activity|cell differentiation|metal ion binding|negative regulation of skeletal muscle tissue growth	NA	NA	NA
Dact2	49.5068863227175	87.1791088509704	11.8346637944646	0.135015406163699	-2.88880405703473	1.13450747458531e-06	1.11120170088259e-05	Down	0.181524355982408	0.120060912058504	0.340157989752707	1.93544409841301	0.46006474461854	1.30306540569514	240025	dishevelled-binding antagonist of beta-catenin 2	GO:0002244,GO:0003382,GO:0005080,GO:0005515,GO:0005737,GO:0005739,GO:0007162,GO:0007275,GO:0008013,GO:0008134,GO:0030111,GO:0043588,GO:0051018,GO:0070097,GO:0072061,GO:1900108	hematopoietic progenitor cell differentiation|epithelial cell morphogenesis|protein kinase C binding|protein binding|cytoplasm|mitochondrion|negative regulation of cell adhesion|multicellular organism development|beta-catenin binding|transcription factor binding|regulation of Wnt signaling pathway|skin development|protein kinase A binding|delta-catenin binding|inner medullary collecting duct deve…	NA	NA	NA
Mettl11b	3.26529230656166	5.74979067400435	0.780793939118982	0.135154946789405	-2.88731377814655	0.0613892997168605	0.137061487602273	Down	0.0175474135535727	0.0167641171856361	0.018585506428674	0.0213352305371327	0.0693779973206206	0.215463734072175	240879	methyltransferase like 11B	GO:0005634,GO:0005737,GO:0006480,GO:0008168,GO:0016740,GO:0032259,GO:0071885	nucleus|cytoplasm|N-terminal protein amino acid methylation|methyltransferase activity|transferase activity|methylation|N-terminal protein N-methyltransferase activity	NA	NA	NA
Clec3b	3624.38968205304	6382.21297830987	866.566385796208	0.135763107091038	-2.88083660682153	2.30520081403041e-11	6.65741995091983e-10	Down	16.5383665185424	42.452828466235	80.285172309224	298.020242944517	246.913075339213	243.021784581486	21922	C-type lectin domain family 3, member b	GO:0001501,GO:0001503,GO:0001652,GO:0005509,GO:0005515,GO:0005576,GO:0005615,GO:0005737,GO:0008201,GO:0010756,GO:0030246,GO:0030282,GO:0031012,GO:0036143	skeletal system development|ossification|granular component|calcium ion binding|protein binding|extracellular region|extracellular space|cytoplasm|heparin binding|positive regulation of plasminogen activation|carbohydrate binding|bone mineralization|extracellular matrix|kringle domain binding	NA	NA	NA
Cd300ld5	2.21466862452109	3.88634132948674	0.54299591955544	0.136688273071917	-2.87103862009781	0.223993373297563	0.366917407728787	Down	0	0	0.097403730695004	0.0559073022177251	0	0.50814527028853	100043125	CD300 molecule like family member D5	NA	NA	NA	NA	NA
Slc13a4	3.23218833862035	5.69742144493462	0.766955232306092	0.136745105827538	-2.87043889568812	0.0601809011694591	0.135079618583469	Down	0.0120926571511924	0.0231057096761744	0	0.0441090011367515	0.0956225637326242	0.0593940310734858	243755	solute carrier family 13 (sodium/sulfate symporters), member 4	GO:0016021,GO:0098656	integral component of membrane|anion transmembrane transport	NA	NA	NA
Ldoc1	7.6435110266086	13.4479136886131	1.83910836460408	0.1368045361613	-2.86981202702529	0.00432461878550765	0.0153379812926004	Down	0.0309174950746157	0.0886121209148212	0.0982396582345507	0.263139817229247	0.529706187005425	0.417597659521527	434784	regulator of NFKB signaling	GO:0001893,GO:0005634,GO:0005654,GO:0005730,GO:0060137,GO:0071222,GO:0071225,GO:1903547	maternal placenta development|nucleus|nucleoplasm|nucleolus|maternal process involved in parturition|cellular response to lipopolysaccharide|cellular response to muramyl dipeptide|regulation of growth hormone activity	NA	NA	NA
Sbk3	95.2241594788843	167.429214420053	23.0191045377147	0.137143258451558	-2.86624438948973	0.00015498618066159	0.000852030627697983	Down	0.169734831273411	0.0608092738268319	0.404496510177084	2.46789033092777	0.205054736362107	0.946558151241725	381835	SH3 domain binding kinase family, member 3	GO:0000166,GO:0004672,GO:0004674,GO:0005524,GO:0016301,GO:0016310,GO:0016740,GO:0106310,GO:0106311	nucleotide binding|protein kinase activity|protein serine/threonine kinase activity|ATP binding|kinase activity|phosphorylation|transferase activity|protein serine kinase activity|protein threonine kinase activity	NA	NA	NA
Gm21571	5.32269310133986	9.36131881080786	1.28406739187185	0.137912559091971	-2.85817425214226	0.0531599860374502	0.122244179294885	Down	0.263322733474481	0.0838561031256077	0.0929669082163121	0	0.925431930361499	1.50888522585205	100862223	NA	NA	NA	NA	NA	NA
Sbk2	88.5523487366088	155.485109377106	21.6195880961115	0.138613735922969	-2.85085786651723	1.36680397254019e-06	1.30582746261212e-05	Down	0.144290616978616	0.603092217516342	0.745030407682139	4.60523319661113	1.25982831791049	2.6133115100148	381836	SH3-binding domain kinase family, member 2	GO:0000166,GO:0000187,GO:0004672,GO:0004674,GO:0004708,GO:0005524,GO:0016301,GO:0016310,GO:0016740,GO:0106310,GO:0106311	nucleotide binding|activation of MAPK activity|protein kinase activity|protein serine/threonine kinase activity|MAP kinase kinase activity|ATP binding|kinase activity|phosphorylation|transferase activity|protein serine kinase activity|protein threonine kinase activity	NA	NA	NA
Gfra3	67.6231601455399	118.694986575323	16.5513337157566	0.138960888438658	-2.84724921190698	1.88026265944041e-11	5.54640903549329e-10	Down	0.331933447370937	0.33693608987475	0.659194501924376	3.15300947034115	2.10527654463309	2.03789634910127	14587	glial cell line derived neurotrophic factor family receptor alpha 3	GO:0001764,GO:0005515,GO:0005829,GO:0005886,GO:0007169,GO:0007399,GO:0007411,GO:0008046,GO:0009897,GO:0015026,GO:0016020,GO:0016167,GO:0031225,GO:0038023,GO:0043235,GO:0048485,GO:0048666	neuron migration|protein binding|cytosol|plasma membrane|transmembrane receptor protein tyrosine kinase signaling pathway|nervous system development|axon guidance|axon guidance receptor activity|external side of plasma membrane|coreceptor activity|membrane|glial cell-derived neurotrophic factor receptor activity|anchored component of membrane|signaling receptor activity|receptor complex|sympathet…	NA	NA	NA
Fgfr4	2.18024280877353	3.83132840480451	0.529157212742549	0.139389930027698	-2.84280175479909	0.188794767393006	0.322987000394934	Down	0	0.0117973414829468	0.0130791000530847	0	0.11392053270918	0.0151627384841849	14186	fibroblast growth factor receptor 4	GO:0000166,GO:0001759,GO:0004672,GO:0004713,GO:0004714,GO:0005007,GO:0005515,GO:0005524,GO:0005768,GO:0005783,GO:0005794,GO:0005886,GO:0005887,GO:0005911,GO:0006468,GO:0007169,GO:0007275,GO:0008201,GO:0008284,GO:0008543,GO:0010628,GO:0010629,GO:0010715,GO:0010966,GO:0016020,GO:0016021,GO:0016301,GO:0016310,GO:0016477,GO:0016740,GO:0017134,GO:0018108,GO:0019216,GO:0030133,GO:0030324,GO:0033674,GO:…	nucleotide binding|organ induction|protein kinase activity|protein tyrosine kinase activity|transmembrane receptor protein tyrosine kinase activity|fibroblast growth factor-activated receptor activity|protein binding|ATP binding|endosome|endoplasmic reticulum|Golgi apparatus|plasma membrane|integral component of plasma membrane|cell-cell junction|protein phosphorylation|transmembrane receptor pro…	mmu04010,mmu04014,mmu04015,mmu04020,mmu04144,mmu04151,mmu04550,mmu04810,mmu05200	MAPK signaling pathway|Ras signaling pathway|Rap1 signaling pathway|Calcium signaling pathway|Endocytosis|PI3K-Akt signaling pathway|Signaling pathways regulating pluripotency of stem cells|Regulation of actin cytoskeleton|Pathways in cancer	NA
Aldh1a1	1678.9401622908	2946.45681602957	411.423508552022	0.139609902116186	-2.84052682363147	8.6368685251398e-24	1.65762279212873e-21	Down	8.60542848781669	4.98718084110143	11.694732994774	45.5641097584442	45.3440444687435	46.7337137076533	11668	aldehyde dehydrogenase family 1, subfamily A1	GO:0001523,GO:0001758,GO:0002072,GO:0002138,GO:0004028,GO:0004029,GO:0005634,GO:0005737,GO:0005829,GO:0006979,GO:0016491,GO:0016620,GO:0018479,GO:0030392,GO:0042493,GO:0042572,GO:0042573,GO:0042802,GO:0042904,GO:0042905,GO:0043065,GO:0045471,GO:0048048,GO:0051287,GO:0110095,GO:0120163	retinoid metabolic process|retinal dehydrogenase activity|optic cup morphogenesis involved in camera-type eye development|retinoic acid biosynthetic process|3-chloroallyl aldehyde dehydrogenase activity|aldehyde dehydrogenase (NAD+) activity|nucleus|cytoplasm|cytosol|response to oxidative stress|oxidoreductase activity|oxidoreductase activity, acting on the aldehyde or oxo group of donors, NAD or…	mmu00830	Retinol metabolism	NA
Pbld1	51.7537839644401	90.8354984956608	12.6720694332194	0.139845613754705	-2.83809309036586	2.75650065231895e-06	2.45847428767411e-05	Down	0.416159978732098	0.0548390449259256	0.24318880874596	1.46563500555812	1.47517760426865	0.863414753414475	68371	phenazine biosynthesis-like protein domain containing 1	GO:0003824,GO:0005737,GO:0009058,GO:0016853,GO:0030277,GO:0030512,GO:0042802,GO:0060392	catalytic activity|cytoplasm|biosynthetic process|isomerase activity|maintenance of gastrointestinal epithelium|negative regulation of transforming growth factor beta receptor signaling pathway|identical protein binding|negative regulation of SMAD protein signal transduction	NA	NA	NA
Dnajc5b	3.15933043216382	5.52402821839577	0.794632645931874	0.141686927238606	-2.81922144092265	0.119810046791437	0.23046941505351	Down	0.0351394770144064	0	0.0744366084446129	0.384522742734124	0	0.215737860960308	66326	DnaJ heat shock protein family (Hsp40) member C5 beta	GO:0016020	membrane	mmu04141	Protein processing in endoplasmic reticulum	NA
Gpr52	2.03385987585582	3.56444629895878	0.503273452752867	0.141737363126064	-2.81870798030576	0.226312242620834	0.369677464190594	Down	0.0210622488052796	0	0	0.0896307460821536	0	0.0258622204445554	620246	G protein-coupled receptor 52	GO:0004930,GO:0005886,GO:0005887,GO:0007165,GO:0007186,GO:0007602,GO:0007626,GO:0008020,GO:0016020,GO:0016021,GO:0042493,GO:0071482	G protein-coupled receptor activity|plasma membrane|integral component of plasma membrane|signal transduction|G protein-coupled receptor signaling pathway|phototransduction|locomotory behavior|G protein-coupled photoreceptor activity|membrane|integral component of membrane|response to drug|cellular response to light stimulus	NA	NA	NA
Kank4	34.2313983192778	59.8265246612198	8.63627197733588	0.143936098506541	-2.79649963619885	5.9531054426984e-09	1.00850262259433e-07	Down	0.0795801832500675	0.0684250338220479	0.118003328754012	0.454764987901268	0.430007652620911	0.527666794310371	242553	KN motif and ankyrin repeat domains 4	GO:0005737,GO:0005829,GO:0005856,GO:0015630,GO:0030837,GO:0051497	cytoplasm|cytosol|cytoskeleton|microtubule cytoskeleton|negative regulation of actin filament polymerization|negative regulation of stress fiber assembly	NA	NA	NA
Paqr6	16.4084088235173	28.6846597657368	4.13215788129786	0.144186540368182	-2.79399159778696	0.000291808940810999	0.00148569750187252	Down	0.0596107099280362	0.208815773346837	0.0420914922571696	0.603986562328181	0.418996519070146	0.683159545901361	68957	progestin and adipoQ receptor family member VI	GO:0005496,GO:0005886,GO:0008289,GO:0016020,GO:0016021,GO:0038023	steroid binding|plasma membrane|lipid binding|membrane|integral component of membrane|signaling receptor activity	NA	NA	NA
Vnn1	2.00404862976278	3.4988012801843	0.509295979341262	0.145135305444422	-2.78452958448415	0.199941163648857	0.337488988981019	Down	0.0171408537029313	0.0163757056993325	0	0.0208409099289078	0	0.168377286270386	22361	vanin 1	GO:0002526,GO:0002544,GO:0005615,GO:0005886,GO:0006807,GO:0006954,GO:0015939,GO:0016020,GO:0016021,GO:0016787,GO:0016811,GO:0017159,GO:0031225,GO:0033089,GO:0034235,GO:0045087,GO:0098609,GO:1902176	acute inflammatory response|chronic inflammatory response|extracellular space|plasma membrane|nitrogen compound metabolic process|inflammatory response|pantothenate metabolic process|membrane|integral component of membrane|hydrolase activity|hydrolase activity, acting on carbon-nitrogen (but not peptide) bonds, in linear amides|pantetheine hydrolase activity|anchored component of membrane|positiv…	mmu00770	Pantothenate and CoA biosynthesis	NA
Dupd1	2.08374266617245	3.64435064619075	0.523134686154153	0.145188261638344	-2.78400327764678	0.139866210507581	0.259089979684294	Down	0.0311733960872725	0	0.0330175926848	0.0758050854750494	0.205419427732612	0.0382776430507454	435391	dual specificity phosphatase and pro isomerase domain containing 1	GO:0004721,GO:0004722,GO:0004725,GO:0005515,GO:0005634,GO:0005737,GO:0006470,GO:0008138,GO:0016311,GO:0016787,GO:0016791,GO:0032991,GO:0033549,GO:0042593,GO:0042692,GO:0042803,GO:0070373,GO:0106306,GO:0106307	phosphoprotein phosphatase activity|protein serine/threonine phosphatase activity|protein tyrosine phosphatase activity|protein binding|nucleus|cytoplasm|protein dephosphorylation|protein tyrosine/serine/threonine phosphatase activity|dephosphorylation|hydrolase activity|phosphatase activity|protein-containing complex|MAP kinase phosphatase activity|glucose homeostasis|muscle cell differentiation…	NA	NA	NA
Hamp2	2.08374266617245	3.64435064619075	0.523134686154153	0.145188261638344	-2.78400327764678	0.139866210507581	0.259089979684294	Down	0.0948042183066022	0	0.100412770430433	0.230537662691855	0.624719495324124	0.11640958264174	66438	hepcidin antimicrobial peptide 2	GO:0005179,GO:0005576,GO:0005615,GO:0006879,GO:0031640,GO:0034760,GO:0042742,GO:0050832	hormone activity|extracellular region|extracellular space|cellular iron ion homeostasis|killing of cells of other organism|negative regulation of iron ion transmembrane transport|defense response to bacterium|defense response to fungus	mmu04350	TGF-beta signaling pathway	NA
A930017K11Rik	4.15685612392697	7.24758164214435	1.06613060570959	0.14581993691725	-2.77774011236046	0.0481218558155519	0.112967598215582	Down	0.0144706403772215	0	0.0459801404241348	0.0527828983215197	0.114426441965759	0.14214736322582	100034748	RIKEN cDNA A930017K11 gene	NA	NA	NA	NA	NA
Vsnl1	2.05227217408187	3.57538713542119	0.529157212742549	0.145820203978697	-2.77773747014377	0.199716135767512	0.337242014757436	Down	0	0.0206468861112607	0.0228901307658316	0.210213789455066	0	0.0265367697519252	26950	visinin-like 1	GO:0005509,GO:0005829,GO:0016020,GO:0035774,GO:0045921,GO:0046676,GO:0046872	calcium ion binding|cytosol|membrane|positive regulation of insulin secretion involved in cellular response to glucose stimulus|positive regulation of exocytosis|negative regulation of insulin secretion|metal ion binding	NA	NA	NA
Adra1a	205.614138725553	358.359178563755	52.8690988873515	0.147291600795128	-2.76325293088633	1.52519867980826e-08	2.35729484029081e-07	Down	0.0709498269567169	0.112971180412781	0.35347002068493	0.929747017364427	0.931595215448899	0.916361821800148	11549	adrenergic receptor, alpha 1a	GO:0001985,GO:0001994,GO:0001996,GO:0001997,GO:0003084,GO:0004930,GO:0004935,GO:0004937,GO:0005634,GO:0005654,GO:0005737,GO:0005829,GO:0005886,GO:0005887,GO:0006937,GO:0007165,GO:0007186,GO:0007200,GO:0007202,GO:0007204,GO:0007267,GO:0007512,GO:0007568,GO:0009725,GO:0010460,GO:0010507,GO:0010613,GO:0016020,GO:0016021,GO:0019229,GO:0030018,GO:0030315,GO:0031965,GO:0032230,GO:0035024,GO:0035265,GO:…	negative regulation of heart rate involved in baroreceptor response to increased systemic arterial blood pressure|norepinephrine-epinephrine vasoconstriction involved in regulation of systemic arterial blood pressure|positive regulation of heart rate by epinephrine-norepinephrine|positive regulation of the force of heart contraction by epinephrine-norepinephrine|positive regulation of systemic ar…	mmu04020,mmu04022,mmu04080,mmu04152,mmu04261,mmu04270,mmu04970	Calcium signaling pathway|cGMP-PKG signaling pathway|Neuroactive ligand-receptor interaction|AMPK signaling pathway|Adrenergic signaling in cardiomyocytes|Vascular smooth muscle contraction|Salivary secretion	NA
Tcf23	12.0010955428635	20.9006702162885	3.10152086943854	0.147901555353514	-2.75729087078707	0.0222475702239328	0.0603538485838735	Down	0.117142629783181	0.26113154074176	0.0827151379417517	1.56672178778475	0	0.958925308472019	69852	transcription factor 23	GO:0000122,GO:0000791,GO:0000977,GO:0000981,GO:0005634,GO:0006357,GO:0007275,GO:0007517,GO:0010628,GO:0030154,GO:0032502,GO:0046697,GO:0046983,GO:0051148,GO:0061629,GO:0140416	negative regulation of transcription by RNA polymerase II|euchromatin|RNA polymerase II transcription regulatory region sequence-specific DNA binding|DNA-binding transcription factor activity, RNA polymerase II-specific|nucleus|regulation of transcription by RNA polymerase II|multicellular organism development|muscle organ development|positive regulation of gene expression|cell differentiation|de…	NA	NA	bHLH
Actn3	7.04947378282601	12.2736779078608	1.82526965779119	0.147910199671367	-2.75720655287684	0.0158576048800264	0.045605653488422	Down	0.0143503440942103	0.0548390449259256	0.0303986010932451	0.366408751389531	0.0756501335522389	0.0881035462667832	11474	actinin alpha 3	GO:0001649,GO:0003779,GO:0005509,GO:0005515,GO:0005865,GO:0005903,GO:0006936,GO:0014728,GO:0014732,GO:0014883,GO:0014894,GO:0030017,GO:0030018,GO:0030674,GO:0031448,GO:0045820,GO:0046872,GO:0048633,GO:0048743,GO:0051015,GO:0060349,GO:0070885,GO:0090257,GO:0090324,GO:0120163,GO:1900159,GO:1901078,GO:1903715,GO:1904025	osteoblast differentiation|actin binding|calcium ion binding|protein binding|striated muscle thin filament|brush border|muscle contraction|regulation of the force of skeletal muscle contraction|skeletal muscle atrophy|transition between fast and slow fiber|response to denervation involved in regulation of muscle adaptation|sarcomere|Z disc|protein-macromolecule adaptor activity|positive regulatio…	mmu05412	Arrhythmogenic right ventricular cardiomyopathy	NA
Ripk4	3.05659013188248	5.31252509124469	0.800655172520269	0.148027955896683	-2.75605843237891	0.0755933826090356	0.161315533725291	Down	0	0.00992479455247914	0.0220062089659475	0.0757860771787918	0.0273823891130032	0.0637800747422776	72388	receptor-interacting serine-threonine kinase 4	GO:0000166,GO:0002009,GO:0004672,GO:0004674,GO:0005515,GO:0005524,GO:0005737,GO:0006468,GO:0016020,GO:0016301,GO:0016310,GO:0016740,GO:0051092,GO:0106310,GO:0106311	nucleotide binding|morphogenesis of an epithelium|protein kinase activity|protein serine/threonine kinase activity|protein binding|ATP binding|cytoplasm|protein phosphorylation|membrane|kinase activity|phosphorylation|transferase activity|positive regulation of NF-kappaB transcription factor activity|protein serine kinase activity|protein threonine kinase activity	NA	NA	NA
Tnfrsf17	5.23840896320024	9.11932812751188	1.3574897988886	0.148146857519006	-2.75490007061198	0.0969387742096469	0.195540792847644	Down	0	0	0.162039810480425	0.0372027173546309	0.524229165869475	0.22542535131953	21935	tumor necrosis factor receptor superfamily, member 17	GO:0002250,GO:0002260,GO:0002376,GO:0016020,GO:0016021,GO:0033209,GO:0038023	adaptive immune response|lymphocyte homeostasis|immune system process|membrane|integral component of membrane|tumor necrosis factor-mediated signaling pathway|signaling receptor activity	mmu04060,mmu04672	Cytokine-cytokine receptor interaction|Intestinal immune network for IgA production	NA
Trpm5	2.01397924646342	3.4988012801843	0.529157212742549	0.148616439223372	-2.75033438631725	0.205132580122513	0.344393774755569	Down	0	0.00754481141351255	0.00836454073162396	0.00960207382732945	0	0.0775768015469929	56843	transient receptor potential cation channel, subfamily M, member 5	GO:0005216,GO:0005227,GO:0005244,GO:0005261,GO:0005267,GO:0005272,GO:0005886,GO:0005887,GO:0006811,GO:0006812,GO:0016020,GO:0016021,GO:0030425,GO:0034220,GO:0034765,GO:0043025,GO:0050909,GO:0055085,GO:0070588,GO:0098655,GO:0099604	ion channel activity|calcium activated cation channel activity|voltage-gated ion channel activity|cation channel activity|potassium channel activity|sodium channel activity|plasma membrane|integral component of plasma membrane|ion transport|cation transport|membrane|integral component of membrane|dendrite|ion transmembrane transport|regulation of ion transmembrane transport|neuronal cell body|sen…	mmu04742	Taste transduction	NA
Gabrb2	7.05227033595431	12.2852935407058	1.81924713120279	0.149267326787067	-2.74402968722379	0.00682036613020036	0.0225294970078644	Down	0.00983605018993	0.0140954703259568	0.0104179441306028	0.0418574733009487	0.0842600060051364	0.0483105295483766	14401	gamma-aminobutyric acid (GABA) A receptor, subunit beta 2	GO:0004888,GO:0004890,GO:0005216,GO:0005230,GO:0005237,GO:0005254,GO:0005515,GO:0005829,GO:0005886,GO:0005887,GO:0006811,GO:0006821,GO:0007165,GO:0007214,GO:0007268,GO:0007605,GO:0016020,GO:0016021,GO:0016917,GO:0022851,GO:0030054,GO:0030594,GO:0031410,GO:0034220,GO:0034707,GO:0042391,GO:0043005,GO:0043523,GO:0043524,GO:0045202,GO:0045211,GO:0048666,GO:0050877,GO:0051932,GO:0060119,GO:0060384,GO:…	transmembrane signaling receptor activity|GABA-A receptor activity|ion channel activity|extracellular ligand-gated ion channel activity|inhibitory extracellular ligand-gated ion channel activity|chloride channel activity|protein binding|cytosol|plasma membrane|integral component of plasma membrane|ion transport|chloride transport|signal transduction|gamma-aminobutyric acid signaling pathway|chemi…	mmu04080,mmu04723,mmu04726,mmu04727,mmu05032,mmu05033	Neuroactive ligand-receptor interaction|Retrograde endocannabinoid signaling|Serotonergic synapse|GABAergic synapse|Morphine addiction|Nicotine addiction	NA
Gpr152	2.034539071582	3.53992093042146	0.529157212742549	0.149692751377384	-2.73992373190847	0.134977484332416	0.2519266904838	Down	0	0.0100840969873342	0.0111797148224456	0.0256675053748638	0.0556438052395703	0.0259215223513073	269053	G protein-coupled receptor 152	GO:0004930,GO:0005886,GO:0007165,GO:0007186,GO:0016020,GO:0016021,GO:0042802	G protein-coupled receptor activity|plasma membrane|signal transduction|G protein-coupled receptor signaling pathway|membrane|integral component of membrane|identical protein binding	NA	NA	NA
Gabrr2	37.0553111926161	64.4521711419415	9.6584512432906	0.149882917233172	-2.73809213206451	2.71843094101718e-07	3.11305513049113e-06	Down	0.202094845853586	0.0603354888342787	0.214050637454143	0.706443307230437	0.86561742754545	0.822000714501632	14409	gamma-aminobutyric acid (GABA) C receptor, subunit rho 2	GO:0004888,GO:0004890,GO:0005216,GO:0005230,GO:0005254,GO:0005886,GO:0005887,GO:0006811,GO:0006821,GO:0007165,GO:0007214,GO:0007268,GO:0007601,GO:0016020,GO:0016021,GO:0019904,GO:0030054,GO:0030424,GO:0030594,GO:0034220,GO:0034707,GO:0042391,GO:0042462,GO:0043005,GO:0045202,GO:0045211,GO:0050877,GO:0098982,GO:1902476,GO:1902711,GO:1904315	transmembrane signaling receptor activity|GABA-A receptor activity|ion channel activity|extracellular ligand-gated ion channel activity|chloride channel activity|plasma membrane|integral component of plasma membrane|ion transport|chloride transport|signal transduction|gamma-aminobutyric acid signaling pathway|chemical synaptic transmission|visual perception|membrane|integral component of membrane…	mmu04080,mmu04723,mmu04727,mmu05032,mmu05033	Neuroactive ligand-receptor interaction|Retrograde endocannabinoid signaling|GABAergic synapse|Morphine addiction|Nicotine addiction	NA
Rgs7	21.5501197254972	37.440298416101	5.65994103489345	0.149984153663096	-2.73711801176166	0.00580587465101233	0.0196668166797696	Down	0	0.0451140737180321	0.300093788831986	0.88037007891939	0.331917835205644	0.560508602134794	24012	regulator of G protein signaling 7	GO:0001965,GO:0005096,GO:0005515,GO:0005634,GO:0005635,GO:0005737,GO:0005829,GO:0005886,GO:0007186,GO:0008277,GO:0009968,GO:0016020,GO:0031681,GO:0032991,GO:0035556,GO:0043547,GO:0044292,GO:0045121,GO:0045211,GO:0060078,GO:0098793,GO:0098978,GO:1901381	G-protein alpha-subunit binding|GTPase activator activity|protein binding|nucleus|nuclear envelope|cytoplasm|cytosol|plasma membrane|G protein-coupled receptor signaling pathway|regulation of G protein-coupled receptor signaling pathway|negative regulation of signal transduction|membrane|G-protein beta-subunit binding|protein-containing complex|intracellular signal transduction|positive regulatio…	NA	NA	NA
Six1	20.6160534093589	35.8357427789494	5.39636403976842	0.150441349634756	-2.73272694067757	0.000512059748584374	0.00244223023215988	Down	0.101792244226007	0.166711466515774	0.0308040580400837	0.65418804283338	0.172483101095807	0.767796583861336	20471	sine oculis-related homeobox 1	GO:0000122,GO:0000976,GO:0000978,GO:0000981,GO:0001223,GO:0001228,GO:0001657,GO:0001658,GO:0001759,GO:0001822,GO:0003151,GO:0003677,GO:0003682,GO:0003700,GO:0005515,GO:0005634,GO:0005654,GO:0005667,GO:0005730,GO:0005737,GO:0006355,GO:0006357,GO:0006915,GO:0007275,GO:0007389,GO:0007519,GO:0007605,GO:0008582,GO:0010468,GO:0014842,GO:0014857,GO:0021610,GO:0022008,GO:0030855,GO:0030878,GO:0030910,GO:…	negative regulation of transcription by RNA polymerase II|transcription cis-regulatory region binding|RNA polymerase II cis-regulatory region sequence-specific DNA binding|DNA-binding transcription factor activity, RNA polymerase II-specific|transcription coactivator binding|DNA-binding transcription activator activity, RNA polymerase II-specific|ureteric bud development|branching involved in ure…	mmu05202	Transcriptional misregulation in cancer	Homeobox
Mylk4	781.182458756815	1357.83635352609	204.528563987536	0.150562854179085	-2.73156221267145	2.20658166780306e-08	3.23248224610918e-07	Down	0.697883557630014	0.779736064695158	3.21350967706851	6.479029814083	8.42585625789094	8.7508265632264	238564	myosin light chain kinase family, member 4	GO:0004687	myosin light chain kinase activity	mmu04020,mmu04022,mmu04270,mmu04371,mmu04510,mmu04611,mmu04810,mmu04921,mmu04971	Calcium signaling pathway|cGMP-PKG signaling pathway|Vascular smooth muscle contraction|Apelin signaling pathway|Focal adhesion|Platelet activation|Regulation of actin cytoskeleton|Oxytocin signaling pathway|Gastric acid secretion	NA
Fbp2	798.129855831295	1387.17910126102	209.080610401567	0.150668720920938	-2.73054815277614	2.39118463492701e-12	8.41186576212608e-11	Down	3.50196049871572	10.9629355530794	10.5312913627438	54.6683964005803	34.0789435306631	40.3512513077563	14120	fructose bisphosphatase 2	GO:0003824,GO:0005634,GO:0005737,GO:0005829,GO:0005886,GO:0005975,GO:0005986,GO:0006000,GO:0006002,GO:0006094,GO:0008152,GO:0016787,GO:0016791,GO:0030054,GO:0030388,GO:0042132,GO:0042578,GO:0042802,GO:0046872	catalytic activity|nucleus|cytoplasm|cytosol|plasma membrane|carbohydrate metabolic process|sucrose biosynthetic process|fructose metabolic process|fructose 6-phosphate metabolic process|gluconeogenesis|metabolic process|hydrolase activity|phosphatase activity|cell junction|fructose 1,6-bisphosphate metabolic process|fructose 1,6-bisphosphate 1-phosphatase activity|phosphoric ester hydrolase acti…	mmu00010,mmu00030,mmu00051,mmu04152,mmu04910,mmu04922	Glycolysis / Gluconeogenesis|Pentose phosphate pathway|Fructose and mannose metabolism|AMPK signaling pathway|Insulin signaling pathway|Glucagon signaling pathway	NA
Tmprss5	5.96114237194055	10.3528806854186	1.56940405846246	0.150772151826777	-2.72955811277643	0.0212170525265375	0.0580778029260448	Down	0.0582419541705508	0	0.0616875079823326	0.306861401535245	0.127929906024668	0.166868281771829	80893	transmembrane protease, serine 5 (spinesin)	GO:0004252,GO:0005044,GO:0005886,GO:0006508,GO:0008233,GO:0008236,GO:0016020,GO:0016021,GO:0016787,GO:0043025	serine-type endopeptidase activity|scavenger receptor activity|plasma membrane|proteolysis|peptidase activity|serine-type peptidase activity|membrane|integral component of membrane|hydrolase activity|neuronal cell body	NA	NA	NA
Cdh22	20.7203925814053	36.0064923098757	5.4342928529349	0.15088256364417	-2.72850200073606	0.000267016437076196	0.00137330502678062	Down	0.0206219230462843	0.0985069205457611	0.021841901781035	0.234018486867225	0.172126960998048	0.337620624618819	104010	cadherin 22	GO:0000902,GO:0005509,GO:0005886,GO:0005912,GO:0007043,GO:0007155,GO:0007156,GO:0007275,GO:0016020,GO:0016021,GO:0016339,GO:0016342,GO:0034332,GO:0045296,GO:0046872,GO:0098609,GO:0098742	cell morphogenesis|calcium ion binding|plasma membrane|adherens junction|cell-cell junction assembly|cell adhesion|homophilic cell adhesion via plasma membrane adhesion molecules|multicellular organism development|membrane|integral component of membrane|calcium-dependent cell-cell adhesion via plasma membrane cell adhesion molecules|catenin complex|adherens junction organization|cadherin binding|…	NA	NA	NA
Igdcc3	4.98337659635651	8.66282456743989	1.30392862527313	0.151147876820602	-2.725967381366	0.0195270154865212	0.0543245153773643	Down	0.0186955972021593	0.00893052361807013	0.0198016158294672	0.0795594212741859	0.0985568301287516	0.0573905546191794	19289	immunoglobulin superfamily, DCC subclass, member 3	GO:0016020,GO:0016021,GO:0050885	membrane|integral component of membrane|neuromuscular process controlling balance	NA	NA	NA
Gm21814	2.98218197302852	5.18357000693807	0.780793939118982	0.151332073635215	-2.72421030713059	0.0761817735031312	0.162160332704545	Down	0.0142320313981398	0.0135967298781473	0.0150739885531086	0.0173041838880695	0.0937830365704713	0.104852602434436	436100	predicted gene, 21814	NA	NA	NA	NA	NA
Cacna2d4	2.98519323632272	5.18357000693807	0.786816465707378	0.151899949873534	-2.71880670113173	0.0969450032868844	0.195540792847644	Down	0	0.0123745757934303	0.00685952488324203	0.00787439101112557	0.0426766327116839	0.047713916787032	319734	calcium channel, voltage-dependent, alpha 2/delta subunit 4	GO:0005244,GO:0005245,GO:0005262,GO:0005891,GO:0006811,GO:0006816,GO:0016020,GO:0016021,GO:0034765,GO:0046872,GO:0050908,GO:0070588	voltage-gated ion channel activity|voltage-gated calcium channel activity|calcium channel activity|voltage-gated calcium channel complex|ion transport|calcium ion transport|membrane|integral component of membrane|regulation of ion transmembrane transport|metal ion binding|detection of light stimulus involved in visual perception|calcium ion transmembrane transport	mmu04010,mmu04260,mmu04261,mmu04921,mmu05410,mmu05412,mmu05414	MAPK signaling pathway|Cardiac muscle contraction|Adrenergic signaling in cardiomyocytes|Oxytocin signaling pathway|Hypertrophic cardiomyopathy|Arrhythmogenic right ventricular cardiomyopathy|Dilated cardiomyopathy	NA
Pde6h	3.94380714372207	6.84313856877193	1.0444757186722	0.152664172926706	-2.71156656324038	0.119960264336935	0.230699838644927	Down	0	0.1826772954244	0.0675082779663066	0.852457341969036	0.420003722240987	0	78600	phosphodiesterase 6H, cGMP-specific, cone, gamma	GO:0000187,GO:0004114,GO:0007601,GO:0016787,GO:0030553,GO:0042622,GO:0043410,GO:0045742,GO:0045745,GO:0047555,GO:0050896	activation of MAPK activity|3',5'-cyclic-nucleotide phosphodiesterase activity|visual perception|hydrolase activity|cGMP binding|photoreceptor outer segment membrane|positive regulation of MAPK cascade|positive regulation of epidermal growth factor receptor signaling pathway|positive regulation of G protein-coupled receptor signaling pathway|3',5'-cyclic-GMP phosphodiesterase activity|response to…	mmu00230	Purine metabolism	NA
Myrip	177.104443826583	307.240421295387	46.9684663577786	0.152722087233646	-2.71101936976562	7.792322372019e-11	1.9927191068136e-09	Down	0.446511054379103	0.129593715717173	0.460953521447973	2.07537363547714	1.25141627472621	1.86688890426801	245049	myosin VIIA and Rab interacting protein	GO:0000145,GO:0001750,GO:0003779,GO:0005515,GO:0005737,GO:0006886,GO:0015629,GO:0016324,GO:0017022,GO:0030050,GO:0030667,GO:0030864,GO:0031045,GO:0031267,GO:0031410,GO:0032024,GO:0042470,GO:0045202,GO:0046872,GO:0048471,GO:0051018	exocyst|photoreceptor outer segment|actin binding|protein binding|cytoplasm|intracellular protein transport|actin cytoskeleton|apical plasma membrane|myosin binding|vesicle transport along actin filament|secretory granule membrane|cortical actin cytoskeleton|dense core granule|small GTPase binding|cytoplasmic vesicle|positive regulation of insulin secretion|melanosome|synapse|metal ion binding|pe…	NA	NA	NA
Gal3st2	1.91169705758666	3.32012066242046	0.503273452752867	0.153351658795885	-2.70508432265051	0.190182933329744	0.324870846681566	Down	0.029114155586778	0	0	0.0176993953964055	0.0383699816523741	0.0893727821757565	381334	galactose-3-O-sulfotransferase 2	GO:0008146,GO:0009101,GO:0016020,GO:0050694,GO:0051923	sulfotransferase activity|glycoprotein biosynthetic process|membrane|galactose 3-O-sulfotransferase activity|sulfation	NA	NA	NA
Hoxa3	38.9685096473749	67.6205288200201	10.3164904747296	0.153503583475875	-2.7036557597966	1.71748102055765e-05	0.000122716527962748	Down	0.0742673294272778	0.0448118660348563	0.0372604421268887	0.247133590291995	0.401815052695878	0.10559125648813	15400	homeobox A3	GO:0000978,GO:0000981,GO:0001974,GO:0003677,GO:0003700,GO:0005634,GO:0005654,GO:0006355,GO:0006357,GO:0007275,GO:0008284,GO:0009887,GO:0009952,GO:0010159,GO:0010467,GO:0021615,GO:0030878,GO:0048538,GO:0048645,GO:0048704,GO:0048706,GO:0051216,GO:0060017,GO:0071837	RNA polymerase II cis-regulatory region sequence-specific DNA binding|DNA-binding transcription factor activity, RNA polymerase II-specific|blood vessel remodeling|DNA binding|DNA-binding transcription factor activity|nucleus|nucleoplasm|regulation of transcription, DNA-templated|regulation of transcription by RNA polymerase II|multicellular organism development|positive regulation of cell popula…	NA	NA	Homeobox
Hrk	12.9827923628151	22.4896724221353	3.47591230349489	0.153990520219918	-2.6990865546988	0.00679392108515232	0.0224519249113076	Down	0.0154414623182948	0.00737608659621446	0.0817748428589253	0.1877468479246	0.244206413229944	0.0663617057959531	12123	harakiri, BCL2 interacting protein (contains only BH3 domain)	GO:0005739,GO:0006915,GO:0016020,GO:0016021,GO:0042981,GO:0043065,GO:0043525,GO:0051365	mitochondrion|apoptotic process|membrane|integral component of membrane|regulation of apoptotic process|positive regulation of apoptotic process|positive regulation of neuron apoptotic process|cellular response to potassium ion starvation	mmu04210	Apoptosis	NA
Hoxa2	11.4897621203672	19.9339997642275	3.04552447650688	0.154138625227363	-2.69769966625035	0.00536327309764155	0.0184394436976057	Down	0.233405314929493	0.0222986370001616	0.0247213412270982	0.397304062070075	0.461412539926719	0.515874803977426	15399	homeobox A2	GO:0000122,GO:0000978,GO:0000981,GO:0001227,GO:0001709,GO:0002076,GO:0003677,GO:0003700,GO:0005634,GO:0005654,GO:0006355,GO:0006357,GO:0007275,GO:0007379,GO:0007389,GO:0008045,GO:0009952,GO:0009953,GO:0021568,GO:0021569,GO:0021658,GO:0035284,GO:0042474,GO:0043231,GO:0043565,GO:0045165,GO:0045665,GO:0045668,GO:0045944,GO:0048703,GO:0048704,GO:0071300,GO:1990837	negative regulation of transcription by RNA polymerase II|RNA polymerase II cis-regulatory region sequence-specific DNA binding|DNA-binding transcription factor activity, RNA polymerase II-specific|DNA-binding transcription repressor activity, RNA polymerase II-specific|cell fate determination|osteoblast development|DNA binding|DNA-binding transcription factor activity|nucleus|nucleoplasm|regulat…	NA	NA	Homeobox
Mbp	66.1816125323318	114.628923777677	17.7343012869859	0.154323304357952	-2.69597215518894	2.7768014570687e-09	5.02536094128819e-08	Down	0.201692355565318	0.183930447926758	0.242754927407055	1.67202299064517	0.652451013527713	0.821770766951574	17196	myelin basic protein	GO:0000165,GO:0002020,GO:0005516,GO:0005634,GO:0005737,GO:0005886,GO:0007605,GO:0009636,GO:0016020,GO:0019911,GO:0032755,GO:0032991,GO:0033269,GO:0034115,GO:0035633,GO:0042552,GO:0042995,GO:0043025,GO:0043209,GO:0043218,GO:0061024,GO:0071944,GO:1904685,GO:2000343	MAPK cascade|protease binding|calmodulin binding|nucleus|cytoplasm|plasma membrane|sensory perception of sound|response to toxic substance|membrane|structural constituent of myelin sheath|positive regulation of interleukin-6 production|protein-containing complex|internode region of axon|negative regulation of heterotypic cell-cell adhesion|maintenance of blood-brain barrier|myelination|cell proje…	NA	NA	NA
LOC118567769	254.085053145936	439.956626581918	68.2134797099534	0.154754460935974	-2.69194709787142	5.26646357445056e-09	9.07387735407039e-08	Down	0.916321806964377	1.21068482065583	3.01484027247176	11.354549451211	4.26526132986377	10.3417725409121	118567769	NA	NA	NA	NA	NA	NA
Ctla4	74.1509862235747	128.443226128968	19.8587463181806	0.154758459676991	-2.69190982017829	9.35712265076566e-12	2.93732284950122e-10	Down	0.447991160413567	0.427993350038362	0.618905228181936	1.82354532485148	2.97774148161452	2.51126172990891	12477	cytotoxic T-lymphocyte-associated protein 4	GO:0002250,GO:0002376,GO:0005794,GO:0005886,GO:0005887,GO:0006955,GO:0006974,GO:0009897,GO:0016020,GO:0016021,GO:0030889,GO:0042129,GO:0042130,GO:0043065,GO:0045334,GO:0045590,GO:0048471,GO:0050777,GO:0050852,GO:0050853,GO:0098636	adaptive immune response|immune system process|Golgi apparatus|plasma membrane|integral component of plasma membrane|immune response|cellular response to DNA damage stimulus|external side of plasma membrane|membrane|integral component of membrane|negative regulation of B cell proliferation|regulation of T cell proliferation|negative regulation of T cell proliferation|positive regulation of apopto…	mmu04514,mmu04660,mmu05320,mmu05323	Cell adhesion molecules|T cell receptor signaling pathway|Autoimmune thyroid disease|Rheumatoid arthritis	NA
Cytl1	1164.150827469	2015.80092940683	312.500725531172	0.154979726764226	-2.68984858912742	1.50261765470839e-30	5.69567222017215e-28	Down	17.652175575969	13.2475424026114	20.5886385727837	107.313033412426	69.6800836518698	77.8211206832818	231162	cytokine-like 1	GO:0002062,GO:0045944,GO:0048839,GO:0050650,GO:0051091,GO:1990079	chondrocyte differentiation|positive regulation of transcription by RNA polymerase II|inner ear development|chondroitin sulfate proteoglycan biosynthetic process|positive regulation of DNA-binding transcription factor activity|cartilage homeostasis	NA	NA	NA
Gm14308	2.91905644817187	5.05129643063637	0.786816465707378	0.155162558756521	-2.68814762249714	0.107331827128597	0.211758641889888	Down	0	0.00848720503383442	0.00470466180745141	0.0432057290002533	0.0175620726572301	0.00545416399854622	100043381	predicted gene 14308	NA	NA	mmu05168	Herpes simplex virus 1 infection	zf-C2H2
Susd4	10.5672906927678	18.2846972424734	2.84988414306211	0.155252391413604	-2.68731260387171	0.00334233515834757	0.0123120713486068	Down	0.0226514179332887	0.0757409963715166	0.0239914601848547	0.275409946955551	0.0895579287446611	0.264228749227548	96935	sushi domain containing 4	GO:0016020,GO:0016021,GO:0030449,GO:0045957,GO:0045959	membrane|integral component of membrane|regulation of complement activation|negative regulation of complement activation, alternative pathway|negative regulation of complement activation, classical pathway	NA	NA	NA
9330159F19Rik	10.5523614636658	18.2711127103985	2.83361021693302	0.155319150210579	-2.68669237584752	0.00237122697750325	0.00918797429923443	Down	0.0498121098934895	0.00679836493907365	0.022610982829663	0.138433471104556	0.0937830365704713	0.157278903651654	212448	RIKEN cDNA 9330159F19 gene	NA	NA	NA	NA	NA
Efcab8	3.91080009365934	6.78314699523487	1.03845319208381	0.155345268932926	-2.68644979028592	0.123099328417669	0.235150012342436	Down	0.00340534632582485	0.00650667116148065	0.00360680426418702	0	0.0583434399627872	0.00418140618234757	100504221	EF-hand calcium binding domain 8	GO:0005509	calcium ion binding	NA	NA	NA
Kcnj3	646.361233377914	1118.74511508003	173.977351675789	0.155414065404945	-2.68581101732134	8.54971045968256e-08	1.09763513962495e-06	Down	0.322682325496751	0.474819231019555	1.70100311849749	5.58742183083554	3.15284799551538	3.61607557438369	16519	potassium inwardly-rectifying channel, subfamily J, member 3	GO:0005242,GO:0005244,GO:0005886,GO:0006811,GO:0006813,GO:0008076,GO:0009897,GO:0009986,GO:0015467,GO:0016020,GO:0016021,GO:0030315,GO:0034765,GO:0098688,GO:0099056,GO:1990573	inward rectifier potassium channel activity|voltage-gated ion channel activity|plasma membrane|ion transport|potassium ion transport|voltage-gated potassium channel complex|external side of plasma membrane|cell surface|G-protein activated inward rectifier potassium channel activity|membrane|integral component of membrane|T-tubule|regulation of ion transmembrane transport|parallel fiber to Purkinj…	mmu04713,mmu04723,mmu04724,mmu04725,mmu04726,mmu04728,mmu04915,mmu04921,mmu04929,mmu05032	Circadian entrainment|Retrograde endocannabinoid signaling|Glutamatergic synapse|Cholinergic synapse|Serotonergic synapse|Dopaminergic synapse|Estrogen signaling pathway|Oxytocin signaling pathway|GnRH secretion|Morphine addiction	NA
Tac1	19.3303647715845	33.4425798227602	5.21814972040874	0.156229044415815	-2.67826540619994	0.000135852890409941	0.00075867459462082	Down	0.0937317723981564	0.328341544063465	0.198553758724431	0.645801016643209	1.19412822990084	1.22765580969992	21333	tachykinin 1	GO:0001878,GO:0002675,GO:0003085,GO:0005515,GO:0005576,GO:0005615,GO:0005886,GO:0006954,GO:0007204,GO:0007217,GO:0007218,GO:0007268,GO:0007616,GO:0008217,GO:0008306,GO:0009725,GO:0010459,GO:0010634,GO:0019233,GO:0019731,GO:0019732,GO:0030424,GO:0031640,GO:0031835,GO:0031836,GO:0031837,GO:0032224,GO:0032230,GO:0035815,GO:0043025,GO:0045087,GO:0045760,GO:0045778,GO:0046878,GO:0048018,GO:0048265,GO:…	response to yeast|positive regulation of acute inflammatory response|negative regulation of systemic arterial blood pressure|protein binding|extracellular region|extracellular space|plasma membrane|inflammatory response|positive regulation of cytosolic calcium ion concentration|tachykinin receptor signaling pathway|neuropeptide signaling pathway|chemical synaptic transmission|long-term memory|reg…	mmu04080	Neuroactive ligand-receptor interaction	NA
Plin5	2763.91798749802	4777.12553378258	750.710441213471	0.15711947381979	-2.67006609158119	2.91126160833045e-14	1.4102411663101e-12	Down	9.5293815373188	20.4209146004912	28.665359030519	113.245436538897	73.0773519075209	103.513353414572	66968	perilipin 5	GO:0005515,GO:0005737,GO:0005739,GO:0005811,GO:0005829,GO:0006629,GO:0010867,GO:0010884,GO:0010890,GO:0010897,GO:0019915,GO:0031999,GO:0032000,GO:0034389,GO:0035359,GO:0035473,GO:0042802,GO:0043231,GO:0050995,GO:0051646,GO:0060192,GO:0060193,GO:2000378	protein binding|cytoplasm|mitochondrion|lipid droplet|cytosol|lipid metabolic process|positive regulation of triglyceride biosynthetic process|positive regulation of lipid storage|positive regulation of sequestering of triglyceride|negative regulation of triglyceride catabolic process|lipid storage|negative regulation of fatty acid beta-oxidation|positive regulation of fatty acid beta-oxidation|l…	mmu03320	PPAR signaling pathway	NA
Rasl10a	89.5679630117043	154.726679050118	24.4092469732897	0.157282463948844	-2.66857026700941	2.59513479639011e-13	1.08694568460958e-11	Down	0.689341820299254	1.05371263029049	1.49675175357909	5.99273256209513	4.58789423712493	5.24792218318688	75668	RAS-like, family 10, member A	GO:0000166,GO:0003924,GO:0005525,GO:0005634,GO:0005886,GO:0007165,GO:0016020,GO:0016787	nucleotide binding|GTPase activity|GTP binding|nucleus|plasma membrane|signal transduction|membrane|hydrolase activity	NA	NA	NA
Tnnc2	2.89038250920959	4.99394855271181	0.786816465707378	0.158569120066688	-2.6568162485886	0.157138189268283	0.283061568930225	Down	0	0.114228227057104	0.0633194526379499	0	0.551520039306347	0.293627634138185	21925	troponin C2, fast	GO:0003009,GO:0003779,GO:0005509,GO:0005861,GO:0006937,GO:0046872,GO:0048306,GO:0051015	skeletal muscle contraction|actin binding|calcium ion binding|troponin complex|regulation of muscle contraction|metal ion binding|calcium-dependent protein binding|actin filament binding	mmu04020	Calcium signaling pathway	NA
Slc2a5	1.87644556275282	3.23757261957599	0.515318505929658	0.15872445277339	-2.65540369086457	0.193851646832841	0.329596311824121	Down	0	0.0294494647881598	0	0.0562192849309936	0.0203126800190954	0.0757008744262509	56485	solute carrier family 2 (facilitated glucose transporter), member 5	GO:0003044,GO:0005353,GO:0005355,GO:0005886,GO:0005887,GO:0008643,GO:0009750,GO:0015755,GO:0016020,GO:0016021,GO:0016324,GO:0022857,GO:0042383,GO:0055085,GO:0070061,GO:0071332,GO:1904659,GO:1990539	regulation of systemic arterial blood pressure mediated by a chemical signal|fructose transmembrane transporter activity|glucose transmembrane transporter activity|plasma membrane|integral component of plasma membrane|carbohydrate transport|response to fructose|fructose transmembrane transport|membrane|integral component of membrane|apical plasma membrane|transmembrane transporter activity|sarcol…	mmu04973	Carbohydrate digestion and absorption	NA
Cyb5r2	4.67379730406012	8.07736592306128	1.27022868505895	0.15913841075687	-2.65164599824895	0.0368802475755857	0.0914885984523937	Down	0.0412643858565589	0.0262815940738956	0	0.133791445679071	0.108765904165992	0.0844471905950209	320635	cytochrome b5 reductase 2	GO:0004128,GO:0005739,GO:0006629,GO:0006694,GO:0008202,GO:0016020,GO:0016126,GO:0016491,GO:0071949	cytochrome-b5 reductase activity, acting on NAD(P)H|mitochondrion|lipid metabolic process|steroid biosynthetic process|steroid metabolic process|membrane|sterol biosynthetic process|oxidoreductase activity|FAD binding	mmu00520	Amino sugar and nucleotide sugar metabolism	NA
Olfr1034	17.0712716992564	29.4318960038093	4.71064739470358	0.159146298623697	-2.65157449128665	7.57513000647843e-05	0.000456132331843629	Down	0.161991958553216	0.270831441570877	0.300256759283182	1.57567872682448	0.800593605444698	1.19345425488423	258216	olfactory receptor 1034	GO:0004984,GO:0005549,GO:0007186,GO:0007608,GO:0016021	olfactory receptor activity|odorant binding|G protein-coupled receptor signaling pathway|sensory perception of smell|integral component of membrane	mmu04740	Olfactory transduction	NA
Fmo2	2983.97816056195	5148.27625911867	819.68006200524	0.159181240299332	-2.65125777233402	4.39220380761164e-22	6.52888177754977e-20	Down	7.15897694522333	10.6001613359524	12.6715584631679	56.0502343005723	32.729773063875	60.4670518826513	55990	flavin containing monooxygenase 2	GO:0004497,GO:0004499,GO:0005783,GO:0006082,GO:0006739,GO:0006805,GO:0009404,GO:0016020,GO:0016021,GO:0016491,GO:0017144,GO:0043231,GO:0050660,GO:0050661,GO:0070995,GO:0072592	monooxygenase activity|N,N-dimethylaniline monooxygenase activity|endoplasmic reticulum|organic acid metabolic process|NADP metabolic process|xenobiotic metabolic process|toxin metabolic process|membrane|integral component of membrane|oxidoreductase activity|drug metabolic process|intracellular membrane-bounded organelle|flavin adenine dinucleotide binding|NADP binding|NADPH oxidation|oxygen meta…	mmu00982	Drug metabolism - cytochrome P450	NA
Pcdh20	11.4361529647222	19.7274752859312	3.14483064351331	0.159324315022108	-2.64996163665625	0.00275649039251483	0.0104720389203983	Down	0.038254333702664	0.00730934084492831	0.0486209204189466	0.195350335228361	0.161331069669668	0.0845501179187379	219257	protocadherin 20	GO:0005509,GO:0005886,GO:0005887,GO:0007155,GO:0007156,GO:0016020,GO:0016021	calcium ion binding|plasma membrane|integral component of plasma membrane|cell adhesion|homophilic cell adhesion via plasma membrane adhesion molecules|membrane|integral component of membrane	NA	NA	NA
Cyp2s1	34.5744637216909	59.6090020348189	9.53992540856298	0.159792023058832	-2.64573270527423	5.73688010115171e-06	4.65894890699851e-05	Down	0.236920187190155	0.226344342405376	0.117103570242735	1.15224885927953	0.39550483947207	1.31880562629888	74134	cytochrome P450, family 2, subfamily s, polypeptide 1	GO:0004497,GO:0004796,GO:0005506,GO:0005737,GO:0005783,GO:0006082,GO:0006629,GO:0006631,GO:0006690,GO:0006693,GO:0006805,GO:0008392,GO:0008395,GO:0016020,GO:0016491,GO:0016705,GO:0016712,GO:0016829,GO:0016836,GO:0016853,GO:0019373,GO:0020037,GO:0042573,GO:0042738,GO:0043231,GO:0046872,GO:0106256	monooxygenase activity|thromboxane-A synthase activity|iron ion binding|cytoplasm|endoplasmic reticulum|organic acid metabolic process|lipid metabolic process|fatty acid metabolic process|icosanoid metabolic process|prostaglandin metabolic process|xenobiotic metabolic process|arachidonic acid epoxygenase activity|steroid hydroxylase activity|membrane|oxidoreductase activity|oxidoreductase activit…	mmu00830,mmu00980	Retinol metabolism|Metabolism of xenobiotics by cytochrome P450	NA
Sebox	1.93425792623766	3.33935863973278	0.529157212742549	0.160093355041679	-2.64301466740401	0.230842247002373	0.37490059825776	Down	0	0.0308016192025578	0.0341481561697271	0	0.254943893656008	0.0395883172096814	18292	SEBOX homeobox	GO:0003677,GO:0005634,GO:0007275,GO:0009792,GO:0030154,GO:0048477	DNA binding|nucleus|multicellular organism development|embryo development ending in birth or egg hatching|cell differentiation|oogenesis	NA	NA	Homeobox
Neu2	1.93155829098795	3.32012066242046	0.54299591955544	0.160349338077906	-2.64070969654087	0.200240236647425	0.337788436587478	Down	0	0	0.0395675208999993	0.0227107661398423	0.0492339800643178	0.114677609590713	23956	neuraminidase 2	GO:0004308,GO:0005737,GO:0005829,GO:0005975,GO:0006516,GO:0006629,GO:0006689,GO:0008152,GO:0009313,GO:0010831,GO:0016020,GO:0016042,GO:0016787,GO:0016798,GO:0043231,GO:0045663,GO:0051692,GO:0052794,GO:0052795,GO:0052796,GO:1902494	exo-alpha-sialidase activity|cytoplasm|cytosol|carbohydrate metabolic process|glycoprotein catabolic process|lipid metabolic process|ganglioside catabolic process|metabolic process|oligosaccharide catabolic process|positive regulation of myotube differentiation|membrane|lipid catabolic process|hydrolase activity|hydrolase activity, acting on glycosyl bonds|intracellular membrane-bounded organelle…	mmu00511,mmu00600	Other glycan degradation|Sphingolipid metabolism	NA
Strit1	497.236338046549	856.615550817395	137.857125275703	0.160927522510312	-2.63551701187416	0.0018025825008379	0.00725146083250314	Down	13.1431337682711	14.740167975624	48.4197304034199	47.9407044355	201.645235336595	99.461551646165	102637511	small transmembrane regulator of ion transport 1	GO:0005515,GO:0008047,GO:0016020,GO:0016021,GO:0016529,GO:0031449,GO:0033017,GO:0090280,GO:0106134,GO:1901894,GO:1901896,GO:1902082	protein binding|enzyme activator activity|membrane|integral component of membrane|sarcoplasmic reticulum|regulation of slow-twitch skeletal muscle fiber contraction|sarcoplasmic reticulum membrane|positive regulation of calcium ion import|positive regulation of cardiac muscle cell contraction|regulation of ATPase-coupled calcium transmembrane transporter activity|positive regulation of ATPase-cou…	NA	NA	NA
Lypd2	38.2806527577896	65.9552495013066	10.6060560142725	0.16127235671331	-2.63242892390999	3.37005484014304e-09	6.03271460200347e-08	Down	1.13700016192069	1.01835542046192	0.752665191734122	4.66571849417015	4.4017542759733	4.79914977494723	68311	Ly6/Plaur domain containing 2	GO:0005886,GO:0016020,GO:0031225	plasma membrane|membrane|anchored component of membrane	NA	NA	NA
Cma1	37.9707447948281	65.4215426012573	10.5199469883989	0.161505277832699	-2.63034678335115	7.11574561713974e-05	0.000431728431560915	Down	1.06424258275191	0.145248002478116	0.362315069819168	2.81901030934714	2.80516247515081	1.63347207936277	17228	chymase 1, mast cell	GO:0004252,GO:0005576,GO:0005615,GO:0005622,GO:0005829,GO:0006508,GO:0008233,GO:0008236,GO:0016787,GO:0022617,GO:0030141,GO:0034769,GO:0036464,GO:0042277,GO:0045766,GO:0050727,GO:0140447	serine-type endopeptidase activity|extracellular region|extracellular space|intracellular anatomical structure|cytosol|proteolysis|peptidase activity|serine-type peptidase activity|hydrolase activity|extracellular matrix disassembly|secretory granule|basement membrane disassembly|cytoplasmic ribonucleoprotein granule|peptide binding|positive regulation of angiogenesis|regulation of inflammatory r…	mmu04614,mmu05415	Renin-angiotensin system|Diabetic cardiomyopathy	NA
Nap1l2	1.82235674870474	3.14144004465661	0.503273452752867	0.164074153510067	-2.60758010490666	0.214371419995466	0.355846230563965	Down	0.033437807425331	0	0	0.0203278770371954	0.0881363743201427	0.0410581013837293	17954	nucleosome assembly protein 1-like 2	GO:0000785,GO:0003682,GO:0005515,GO:0005634,GO:0006334,GO:0035066,GO:0042393,GO:0045666,GO:0071442,GO:2000035,GO:2000617	chromatin|chromatin binding|protein binding|nucleus|nucleosome assembly|positive regulation of histone acetylation|histone binding|positive regulation of neuron differentiation|positive regulation of histone H3-K14 acetylation|regulation of stem cell division|positive regulation of histone H3-K9 acetylation	NA	NA	NA
Sez6l	1.82813879498042	3.1331429038067	0.523134686154153	0.164574161672179	-2.60319024608718	0.217790807326841	0.359789084843056	Down	0.00246971346646707	0	0.00261582001061694	0.00900849108163999	0	0.0151627384841849	56747	seizure related 6 homolog like	GO:0005783,GO:0005886,GO:0008344,GO:0016020,GO:0016021,GO:0021680,GO:0043025,GO:0060074,GO:0090036	endoplasmic reticulum|plasma membrane|adult locomotory behavior|membrane|integral component of membrane|cerebellar Purkinje cell layer development|neuronal cell body|synapse maturation|regulation of protein kinase C signaling	NA	NA	NA
C2	33.545687424971	57.547325352855	9.54404949708708	0.164575443064708	-2.60317901314859	5.46779409975155e-05	0.000343424582189035	Down	0.0940153783660782	0.119758186612063	0.36511663196603	1.23835520211084	0.433664962828251	1.05820889515667	12263	complement component 2 (within H-2S)	GO:0002376,GO:0004252,GO:0005576,GO:0005615,GO:0006508,GO:0006956,GO:0006958,GO:0008233,GO:0008236,GO:0016787,GO:0045087,GO:0046872,GO:2000427	immune system process|serine-type endopeptidase activity|extracellular region|extracellular space|proteolysis|complement activation|complement activation, classical pathway|peptidase activity|serine-type peptidase activity|hydrolase activity|innate immune response|metal ion binding|positive regulation of apoptotic cell clearance	mmu04610,mmu05133,mmu05150,mmu05171,mmu05322	Complement and coagulation cascades|Pertussis|Staphylococcus aureus infection|Coronavirus disease - COVID-19|Systemic lupus erythematosus	NA
Ackr4	281.553048683601	483.265338295986	79.840759071216	0.165125635664335	-2.59836397963466	0.00310410052784756	0.0115694130293079	Down	0.879863682606788	0.47826534686359	3.35811042172199	4.46361771884189	5.05819202654928	12.6106402837701	252837	atypical chemokine receptor 4	GO:0004930,GO:0004950,GO:0005044,GO:0005768,GO:0005886,GO:0006935,GO:0006955,GO:0007165,GO:0007186,GO:0007204,GO:0009897,GO:0016020,GO:0016021,GO:0016493,GO:0019722,GO:0019956,GO:0019957,GO:0060326	G protein-coupled receptor activity|chemokine receptor activity|scavenger receptor activity|endosome|plasma membrane|chemotaxis|immune response|signal transduction|G protein-coupled receptor signaling pathway|positive regulation of cytosolic calcium ion concentration|external side of plasma membrane|membrane|integral component of membrane|C-C chemokine receptor activity|calcium-mediated signaling…	mmu04060,mmu04061	Cytokine-cytokine receptor interaction|Viral protein interaction with cytokine and cytokine receptor	NA
C8g	48.9840120160985	84.0281348742588	13.9398891579381	0.165461089873494	-2.59543610472186	7.79926538967571e-08	1.00984168948132e-06	Down	0.232749682022388	0.583695009958584	0.739556977720775	2.65304490685588	2.37726825931345	2.1791644975287	69379	complement component 8, gamma polypeptide	GO:0001848,GO:0002376,GO:0005576,GO:0005579,GO:0005615,GO:0006956,GO:0006957,GO:0006958,GO:0019835,GO:0019841,GO:0044877,GO:0045087	complement binding|immune system process|extracellular region|membrane attack complex|extracellular space|complement activation|complement activation, alternative pathway|complement activation, classical pathway|cytolysis|retinol binding|protein-containing complex binding|innate immune response	mmu04610,mmu05020,mmu05146,mmu05171,mmu05322	Complement and coagulation cascades|Prion disease|Amoebiasis|Coronavirus disease - COVID-19|Systemic lupus erythematosus	NA
A930018O16Rik	3.68555957691754	6.32664343516288	1.0444757186722	0.166127100048157	-2.58964065785446	0.141756686974803	0.261824203668165	Down	0	0.104432930541653	0.0385931228479325	0.265817832708022	0.384172270123682	0	105245580	NA	NA	NA	NA	NA	NA
Gm52229	6.53581906626093	11.2108748808804	1.86076325164146	0.166660272801455	-2.5850178481686	0.143044109338964	0.26372018309793	Down	0.000829816997155493	0	0.00219727099497753	0	0.0120299107239637	0.000509463882690788	115488611	NA	NA	NA	NA	NA	NA
Adgrg2	32.4808540260472	55.5903871290305	9.37132092306389	0.167789772274066	-2.57527331676867	1.09835655934221e-05	8.27504750788262e-05	Down	0.0981242103873781	0.0602640375702218	0.0965056587405331	0.562440134271568	0.157030659135947	0.464732419417999	237175	adhesion G protein-coupled receptor G2	GO:0004888,GO:0004930,GO:0005829,GO:0005886,GO:0005887,GO:0007165,GO:0007166,GO:0007186,GO:0007189,GO:0016020,GO:0016021,GO:0016324	transmembrane signaling receptor activity|G protein-coupled receptor activity|cytosol|plasma membrane|integral component of plasma membrane|signal transduction|cell surface receptor signaling pathway|G protein-coupled receptor signaling pathway|adenylate cyclase-activating G protein-coupled receptor signaling pathway|membrane|integral component of membrane|apical plasma membrane	NA	NA	NA
Trim29	1.84901024814348	3.15502457673152	0.54299591955544	0.168289539486561	-2.57098259023301	0.274263556195255	0.427026498154905	Down	0	0	0.0294499199181874	0.0845175827150508	0	0.0512124036386986	72169	tripartite motif-containing 29	GO:0000122,GO:0002039,GO:0002376,GO:0005515,GO:0005737,GO:0005764,GO:0008270,GO:0042802,GO:0045087,GO:0046872,GO:1900181	negative regulation of transcription by RNA polymerase II|p53 binding|immune system process|protein binding|cytoplasm|lysosome|zinc ion binding|identical protein binding|innate immune response|metal ion binding|negative regulation of protein localization to nucleus	NA	NA	NA
Gck	412.474069941603	706.065772018112	118.882367865094	0.168407257129508	-2.56997378546664	0.00228780115417092	0.00890797152016939	Down	1.53749004910022	1.90951573911603	1.96666279373725	1.61053887564803	14.2151416810994	7.97264407659946	103988	glucokinase	GO:0000166,GO:0000287,GO:0001678,GO:0003824,GO:0004340,GO:0004396,GO:0005515,GO:0005524,GO:0005536,GO:0005634,GO:0005654,GO:0005737,GO:0005739,GO:0005829,GO:0005884,GO:0005938,GO:0005975,GO:0005978,GO:0006002,GO:0006003,GO:0006006,GO:0006013,GO:0006096,GO:0006739,GO:0007204,GO:0008152,GO:0008865,GO:0016301,GO:0016310,GO:0016740,GO:0016773,GO:0019158,GO:0019903,GO:0019932,GO:0030141,GO:0032024,GO:…	nucleotide binding|magnesium ion binding|cellular glucose homeostasis|catalytic activity|glucokinase activity|hexokinase activity|protein binding|ATP binding|glucose binding|nucleus|nucleoplasm|cytoplasm|mitochondrion|cytosol|actin filament|cell cortex|carbohydrate metabolic process|glycogen biosynthetic process|fructose 6-phosphate metabolic process|fructose 2,6-bisphosphate metabolic process|gl…	mmu00010,mmu00052,mmu00500,mmu00520,mmu00524,mmu04910,mmu04911,mmu04917,mmu04922,mmu04930,mmu04950,mmu05230	Glycolysis / Gluconeogenesis|Galactose metabolism|Starch and sucrose metabolism|Amino sugar and nucleotide sugar metabolism|Neomycin, kanamycin and gentamicin biosynthesis|Insulin signaling pathway|Insulin secretion|Prolactin signaling pathway|Glucagon signaling pathway|Type II diabetes mellitus|Maturity onset diabetes of the young|Central carbon metabolism in cancer	NA
Itpka	4.46239549413121	7.62086236298929	1.30392862527313	0.16951343066604	-2.56052851127399	0.0599663065558262	0.134715062963805	Down	0.0458290303097181	0.0218916375416409	0.0485402441129417	0.390052383946009	0.0301993826832568	0.112546432775311	228550	inositol 1,4,5-trisphosphate 3-kinase A	GO:0000166,GO:0000828,GO:0004683,GO:0005516,GO:0005524,GO:0005634,GO:0005737,GO:0006020,GO:0008440,GO:0016301,GO:0016310,GO:0016740,GO:0030036,GO:0031267,GO:0032958,GO:0043197,GO:0046854,GO:0048167,GO:0061003,GO:0097062	nucleotide binding|inositol hexakisphosphate kinase activity|calmodulin-dependent protein kinase activity|calmodulin binding|ATP binding|nucleus|cytoplasm|inositol metabolic process|inositol-1,4,5-trisphosphate 3-kinase activity|kinase activity|phosphorylation|transferase activity|actin cytoskeleton organization|small GTPase binding|inositol phosphate biosynthetic process|dendritic spine|phosphat…	mmu00562,mmu04020,mmu04070	Inositol phosphate metabolism|Calcium signaling pathway|Phosphatidylinositol signaling system	NA
Gata5	3.52667347941846	6.02693881992991	1.02640813890702	0.169874215938182	-2.55746120270091	0.102849615391256	0.204512245057341	Down	0.0402748963706919	0	0.0142191771477962	0.163229032074433	0.0176929630237616	0.0659377674846929	14464	GATA binding protein 5	GO:0000785,GO:0000976,GO:0000978,GO:0000981,GO:0000987,GO:0003180,GO:0003274,GO:0003677,GO:0003700,GO:0005515,GO:0005634,GO:0006355,GO:0006357,GO:0008270,GO:0010614,GO:0010628,GO:0010629,GO:0035481,GO:0043565,GO:0045165,GO:0045893,GO:0045944,GO:0046872,GO:0048738,GO:0060575,GO:0062000,GO:0071773,GO:1901228,GO:1905072,GO:1990837	chromatin|transcription cis-regulatory region binding|RNA polymerase II cis-regulatory region sequence-specific DNA binding|DNA-binding transcription factor activity, RNA polymerase II-specific|cis-regulatory region sequence-specific DNA binding|aortic valve morphogenesis|endocardial cushion fusion|DNA binding|DNA-binding transcription factor activity|protein binding|nucleus|regulation of transcr…	NA	NA	zf-GATA
Kcnc1	2.69516354938314	4.61734933987179	0.772977758894487	0.169892666907721	-2.5573045121956	0.183206989295792	0.31612431679786	Down	0	0.0119456983929437	0	0.00506765385293464	0.0384510449938932	0.0102356111900283	16502	potassium voltage gated channel, Shaw-related subfamily, member 1	GO:0005216,GO:0005244,GO:0005249,GO:0005251,GO:0005267,GO:0005515,GO:0005886,GO:0006811,GO:0006813,GO:0008076,GO:0009986,GO:0016020,GO:0016021,GO:0019894,GO:0030054,GO:0030424,GO:0030425,GO:0030673,GO:0032589,GO:0032590,GO:0032809,GO:0034765,GO:0034767,GO:0042995,GO:0043025,GO:0044305,GO:0044325,GO:0045202,GO:0051260,GO:0051262,GO:0055085,GO:0071805,GO:0099055,GO:0099056,GO:0099508,GO:1901379,GO:…	ion channel activity|voltage-gated ion channel activity|voltage-gated potassium channel activity|delayed rectifier potassium channel activity|potassium channel activity|protein binding|plasma membrane|ion transport|potassium ion transport|voltage-gated potassium channel complex|cell surface|membrane|integral component of membrane|kinesin binding|cell junction|axon|dendrite|axolemma|neuron project…	NA	NA	NA
Cpeb3	1182.03156368013	2019.38263404478	344.680493315483	0.170651040400562	-2.55087888480946	7.31616055429135e-11	1.88973809751559e-09	Down	1.3683821240785	1.30272814325635	3.71962113612713	7.36477177404823	11.0222480473544	9.92862559976956	208922	cytoplasmic polyadenylation element binding protein 3	GO:0000122,GO:0000900,GO:0003676,GO:0003723,GO:0003730,GO:0005515,GO:0005634,GO:0005654,GO:0005737,GO:0005829,GO:0005886,GO:0006417,GO:0007616,GO:0008135,GO:0017148,GO:0030014,GO:0030054,GO:0030425,GO:0030496,GO:0035613,GO:0035925,GO:0042995,GO:0043005,GO:0043022,GO:0045182,GO:0045202,GO:0045727,GO:0048167,GO:0050955,GO:0060213,GO:0060998,GO:0060999,GO:0061158,GO:0071230,GO:0097440,GO:0098794,GO:…	negative regulation of transcription by RNA polymerase II|translation repressor activity, mRNA regulatory element binding|nucleic acid binding|RNA binding|mRNA 3'-UTR binding|protein binding|nucleus|nucleoplasm|cytoplasm|cytosol|plasma membrane|regulation of translation|long-term memory|translation factor activity, RNA binding|negative regulation of translation|CCR4-NOT complex|cell junction|dend…	mmu04114,mmu04914	Oocyte meiosis|Progesterone-mediated oocyte maturation	NA
Kctd19	6.2189528528764	10.6307036277267	1.807202078026	0.171994193914217	-2.53956823084689	0.0213603892924072	0.0584174282921137	Down	0.05354370714053	0.0127883944023543	0.0283556579503065	0.113928063033018	0.211698160483341	0.0821825324950575	279499	potassium channel tetramerisation domain containing 19	GO:0051260	protein homooligomerization	NA	NA	NA
Gucy2g	11.5676822264544	19.7467132632436	3.38865118966525	0.172406330827926	-2.53611534316127	0.00444736288726826	0.0157181622603173	Down	0.0308438381476959	0.0176802028031358	0.0326685383249697	0.150007383258398	0.162598224810388	0.0378729806539909	73707	guanylate cyclase 2g	GO:0000166,GO:0001653,GO:0004383,GO:0004672,GO:0005524,GO:0005525,GO:0005886,GO:0006182,GO:0006468,GO:0007165,GO:0007168,GO:0009190,GO:0009897,GO:0016020,GO:0016021,GO:0016829,GO:0016849,GO:0035556	nucleotide binding|peptide receptor activity|guanylate cyclase activity|protein kinase activity|ATP binding|GTP binding|plasma membrane|cGMP biosynthetic process|protein phosphorylation|signal transduction|receptor guanylyl cyclase signaling pathway|cyclic nucleotide biosynthetic process|external side of plasma membrane|membrane|integral component of membrane|lyase activity|phosphorus-oxygen lyas…	mmu00230	Purine metabolism	NA
Elfn2	1.74281996915447	2.97634395896768	0.509295979341262	0.172732596998665	-2.53338773008262	0.243369060799328	0.390306928267338	Down	0.00463572153966489	0.00442878825951514	0	0.0281819846135002	0.0122189736805031	0	207393	leucine rich repeat and fibronectin type III, extracellular 2	GO:0004864,GO:0005615,GO:0016020,GO:0016021,GO:0031012	protein phosphatase inhibitor activity|extracellular space|membrane|integral component of membrane|extracellular matrix	NA	NA	NA
Pld6	4.40225106307835	7.49455097429517	1.30995115186153	0.172761673242753	-2.53314490027695	0.0855019887890455	0.177246534593862	Down	0.0233668603496814	0.0446475811339953	0.0494984553616461	0.340930485943623	0	0.200844282741728	194908	phospholipase D family, member 6	GO:0003824,GO:0004518,GO:0004519,GO:0005515,GO:0005739,GO:0005741,GO:0005789,GO:0006629,GO:0007283,GO:0007286,GO:0010636,GO:0016020,GO:0016021,GO:0016042,GO:0016787,GO:0030154,GO:0030719,GO:0034587,GO:0042802,GO:0043046,GO:0046872,GO:0051321	catalytic activity|nuclease activity|endonuclease activity|protein binding|mitochondrion|mitochondrial outer membrane|endoplasmic reticulum membrane|lipid metabolic process|spermatogenesis|spermatid development|positive regulation of mitochondrial fusion|membrane|integral component of membrane|lipid catabolic process|hydrolase activity|cell differentiation|P granule organization|piRNA metabolic p…	NA	NA	NA
Spata48	4.39155070692865	7.48096644222026	1.30213497163703	0.173577213081441	-2.5263505292027	0.0610237781955711	0.136462659025483	Down	0	0.0683593794046404	0.0189466237815627	0.173998201375372	0.0943013538710335	0.131790123353473	73862	spermatogenesis associated 48	NA	NA	NA	NA	NA
Aspa	97.2425857150296	165.68431366887	28.8008577611885	0.17378193369248	-2.52464998699874	9.75733496851082e-12	3.05662629736696e-10	Down	0.578623511172977	0.90658285345629	1.07862388259015	4.13673433342516	4.11791358956946	2.98405234609847	11484	aspartoacylase	GO:0004046,GO:0005515,GO:0005634,GO:0005737,GO:0005829,GO:0006083,GO:0016787,GO:0016788,GO:0016811,GO:0019807,GO:0042802,GO:0046872,GO:0048714	aminoacylase activity|protein binding|nucleus|cytoplasm|cytosol|acetate metabolic process|hydrolase activity|hydrolase activity, acting on ester bonds|hydrolase activity, acting on carbon-nitrogen (but not peptide) bonds, in linear amides|aspartoacylase activity|identical protein binding|metal ion binding|positive regulation of oligodendrocyte differentiation	mmu00250,mmu00340	Alanine, aspartate and glutamate metabolism|Histidine metabolism	NA
Wnt10b	14.8950593233532	25.3612206113213	4.42889803538517	0.173830991354071	-2.52424277978367	0.00202365011541777	0.00802578682970553	Down	0.0993809736731278	0.0237361803150146	0.0921027480499835	0.543750900969754	0.147347632690241	0.259312380643325	22410	wingless-type MMTV integration site family, member 10B	GO:0000086,GO:0000122,GO:0005102,GO:0005109,GO:0005125,GO:0005576,GO:0005615,GO:0006357,GO:0006629,GO:0007165,GO:0007224,GO:0007267,GO:0007275,GO:0008284,GO:0009887,GO:0010971,GO:0014835,GO:0016055,GO:0030182,GO:0030501,GO:0030858,GO:0032434,GO:0043065,GO:0043403,GO:0045165,GO:0045598,GO:0045599,GO:0045669,GO:0045778,GO:0045899,GO:0045944,GO:0048641,GO:0048741,GO:0050680,GO:0050821,GO:0050909,GO:…	G2/M transition of mitotic cell cycle|negative regulation of transcription by RNA polymerase II|signaling receptor binding|frizzled binding|cytokine activity|extracellular region|extracellular space|regulation of transcription by RNA polymerase II|lipid metabolic process|signal transduction|smoothened signaling pathway|cell-cell signaling|multicellular organism development|positive regulation of …	mmu04150,mmu04310,mmu04390,mmu04550,mmu04916,mmu04934,mmu05010,mmu05022,mmu05165,mmu05200,mmu05205,mmu05217,mmu05224,mmu05225,mmu05226	mTOR signaling pathway|Wnt signaling pathway|Hippo signaling pathway|Signaling pathways regulating pluripotency of stem cells|Melanogenesis|Cushing syndrome|Alzheimer disease|Pathways of neurodegeneration - multiple diseases|Human papillomavirus infection|Pathways in cancer|Proteoglycans in cancer|Basal cell carcinoma|Breast cancer|Hepatocellular carcinoma|Gastric cancer	NA
Nalcn	17.6689022900407	30.1281126055772	5.20969197450415	0.173842614092994	-2.52414632110778	0.00115931866643316	0.00491405916143686	Down	0.0475532445606257	0.0151435074640811	0.044770188167937	0.0706666588802287	0.243721073357543	0.14273201473252	338370	sodium leak channel, non-selective	GO:0005216,GO:0005244,GO:0005261,GO:0005272,GO:0005515,GO:0006811,GO:0006814,GO:0016020,GO:0016021,GO:0022840,GO:0034765,GO:0035725,GO:0055085,GO:0060075,GO:0070588,GO:0071805	ion channel activity|voltage-gated ion channel activity|cation channel activity|sodium channel activity|protein binding|ion transport|sodium ion transport|membrane|integral component of membrane|leak channel activity|regulation of ion transmembrane transport|sodium ion transmembrane transport|transmembrane transport|regulation of resting membrane potential|calcium ion transmembrane transport|pota…	NA	NA	NA
Lin7b	13.4098808125693	22.8225082891257	3.99725333601295	0.174669229450991	-2.51730261616003	0.00475512008224631	0.0166122420937831	Down	0.0578623511172977	0.22111776913568	0.612854478744403	1.05528937077172	1.83018381758642	0.92363524998286	22342	lin-7 homolog B (C. elegans)	GO:0005515,GO:0005886,GO:0005911,GO:0005923,GO:0006887,GO:0007269,GO:0015031,GO:0016020,GO:0016323,GO:0019904,GO:0030054,GO:0030165,GO:0030658,GO:0045199,GO:0045202,GO:0045211,GO:0097016,GO:0097025,GO:1903361	protein binding|plasma membrane|cell-cell junction|bicellular tight junction|exocytosis|neurotransmitter secretion|protein transport|membrane|basolateral plasma membrane|protein domain specific binding|cell junction|PDZ domain binding|transport vesicle membrane|maintenance of epithelial cell apical/basal polarity|synapse|postsynaptic membrane|L27 domain binding|MPP7-DLG1-LIN7 complex|protein loca…	NA	NA	NA
Ppp1r1b	11.3062403693494	19.2298520756221	3.38262866307686	0.175025225627853	-2.51436522845543	0.00352046595913923	0.0128358167469005	Down	0.117585932071859	0.0374456770816337	0.103785195548957	0.619529073676645	0.180796304275922	0.336893957711527	19049	protein phosphatase 1, regulatory inhibitor subunit 1B	GO:0001975,GO:0004864,GO:0004865,GO:0005634,GO:0005737,GO:0005829,GO:0006351,GO:0007165,GO:0007613,GO:0007621,GO:0007626,GO:0008542,GO:0031748,GO:0031749,GO:0031750,GO:0031751,GO:0031752,GO:0032515,GO:0035094,GO:0035556,GO:0042220,GO:0043025,GO:0043278,GO:0043987,GO:0044326,GO:0044327,GO:0048148,GO:0098794,GO:0098978	response to amphetamine|protein phosphatase inhibitor activity|protein serine/threonine phosphatase inhibitor activity|nucleus|cytoplasm|cytosol|transcription, DNA-templated|signal transduction|memory|negative regulation of female receptivity|locomotory behavior|visual learning|D1 dopamine receptor binding|D2 dopamine receptor binding|D3 dopamine receptor binding|D4 dopamine receptor binding|D5 d…	mmu04024,mmu04728,mmu05030,mmu05031,mmu05034	cAMP signaling pathway|Dopaminergic synapse|Cocaine addiction|Amphetamine addiction|Alcoholism	NA
Rbp7	1529.90022628451	2603.01019453433	456.790258034682	0.17548753478945	-2.51055953806766	0.000803803951894582	0.00357502948624982	Down	17.7892100222862	4.38664605330918	24.6775035099127	41.567663410713	95.8534144058027	59.8595915057826	63954	retinol binding protein 7, cellular	GO:0005501,GO:0005737,GO:0008289,GO:0016918,GO:0019841	retinoid binding|cytoplasm|lipid binding|retinal binding|retinol binding	NA	NA	NA
Ccr10	2.72139202783368	4.6282901763342	0.81449387933316	0.175570650978158	-2.50987639595408	0.19162706272069	0.326748709510921	Down	0	0	0.0763137055271292	0.0584028745486032	0.221567181008289	0.0294904276025742	12777	chemokine (C-C motif) receptor 10	GO:0004930,GO:0004950,GO:0005515,GO:0005783,GO:0005886,GO:0005887,GO:0006935,GO:0006955,GO:0007165,GO:0007186,GO:0007204,GO:0009897,GO:0009986,GO:0016020,GO:0016021,GO:0016493,GO:0019722,GO:0019957,GO:0060326	G protein-coupled receptor activity|chemokine receptor activity|protein binding|endoplasmic reticulum|plasma membrane|integral component of plasma membrane|chemotaxis|immune response|signal transduction|G protein-coupled receptor signaling pathway|positive regulation of cytosolic calcium ion concentration|external side of plasma membrane|cell surface|membrane|integral component of membrane|C-C ch…	mmu04060,mmu04061,mmu04062,mmu04672	Cytokine-cytokine receptor interaction|Viral protein interaction with cytokine and cytokine receptor|Chemokine signaling pathway|Intestinal immune network for IgA production	NA
Slc5a1	2.65678739831138	4.5129196241025	0.800655172520269	0.177639372499804	-2.4929767146925	0.143851550177685	0.264918887865184	Down	0	0.0100635852212781	0.0223139489845407	0.0128076479273252	0.0832959327098832	0.0388031942139135	20537	solute carrier family 5 (sodium/glucose cotransporter), member 1	GO:0000017,GO:0001656,GO:0005355,GO:0005372,GO:0005412,GO:0005769,GO:0005886,GO:0005903,GO:0005911,GO:0006811,GO:0006814,GO:0008643,GO:0010035,GO:0015151,GO:0015293,GO:0016020,GO:0016021,GO:0016324,GO:0022857,GO:0031526,GO:0032409,GO:0035377,GO:0043229,GO:0048471,GO:0050892,GO:0055056,GO:0055085,GO:0098708,GO:0098719,GO:0150104,GO:1904659	alpha-glucoside transport|metanephros development|glucose transmembrane transporter activity|water transmembrane transporter activity|glucose:sodium symporter activity|early endosome|plasma membrane|brush border|cell-cell junction|ion transport|sodium ion transport|carbohydrate transport|response to inorganic substance|alpha-glucoside transmembrane transporter activity|symporter activity|membrane…	mmu04973,mmu04976,mmu04978	Carbohydrate digestion and absorption|Bile secretion|Mineral absorption	NA
Ccdc13	1.72785764963609	2.93258061311802	0.523134686154153	0.177705945382796	-2.49243614548029	0.197871253954591	0.334879235319686	Down	0.0082022259750515	0	0.00868746400279139	0.00997277356922794	0.0216196728930225	0.0402858741749678	100502861	coiled-coil domain containing 13	GO:0005654,GO:0005737,GO:0005813,GO:0005829,GO:0005856,GO:0006974,GO:0030030,GO:0031122,GO:0034451,GO:0042995,GO:1905515	nucleoplasm|cytoplasm|centrosome|cytosol|cytoskeleton|cellular response to DNA damage stimulus|cell projection organization|cytoplasmic microtubule organization|centriolar satellite|cell projection|non-motile cilium assembly	NA	NA	NA
Chd5	6.02951593932563	10.2458072740368	1.8132246046144	0.177775498693795	-2.49187159157849	0.0159394820095058	0.0457890159583416	Down	0.0128596306466586	0.00819039434563618	0.00908026501357461	0.0521184472821213	0.0451943994961849	0.0315805406814944	269610	chromodomain helicase DNA binding protein 5	GO:0000122,GO:0000166,GO:0000785,GO:0000792,GO:0003677,GO:0003678,GO:0003682,GO:0004386,GO:0005515,GO:0005524,GO:0005634,GO:0005654,GO:0005829,GO:0006325,GO:0006357,GO:0006366,GO:0007283,GO:0007399,GO:0008285,GO:0016581,GO:0016607,GO:0016787,GO:0021895,GO:0030154,GO:0035093,GO:0042393,GO:0042826,GO:0043967,GO:0045595,GO:0046872,GO:0061628,GO:0098532,GO:1901798	negative regulation of transcription by RNA polymerase II|nucleotide binding|chromatin|heterochromatin|DNA binding|DNA helicase activity|chromatin binding|helicase activity|protein binding|ATP binding|nucleus|nucleoplasm|cytosol|chromatin organization|regulation of transcription by RNA polymerase II|transcription by RNA polymerase II|spermatogenesis|nervous system development|negative regulation …	NA	NA	NA
Gpr1	11.4907834409508	19.4857933450054	3.49577353689618	0.177820157141692	-2.49150922201297	0.0130014291402169	0.038743645562887	Down	0.0186703214961627	0.0178368998086015	0.217523293131632	0.408609566186149	0.344482548210274	0.320952603245682	241070	G protein-coupled receptor 1	GO:0004930,GO:0005654,GO:0005886,GO:0005887,GO:0007165,GO:0007186,GO:0007218,GO:0016020,GO:0016021,GO:0042277,GO:0042923,GO:0043005,GO:0043231	G protein-coupled receptor activity|nucleoplasm|plasma membrane|integral component of plasma membrane|signal transduction|G protein-coupled receptor signaling pathway|neuropeptide signaling pathway|membrane|integral component of membrane|peptide binding|neuropeptide binding|neuron projection|intracellular membrane-bounded organelle	NA	NA	NA
Timd4	77.271869898804	131.103215701085	23.4405240965222	0.178203363109777	-2.48840353077717	0.000106244891056501	0.000611109650302986	Down	0.108881585808108	0.416084947966221	1.1147884710161	3.37581661525188	1.50671506139014	2.25053427466426	276891	T cell immunoglobulin and mucin domain containing 4	GO:0001786,GO:0005515,GO:0016020,GO:0016021,GO:0043277	phosphatidylserine binding|protein binding|membrane|integral component of membrane|apoptotic cell clearance	NA	NA	NA
Lamb3	164.496003228606	279.080555625834	49.9114508313783	0.178478052879034	-2.48618141530676	2.59407776795873e-06	2.32592590879895e-05	Down	0.347416716142433	0.276590361113115	1.2470082559348	3.94250012676105	1.72971484025638	2.39365001120824	16780	laminin, beta 3	GO:0005201,GO:0005576,GO:0005604,GO:0005610,GO:0007155,GO:0009887,GO:0009888,GO:0016477,GO:0034446,GO:0043256,GO:0044877,GO:0050873,GO:0062023,GO:0070831	extracellular matrix structural constituent|extracellular region|basement membrane|laminin-5 complex|cell adhesion|animal organ morphogenesis|tissue development|cell migration|substrate adhesion-dependent cell spreading|laminin complex|protein-containing complex binding|brown fat cell differentiation|collagen-containing extracellular matrix|basement membrane assembly	mmu04151,mmu04510,mmu04512,mmu05145,mmu05146,mmu05165,mmu05200,mmu05222	PI3K-Akt signaling pathway|Focal adhesion|ECM-receptor interaction|Toxoplasmosis|Amoebiasis|Human papillomavirus infection|Pathways in cancer|Small cell lung cancer	NA
Sfrp4	10.2615378966751	17.3999000368743	3.12317575647593	0.179700053687095	-2.47633725502061	0.00171593710085954	0.00694899527864115	Down	0.0941578259090571	0.08995472880747	0.0997281379047711	0.400690176235445	0.403299028742766	0.404655583296686	20379	secreted frizzled-related protein 4	GO:0002092,GO:0005576,GO:0005615,GO:0005634,GO:0005737,GO:0007275,GO:0008285,GO:0009986,GO:0010628,GO:0016055,GO:0017147,GO:0030154,GO:0030510,GO:0035567,GO:0043065,GO:0043433,GO:0045606,GO:0046329,GO:0055062,GO:0060070,GO:0060349,GO:0090090,GO:0090263,GO:1902174,GO:2000051,GO:2000119	positive regulation of receptor internalization|extracellular region|extracellular space|nucleus|cytoplasm|multicellular organism development|negative regulation of cell population proliferation|cell surface|positive regulation of gene expression|Wnt signaling pathway|Wnt-protein binding|cell differentiation|regulation of BMP signaling pathway|non-canonical Wnt signaling pathway|positive regulati…	mmu04310	Wnt signaling pathway	NA
Nap1l5	8.58879297527416	14.5498674666007	2.62771848394756	0.180318135521352	-2.47138359156719	0.00551853908105752	0.0188918693942186	Down	0.0656221384371465	0.041795227745815	0.115840498094243	0.292553998035836	0.345937595932387	0.295449241688937	58243	nucleosome assembly protein 1-like 5	GO:0000785,GO:0003682,GO:0005634,GO:0006334,GO:0042393	chromatin|chromatin binding|nucleus|nucleosome assembly|histone binding	NA	NA	NA
Hif3a	21.2719471368182	36.0061835675056	6.53771070613087	0.181313377144092	-2.46344272508665	1.69806027124676e-05	0.000121443348267186	Down	0.0393976502920657	0.0430159822581571	0.0596119829888592	0.218981026700373	0.192855940928479	0.186593759759529	53417	hypoxia inducible factor 3, alpha subunit	GO:0000785,GO:0000977,GO:0000978,GO:0000981,GO:0001525,GO:0001666,GO:0003677,GO:0003700,GO:0005515,GO:0005634,GO:0005654,GO:0005737,GO:0005739,GO:0005829,GO:0005886,GO:0006355,GO:0006357,GO:0006366,GO:0006915,GO:0007275,GO:0016607,GO:0045944,GO:0046983,GO:0071456	chromatin|RNA polymerase II transcription regulatory region sequence-specific DNA binding|RNA polymerase II cis-regulatory region sequence-specific DNA binding|DNA-binding transcription factor activity, RNA polymerase II-specific|angiogenesis|response to hypoxia|DNA binding|DNA-binding transcription factor activity|protein binding|nucleus|nucleoplasm|cytoplasm|mitochondrion|cytosol|plasma membran…	NA	NA	NA
Pdk4	3800.16947247015	6427.68569919082	1172.65324574949	0.182425539415687	-2.45462037520343	1.90087585617191e-09	3.60263496640983e-08	Down	8.50665374184462	26.9713089571242	18.1595899186226	109.935419632496	43.1364378961899	79.1719338082838	27273	pyruvate dehydrogenase kinase, isoenzyme 4	GO:0000166,GO:0004672,GO:0004712,GO:0004740,GO:0005524,GO:0005739,GO:0005743,GO:0005975,GO:0006006,GO:0006468,GO:0006885,GO:0008286,GO:0009267,GO:0010510,GO:0010565,GO:0010906,GO:0016301,GO:0016310,GO:0016740,GO:0042304,GO:0042593,GO:0042594,GO:0045124,GO:0046320,GO:0071398,GO:0072593,GO:2000811	nucleotide binding|protein kinase activity|protein serine/threonine/tyrosine kinase activity|pyruvate dehydrogenase (acetyl-transferring) kinase activity|ATP binding|mitochondrion|mitochondrial inner membrane|carbohydrate metabolic process|glucose metabolic process|protein phosphorylation|regulation of pH|insulin receptor signaling pathway|cellular response to starvation|regulation of acetyl-CoA …	mmu05415	Diabetic cardiomyopathy	NA
Elavl3	1.67564279175144	2.82815089734873	0.523134686154153	0.182943009883906	-2.45053380245979	0.21971998429125	0.361911396178592	Down	0.00824959048187677	0	0.0087376305611508	0.0100303622656651	0.0108722588393724	0.0506481358168465	15571	ELAV like RNA binding protein 3	GO:0003676,GO:0003723,GO:0007275,GO:0007399,GO:0030154,GO:0035925,GO:1990904	nucleic acid binding|RNA binding|multicellular organism development|nervous system development|cell differentiation|mRNA 3'-UTR AU-rich region binding|ribonucleoprotein complex	NA	NA	NA
Slc39a8	62.1567473192151	105.027215307066	19.2862793313633	0.182975675033362	-2.45027622693169	6.8126150982489e-08	8.96639497566405e-07	Down	0.108440522422994	0.138133149558523	0.136733082008286	0.778535140592436	0.265414292878201	0.596020545401647	67547	solute carrier family 39 (metal ion transporter), member 8	GO:0005381,GO:0005384,GO:0005385,GO:0005764,GO:0005765,GO:0005886,GO:0005887,GO:0006351,GO:0006355,GO:0006487,GO:0006525,GO:0006811,GO:0006824,GO:0006829,GO:0006876,GO:0006882,GO:0015086,GO:0015087,GO:0015106,GO:0015296,GO:0015701,GO:0016020,GO:0016021,GO:0016323,GO:0016324,GO:0030001,GO:0030026,GO:0030198,GO:0031090,GO:0042391,GO:0046873,GO:0055085,GO:0061757,GO:0070574,GO:0071421,GO:0071577,GO:…	iron ion transmembrane transporter activity|manganese ion transmembrane transporter activity|zinc ion transmembrane transporter activity|lysosome|lysosomal membrane|plasma membrane|integral component of plasma membrane|transcription, DNA-templated|regulation of transcription, DNA-templated|protein N-linked glycosylation|arginine metabolic process|ion transport|cobalt ion transport|zinc ion transp…	mmu04216	Ferroptosis	NA
Wipf3	598.860520863522	1011.85505880457	185.865982922471	0.183557668585259	-2.44569470696137	2.20996857714934e-20	2.72419053388116e-18	Down	1.38489833083418	1.9405144901579	2.68473966061304	8.43963540915455	7.45557660914817	9.32703480370113	330319	WAS/WASL interacting protein family, member 3	GO:0003779,GO:0005737,GO:0005884,GO:0007275,GO:0007283,GO:0017124,GO:0030048,GO:0030154	actin binding|cytoplasm|actin filament|multicellular organism development|spermatogenesis|SH3 domain binding|actin filament-based movement|cell differentiation	mmu04144,mmu05135	Endocytosis|Yersinia infection	NA
Tox	8.41463000928626	14.1894964814481	2.63976353712435	0.183927802678369	-2.44278851968093	0.0151629152132301	0.0438992019215189	Down	0.009623564088266	0.0367759170037508	0.0509644374890816	0.222317562523864	0.0507321569257407	0.141800662339904	252838	thymocyte selection-associated high mobility group box	GO:0001779,GO:0002362,GO:0002364,GO:0002521,GO:0003677,GO:0005634,GO:0006325,GO:0006357,GO:0007399,GO:0010976,GO:0021895,GO:0030098,GO:0031490,GO:0032825,GO:0043373,GO:0043375,GO:0048535,GO:0048541,GO:1901537,GO:1902232,GO:2000179	natural killer cell differentiation|CD4-positive, CD25-positive, alpha-beta regulatory T cell lineage commitment|NK T cell lineage commitment|leukocyte differentiation|DNA binding|nucleus|chromatin organization|regulation of transcription by RNA polymerase II|nervous system development|positive regulation of neuron projection development|cerebral cortex neuron differentiation|lymphocyte different…	NA	NA	HMG
Acot2	1208.03850342701	2040.37054238158	375.706464472439	0.184048091150256	-2.44184530795995	6.66813495145698e-28	2.15111196029767e-25	Down	7.2501525949974	8.47373545366368	11.5684639969534	40.000327879047	31.370459835745	43.1016004151442	171210	acyl-CoA thioesterase 2	GO:0000038,GO:0001666,GO:0001676,GO:0005739,GO:0006629,GO:0006631,GO:0006637,GO:0016290,GO:0016787,GO:0016790,GO:0042760,GO:0047617,GO:0052689,GO:0102991	very long-chain fatty acid metabolic process|response to hypoxia|long-chain fatty acid metabolic process|mitochondrion|lipid metabolic process|fatty acid metabolic process|acyl-CoA metabolic process|palmitoyl-CoA hydrolase activity|hydrolase activity|thiolester hydrolase activity|very long-chain fatty acid catabolic process|acyl-CoA hydrolase activity|carboxylic ester hydrolase activity|myristoyl…	mmu00062,mmu01040,mmu04913	Fatty acid elongation|Biosynthesis of unsaturated fatty acids|Ovarian steroidogenesis	NA
C7	544.714707831971	919.864621638838	169.564794025104	0.184321730452072	-2.43970192859939	2.0304287149493e-08	3.00932162033836e-07	Down	0.895048814452125	3.87249858109337	1.85241239515194	10.0694923851569	8.09448445073828	9.95439241126874	109828	complement component 7	GO:0005579,GO:0006883	membrane attack complex|cellular sodium ion homeostasis	mmu04610,mmu05020,mmu05171,mmu05322	Complement and coagulation cascades|Prion disease|Coronavirus disease - COVID-19|Systemic lupus erythematosus	NA
Pde4c	204.693202250433	345.607230046182	63.7791744546839	0.184432503614757	-2.43883516215979	1.40299412539015e-09	2.76262297781371e-08	Down	0.64505913882448	0.496987451974972	1.43255888702986	3.28901170706285	4.19581819958475	3.01495556931391	110385	phosphodiesterase 4C, cAMP specific	GO:0004114,GO:0004115,GO:0005634,GO:0005829,GO:0005929,GO:0007165,GO:0008081,GO:0016787,GO:0042995,GO:0046872,GO:0048471,GO:0061179	3',5'-cyclic-nucleotide phosphodiesterase activity|3',5'-cyclic-AMP phosphodiesterase activity|nucleus|cytosol|cilium|signal transduction|phosphoric diester hydrolase activity|hydrolase activity|cell projection|metal ion binding|perinuclear region of cytoplasm|negative regulation of insulin secretion involved in cellular response to glucose stimulus	mmu00230,mmu04024,mmu04928,mmu05032	Purine metabolism|cAMP signaling pathway|Parathyroid hormone synthesis, secretion and action|Morphine addiction	NA
Schip1	1.64687193491058	2.7784253638915	0.515318505929658	0.184599938111262	-2.43752602557967	0.331729522039754	0.489363982600384	Down	0	0.0287750495640035	0	0.109863640781178	0	0.0184918166537406	30953	schwannomin interacting protein 1	GO:0001553,GO:0001822,GO:0005515,GO:0005737,GO:0005886,GO:0006807,GO:0008210,GO:0008585,GO:0009791,GO:0010761,GO:0030054,GO:0035332,GO:0042802,GO:0042803,GO:0048008,GO:0048705,GO:0048745,GO:0060021,GO:0060325	luteinization|kidney development|protein binding|cytoplasm|plasma membrane|nitrogen compound metabolic process|estrogen metabolic process|female gonad development|post-embryonic development|fibroblast migration|cell junction|positive regulation of hippo signaling|identical protein binding|protein homodimerization activity|platelet-derived growth factor receptor signaling pathway|skeletal system m…	NA	NA	NA
Lmntd1	24.2416910000713	40.9013003597677	7.58208164037488	0.185161381917662	-2.43314485981764	0.375285696069788	0.532629572574195	Down	0.00998540453120876	0	0.285555622634052	1.09267850972169	0	0.15939330898716	74071	lamin tail domain containing 1	GO:0005634,GO:0005635,GO:0005737,GO:0005882,GO:0008283	nucleus|nuclear envelope|cytoplasm|intermediate filament|cell population proliferation	NA	NA	NA
Pck1	1.70745508137691	2.87191424319838	0.54299591955544	0.185213160606385	-2.43274147972881	0.263716871806123	0.415253423026735	Down	0	0	0.0332805314206289	0.0955109580928523	0.0207055304859038	0.0192912353486691	18534	phosphoenolpyruvate carboxykinase 1, cytosolic	GO:0000166,GO:0000287,GO:0004550,GO:0004611,GO:0004613,GO:0005525,GO:0005737,GO:0005739,GO:0005783,GO:0005829,GO:0006006,GO:0006094,GO:0006107,GO:0006629,GO:0009617,GO:0016301,GO:0016310,GO:0016740,GO:0016829,GO:0016831,GO:0017076,GO:0018105,GO:0019003,GO:0019543,GO:0030145,GO:0031406,GO:0032868,GO:0032869,GO:0033993,GO:0042593,GO:0042594,GO:0043382,GO:0046327,GO:0046872,GO:0046890,GO:0051365,GO:…	nucleotide binding|magnesium ion binding|nucleoside diphosphate kinase activity|phosphoenolpyruvate carboxykinase activity|phosphoenolpyruvate carboxykinase (GTP) activity|GTP binding|cytoplasm|mitochondrion|endoplasmic reticulum|cytosol|glucose metabolic process|gluconeogenesis|oxaloacetate metabolic process|lipid metabolic process|response to bacterium|kinase activity|phosphorylation|transferas…	mmu00010,mmu00020,mmu00620,mmu03320,mmu04068,mmu04151,mmu04152,mmu04910,mmu04920,mmu04922,mmu04931,mmu04964	Glycolysis / Gluconeogenesis|Citrate cycle (TCA cycle)|Pyruvate metabolism|PPAR signaling pathway|FoxO signaling pathway|PI3K-Akt signaling pathway|AMPK signaling pathway|Insulin signaling pathway|Adipocytokine signaling pathway|Glucagon signaling pathway|Insulin resistance|Proximal tubule bicarbonate reclamation	NA
Maob	476.132654280111	803.170678490064	149.094630070158	0.185480243612983	-2.43066256820024	2.15006542897372e-08	3.16012781053001e-07	Down	1.70046222910386	3.41320762042274	4.73005761870059	21.8447816525232	6.63264584583716	13.1817443030785	109731	monoamine oxidase B	GO:0005739,GO:0005741,GO:0005743,GO:0008131,GO:0014063,GO:0016020,GO:0016021,GO:0016491,GO:0042135,GO:0042802,GO:0045964,GO:0050660	mitochondrion|mitochondrial outer membrane|mitochondrial inner membrane|primary amine oxidase activity|negative regulation of serotonin secretion|membrane|integral component of membrane|oxidoreductase activity|neurotransmitter catabolic process|identical protein binding|positive regulation of dopamine metabolic process|flavin adenine dinucleotide binding	mmu00260,mmu00330,mmu00340,mmu00350,mmu00360,mmu00380,mmu00982,mmu04726,mmu04728,mmu05012,mmu05030,mmu05031,mmu05034	Glycine, serine and threonine metabolism|Arginine and proline metabolism|Histidine metabolism|Tyrosine metabolism|Phenylalanine metabolism|Tryptophan metabolism|Drug metabolism - cytochrome P450|Serotonergic synapse|Dopaminergic synapse|Parkinson disease|Cocaine addiction|Amphetamine addiction|Alcoholism	NA
Spink2	1.7019846631457	2.86097340673597	0.54299591955544	0.185607870693975	-2.429670205702	0.250981312264504	0.399598724829824	Down	0	0	0.0966528208768707	0.221905195146124	0.0601326915102736	0.112050633511983	69982	serine peptidase inhibitor, Kazal type 2	GO:0001669,GO:0001675,GO:0002176,GO:0004867,GO:0005515,GO:0005576,GO:0005737,GO:0006915,GO:0007283,GO:0007286,GO:0008584,GO:0009566,GO:0010466,GO:0030154,GO:0030414,GO:0031410,GO:0043005,GO:0043065,GO:0072520,GO:1900004	acrosomal vesicle|acrosome assembly|male germ cell proliferation|serine-type endopeptidase inhibitor activity|protein binding|extracellular region|cytoplasm|apoptotic process|spermatogenesis|spermatid development|male gonad development|fertilization|negative regulation of peptidase activity|cell differentiation|peptidase inhibitor activity|cytoplasmic vesicle|neuron projection|positive regulation…	NA	NA	NA
Fam107a	407.679870460658	687.525887607185	127.83385331413	0.185718068350239	-2.42881391423318	1.29306506790232e-24	2.76133134641338e-22	Down	1.8205479609129	1.57908387776512	2.52448561865908	8.30075547844957	6.67707565366635	9.57415811997711	268709	family with sequence similarity 107, member A	GO:0001558,GO:0001725,GO:0003779,GO:0005515,GO:0005634,GO:0005737,GO:0005856,GO:0005886,GO:0005925,GO:0007049,GO:0015629,GO:0016020,GO:0016607,GO:0030041,GO:0030054,GO:0030335,GO:0031398,GO:0031647,GO:0031669,GO:0032587,GO:0032956,GO:0040008,GO:0042995,GO:0043005,GO:0045202,GO:0050890,GO:0051017,GO:0051895,GO:0070507,GO:0071385,GO:1900272,GO:2000134	regulation of cell growth|stress fiber|actin binding|protein binding|nucleus|cytoplasm|cytoskeleton|plasma membrane|focal adhesion|cell cycle|actin cytoskeleton|membrane|nuclear speck|actin filament polymerization|cell junction|positive regulation of cell migration|positive regulation of protein ubiquitination|regulation of protein stability|cellular response to nutrient levels|ruffle membrane|re…	NA	NA	NA
Dgat2	6450.28175010173	10878.8570247894	2021.70647541403	0.185829335117597	-2.4279498305831	7.1667192493625e-11	1.86163695438176e-09	Down	20.374230939042	62.9659124381173	58.9100446064931	224.404807819658	149.466095841122	224.591681435944	67800	diacylglycerol O-acyltransferase 2	GO:0003846,GO:0004144,GO:0005737,GO:0005739,GO:0005783,GO:0005789,GO:0005811,GO:0005829,GO:0006071,GO:0006629,GO:0006640,GO:0006651,GO:0008374,GO:0010867,GO:0016020,GO:0016021,GO:0016740,GO:0016746,GO:0016747,GO:0019432,GO:0019915,GO:0030176,GO:0034383,GO:0035336,GO:0035356,GO:0042632,GO:0042803,GO:0043231,GO:0045722,GO:0046322,GO:0046339,GO:0048471,GO:0050252,GO:0050746,GO:0055089,GO:0060613,GO:…	2-acylglycerol O-acyltransferase activity|diacylglycerol O-acyltransferase activity|cytoplasm|mitochondrion|endoplasmic reticulum|endoplasmic reticulum membrane|lipid droplet|cytosol|glycerol metabolic process|lipid metabolic process|monoacylglycerol biosynthetic process|diacylglycerol biosynthetic process|O-acyltransferase activity|positive regulation of triglyceride biosynthetic process|membran…	mmu00561,mmu04975	Glycerolipid metabolism|Fat digestion and absorption	NA
Ptprz1	15.9489881302861	26.868292259064	5.02968400150837	0.185923748343781	-2.42721703506803	0.000919387337914624	0.0040172192557526	Down	0.0121577159542165	0.0193583491515635	0.0472155128102408	0.0837652497377379	0.0961370155574598	0.144307800138783	19283	protein tyrosine phosphatase, receptor type Z, polypeptide 1	GO:0002244,GO:0004721,GO:0004725,GO:0005178,GO:0005515,GO:0005576,GO:0005615,GO:0005737,GO:0005886,GO:0006470,GO:0007409,GO:0007413,GO:0007611,GO:0008285,GO:0010812,GO:0010976,GO:0016020,GO:0016021,GO:0016311,GO:0016787,GO:0016791,GO:0017134,GO:0030027,GO:0030175,GO:0030335,GO:0030424,GO:0030425,GO:0030426,GO:0031012,GO:0031226,GO:0031641,GO:0032587,GO:0035335,GO:0043025,GO:0043197,GO:0043524,GO:…	hematopoietic progenitor cell differentiation|phosphoprotein phosphatase activity|protein tyrosine phosphatase activity|integrin binding|protein binding|extracellular region|extracellular space|cytoplasm|plasma membrane|protein dephosphorylation|axonogenesis|axonal fasciculation|learning or memory|negative regulation of cell population proliferation|negative regulation of cell-substrate adhesion|…	NA	NA	NA
Tmem30b	1.65078002502283	2.7784253638915	0.523134686154153	0.186045341383888	-2.42627382937131	0.280925859833479	0.434410799265192	Down	0.0126232307739138	0	0.013370012394302	0.0920886276017739	0	0.0154999962262159	238257	transmembrane protein 30B	GO:0005783,GO:0005794,GO:0005886,GO:0006869,GO:0015247,GO:0015917,GO:0016020,GO:0016021,GO:0045332,GO:0070863	endoplasmic reticulum|Golgi apparatus|plasma membrane|lipid transport|aminophospholipid flippase activity|aminophospholipid transport|membrane|integral component of membrane|phospholipid translocation|positive regulation of protein exit from endoplasmic reticulum	NA	NA	NA
Rnf208	7.44684001654078	12.5849981559387	2.30868187714277	0.186409846507783	-2.42345002710138	0.0406220834266916	0.098941691392048	Down	0.124319410052468	0.118769934509487	0.0329185151373588	0.113366420025889	0.819212061385272	0.152651125624728	68846	ring finger protein 208	GO:0004842,GO:0005654,GO:0005829,GO:0046872,GO:0051865	ubiquitin-protein transferase activity|nucleoplasm|cytosol|metal ion binding|protein autoubiquitination	NA	NA	NA
Krt19	42.796334149495	72.1343191813152	13.4583491176748	0.186833124306582	-2.42017783664753	0.00246005147522616	0.00947885653554741	Down	1.22883942288091	0.195664240626418	0.123955877621749	3.69967362076957	0.886872266596436	1.79629193553815	16669	keratin 19	GO:0005198,GO:0005515,GO:0005882,GO:0005886,GO:0007219,GO:0008307,GO:0016010,GO:0016327,GO:0030018,GO:0042383,GO:0043034,GO:0044877,GO:0045214,GO:0060706,GO:0071944,GO:1990357	structural molecule activity|protein binding|intermediate filament|plasma membrane|Notch signaling pathway|structural constituent of muscle|dystrophin-associated glycoprotein complex|apicolateral plasma membrane|Z disc|sarcolemma|costamere|protein-containing complex binding|sarcomere organization|cell differentiation involved in embryonic placenta development|cell periphery|terminal web	mmu04915,mmu05150	Estrogen signaling pathway|Staphylococcus aureus infection	NA
Cdh19	248.16988409746	417.862848661577	78.4769195333435	0.187494704602934	-2.41507824461733	2.07181674122945e-08	3.06168473981685e-07	Down	0.180436213283494	0.112869001770144	0.361745244352039	1.17527949832408	0.478430122758049	1.05766920896929	227485	cadherin 19, type 2	GO:0000902,GO:0005509,GO:0005912,GO:0007043,GO:0007275,GO:0016339,GO:0016342,GO:0034332,GO:0045296,GO:0098742	cell morphogenesis|calcium ion binding|adherens junction|cell-cell junction assembly|multicellular organism development|calcium-dependent cell-cell adhesion via plasma membrane cell adhesion molecules|catenin complex|adherens junction organization|cadherin binding|cell-cell adhesion via plasma-membrane adhesion molecules	NA	NA	NA
Smco1	163.250958220286	274.839128880695	51.6627875598769	0.187579213409914	-2.41442813042411	9.78145943139479e-07	9.70550838452444e-06	Down	0.711235079828071	1.64209204518357	3.5468404983013	10.5573221991158	5.35069119678969	8.51488633889779	69576	single-pass membrane protein with coiled-coil domains 1	GO:0016020,GO:0016021	membrane|integral component of membrane	NA	NA	NA
Htra4	213.180841346786	358.819871353015	67.5418113405578	0.187868204178256	-2.41220717691021	1.1680002810646e-13	5.03102848338109e-12	Down	0.956721167174915	1.32205630296834	2.17140028097811	6.73017867736378	4.90841463435447	6.62896168501577	330723	HtrA serine peptidase 4	GO:0004175,GO:0004252,GO:0005520,GO:0005576,GO:0006508,GO:0008233,GO:0008236,GO:0016787,GO:0042802	endopeptidase activity|serine-type endopeptidase activity|insulin-like growth factor binding|extracellular region|proteolysis|peptidase activity|serine-type peptidase activity|hydrolase activity|identical protein binding	NA	NA	NA
Ano5	3.3284238603067	5.58469458831541	1.07215313229799	0.18820984619726	-2.40958599026202	0.124087184295864	0.236834074558647	Down	0	0.0050152154935741	0.016680327171097	0.0319136336151611	0.00691845969226158	0.0515671440592403	233246	anoctamin 5	GO:0005229,GO:0005254,GO:0005783,GO:0005886,GO:0006821,GO:0016020,GO:0016021,GO:0017128,GO:0031982,GO:0046983,GO:0055085,GO:1902476	intracellular calcium activated chloride channel activity|chloride channel activity|endoplasmic reticulum|plasma membrane|chloride transport|membrane|integral component of membrane|phospholipid scramblase activity|vesicle|protein dimerization activity|transmembrane transport|chloride transmembrane transport	NA	NA	NA
Pabpc1l2b	2.46836070452238	4.14990494333739	0.786816465707378	0.188344219329069	-2.4085563401965	0.150872353754875	0.274810983617422	Down	0	0.0299169166101941	0.0165836661670821	0.114223309066145	0.0412702070229239	0.03845123780381	668382	poly(A) binding protein, cytoplasmic 1-like 2B	NA	NA	mmu03013,mmu03015,mmu03018	RNA transport|mRNA surveillance pathway|RNA degradation	NA
Mlph	12.227104313533	20.6020064514505	3.85220217561555	0.188433254528228	-2.40787450196787	0.00294111644192634	0.0110461252148841	Down	0.0818404281386888	0.0260623885043592	0.028894017127809	0.121619243257215	0.215717451721666	0.212148543607193	171531	melanophilin	GO:0001725,GO:0003779,GO:0005515,GO:0005815,GO:0006605,GO:0006886,GO:0015629,GO:0016461,GO:0017022,GO:0030318,GO:0030425,GO:0030674,GO:0030864,GO:0031267,GO:0031489,GO:0032400,GO:0042470,GO:0043473,GO:0046872,GO:0048471,GO:0051010	stress fiber|actin binding|protein binding|microtubule organizing center|protein targeting|intracellular protein transport|actin cytoskeleton|unconventional myosin complex|myosin binding|melanocyte differentiation|dendrite|protein-macromolecule adaptor activity|cortical actin cytoskeleton|small GTPase binding|myosin V binding|melanosome localization|melanosome|pigmentation|metal ion binding|perin…	NA	NA	NA
Slc22a1	54.7818881754092	92.141952362797	17.4218239880214	0.188455541654089	-2.40770387590353	4.2037385216619e-05	0.000271048283387805	Down	0.186993475727114	0.45654054941404	0.748211104842215	3.18301524150925	1.34173706653715	1.1735533752579	20517	solute carrier family 22 (organic cation transporter), member 1	GO:0005277,GO:0005326,GO:0005330,GO:0005334,GO:0005886,GO:0005887,GO:0006811,GO:0006812,GO:0006836,GO:0008504,GO:0008513,GO:0010248,GO:0015101,GO:0015214,GO:0015651,GO:0015695,GO:0015697,GO:0015844,GO:0015872,GO:0015874,GO:0016020,GO:0016021,GO:0016323,GO:0016324,GO:0019534,GO:0022857,GO:0042802,GO:0042908,GO:0042910,GO:0048241,GO:0051610,GO:0055085,GO:0090494,GO:0098655,GO:1901998,GO:1990962	acetylcholine transmembrane transporter activity|neurotransmitter transmembrane transporter activity|dopamine:sodium symporter activity|norepinephrine:sodium symporter activity|plasma membrane|integral component of plasma membrane|ion transport|cation transport|neurotransmitter transport|monoamine transmembrane transporter activity|secondary active organic cation transmembrane transporter activit…	mmu04976,mmu05231	Bile secretion|Choline metabolism in cancer	NA
Gm10591	22.0903604704063	37.1638268882825	7.01689405253015	0.188485140983147	-2.40747730017266	0.0176979896729515	0.0500255256191818	Down	0.621202726874056	0.182607061939039	0.50611742419953	4.53178014447207	0.629763366681989	0.17602417859668	100504239	predicted gene 10591	NA	NA	mmu04060,mmu04061,mmu04062,mmu04064	Cytokine-cytokine receptor interaction|Viral protein interaction with cytokine and cytokine receptor|Chemokine signaling pathway|NF-kappa B signaling pathway	NA
Chp2	26.511169580404	44.5323752162537	8.48996394455427	0.189675242914705	-2.39839670952242	0.017285407232303	0.0490421677500335	Down	0.0930998728089554	0.296480005058328	0.624514781186432	3.16950431539049	0.0817984777398178	0.990745826198844	70261	calcineurin-like EF hand protein 2	GO:0005509,GO:0005634,GO:0005737,GO:0005886,GO:0006814,GO:0006885,GO:0008284,GO:0010922,GO:0015031,GO:0016020,GO:0042307,GO:0045944,GO:0046872,GO:0070886,GO:0071277	calcium ion binding|nucleus|cytoplasm|plasma membrane|sodium ion transport|regulation of pH|positive regulation of cell population proliferation|positive regulation of phosphatase activity|protein transport|membrane|positive regulation of protein import into nucleus|positive regulation of transcription by RNA polymerase II|metal ion binding|positive regulation of calcineurin-NFAT signaling cascad…	NA	NA	NA
Foxh1	13.8989388187251	23.4026795422793	4.39519809517099	0.189756103963702	-2.39778180072738	0.00912586674590169	0.0287723833648079	Down	0.211734804429225	0.0674277353923114	0.124589382958828	0.228835794653811	1.05418310749867	0.259988011658129	14106	forkhead box H1	GO:0000122,GO:0000785,GO:0000976,GO:0001228,GO:0001947,GO:0003139,GO:0003151,GO:0003215,GO:0003222,GO:0003677,GO:0003700,GO:0005515,GO:0005634,GO:0005667,GO:0006355,GO:0006357,GO:0007179,GO:0007368,GO:0009952,GO:0019904,GO:0032444,GO:0033147,GO:0035054,GO:0035909,GO:0043425,GO:0043433,GO:0043565,GO:0045893,GO:0045944,GO:0046332,GO:0048318,GO:0050681,GO:0060766,GO:0070410,GO:0070412,GO:0071345	negative regulation of transcription by RNA polymerase II|chromatin|transcription cis-regulatory region binding|DNA-binding transcription activator activity, RNA polymerase II-specific|heart looping|secondary heart field specification|outflow tract morphogenesis|cardiac right ventricle morphogenesis|ventricular trabecula myocardium morphogenesis|DNA binding|DNA-binding transcription factor activi…	NA	NA	Fork
Cgn	2.40074481170588	4.03453439110568	0.766955232306092	0.189852757220756	-2.39704714360048	0.157842121535673	0.28399219730911	Down	0.00802740620034589	0.0153381440322754	0	0.0488010843810989	0.01057943884738	0.039427233183058	70737	cingulin	GO:0000226,GO:0003382,GO:0003774,GO:0005515,GO:0005886,GO:0005903,GO:0005923,GO:0008017,GO:0016459,GO:0030054,GO:0043296,GO:0070830	microtubule cytoskeleton organization|epithelial cell morphogenesis|motor activity|protein binding|plasma membrane|brush border|bicellular tight junction|microtubule binding|myosin complex|cell junction|apical junction complex|bicellular tight junction assembly	mmu04530	Tight junction	NA
Srd5a2	5.68512386760887	9.54497807742655	1.82526965779119	0.190421096233425	-2.39273477514196	0.0274383967316677	0.0720443869496732	Down	0.0114667709382743	0.0438196298646962	0.0242902743858839	0.139420092162109	0.0755611457117747	0.112639884006511	94224	steroid 5 alpha-reductase 2	GO:0003865,GO:0005737,GO:0005783,GO:0006629,GO:0006694,GO:0006702,GO:0006706,GO:0007548,GO:0008202,GO:0008209,GO:0008584,GO:0009917,GO:0010033,GO:0016020,GO:0016021,GO:0016491,GO:0016627,GO:0030154,GO:0030283,GO:0030539,GO:0033218,GO:0043025,GO:0043231,GO:0043434,GO:0047751,GO:0061370,GO:0070852	3-oxo-5-alpha-steroid 4-dehydrogenase activity|cytoplasm|endoplasmic reticulum|lipid metabolic process|steroid biosynthetic process|androgen biosynthetic process|steroid catabolic process|sex differentiation|steroid metabolic process|androgen metabolic process|male gonad development|sterol 5-alpha reductase activity|response to organic substance|membrane|integral component of membrane|oxidoreduct…	mmu00140,mmu05215	Steroid hormone biosynthesis|Prostate cancer	NA
Spag6	2.45007549366532	4.12537957480006	0.774771412530587	0.191038044657515	-2.38806811959444	0.174758616197292	0.305615932962323	Down	0.0322032206762418	0	0.0170541704928485	0.0195773335787681	0.127323320383976	0.0395421590473693	381350	sperm associated antigen 6	NA	NA	NA	NA	NA
Retn	13.769497878055	23.111891374361	4.42710438174907	0.191113115397072	-2.38750130626825	0.123068501628322	0.235126590434554	Down	0.193144258274989	0.153768767192256	0.204570539291838	2.27008842213976	0	0	57264	resistin	GO:0005179,GO:0005576,GO:0005615,GO:0005634,GO:0010714,GO:0014911,GO:0032868,GO:0045444,GO:0048661,GO:0050806,GO:2000252,GO:2000872	hormone activity|extracellular region|extracellular space|nucleus|positive regulation of collagen metabolic process|positive regulation of smooth muscle cell migration|response to insulin|fat cell differentiation|positive regulation of smooth muscle cell proliferation|positive regulation of synaptic transmission|negative regulation of feeding behavior|positive regulation of progesterone secretion	NA	NA	NA
Cox6b2	89.5832910973552	150.369206956365	28.7973752383445	0.191476141690875	-2.38476345421799	1.9589857545451e-09	3.68512928168895e-08	Down	1.84586629009834	3.78819253987893	1.88265659675013	9.47601095708154	8.28918237294095	12.9276107139007	333182	cytochrome c oxidase subunit 6B2	GO:0005739,GO:0005743,GO:0016020,GO:0030061,GO:0045277	mitochondrion|mitochondrial inner membrane|membrane|mitochondrial crista|respiratory chain complex IV	mmu00190,mmu04260,mmu04714,mmu04932,mmu05010,mmu05012,mmu05014,mmu05016,mmu05020,mmu05022,mmu05415	Oxidative phosphorylation|Cardiac muscle contraction|Thermogenesis|Non-alcoholic fatty liver disease|Alzheimer disease|Parkinson disease|Amyotrophic lateral sclerosis|Huntington disease|Prion disease|Pathways of neurodegeneration - multiple diseases|Diabetic cardiomyopathy	NA
Nnt	6609.86993284956	11092.9639300847	2126.77593561441	0.191711278629638	-2.38299287971542	2.17478929769497e-16	1.44623488296716e-14	Down	18.1630317018316	34.2158667236841	40.4734814375226	136.178439232968	104.722080352339	134.218460325946	18115	nicotinamide nucleotide transhydrogenase	GO:0005739,GO:0005743,GO:0006740,GO:0008746,GO:0016020,GO:0016021,GO:0016491,GO:0050661,GO:0051287,GO:1902600	mitochondrion|mitochondrial inner membrane|NADPH regeneration|NAD(P)+ transhydrogenase activity|membrane|integral component of membrane|oxidoreductase activity|NADP binding|NAD binding|proton transmembrane transport	mmu00760	Nicotinate and nicotinamide metabolism	NA
Dusp18	346.564038944053	581.379676868893	111.748401019212	0.192180822691072	-2.37946371501325	5.2939651131231e-17	4.01335495225862e-15	Down	1.08648062585852	0.941424972353844	1.61462673363203	3.86062709807078	5.29465964955553	5.2432589389147	75219	dual specificity phosphatase 18	GO:0004721,GO:0004722,GO:0004725,GO:0005634,GO:0005654,GO:0005737,GO:0005739,GO:0005743,GO:0005758,GO:0006470,GO:0006612,GO:0006626,GO:0008138,GO:0016020,GO:0016311,GO:0016787,GO:0016791,GO:0017017,GO:0031304,GO:0031314,GO:0033365,GO:0035335,GO:0035970,GO:0046677,GO:0106306,GO:0106307	phosphoprotein phosphatase activity|protein serine/threonine phosphatase activity|protein tyrosine phosphatase activity|nucleus|nucleoplasm|cytoplasm|mitochondrion|mitochondrial inner membrane|mitochondrial intermembrane space|protein dephosphorylation|protein targeting to membrane|protein targeting to mitochondrion|protein tyrosine/serine/threonine phosphatase activity|membrane|dephosphorylation…	NA	NA	NA
Fbxo2	3.9561620012584	6.63427913723334	1.27804486528345	0.193251365837294	-2.37144948420565	0.11330869295241	0.220849261157533	Down	0.123393725688712	0	0.0326734033344	0.412581736619414	0.121966829243473	0.0757572414213561	230904	F-box protein 2	GO:0001540,GO:0005515,GO:0005737,GO:0005783,GO:0005829,GO:0006511,GO:0006516,GO:0008285,GO:0016020,GO:0016567,GO:0019005,GO:0030246,GO:0030433,GO:0031146,GO:0031396,GO:0043197,GO:0043231,GO:0061630	amyloid-beta binding|protein binding|cytoplasm|endoplasmic reticulum|cytosol|ubiquitin-dependent protein catabolic process|glycoprotein catabolic process|negative regulation of cell population proliferation|membrane|protein ubiquitination|SCF ubiquitin ligase complex|carbohydrate binding|ubiquitin-dependent ERAD pathway|SCF-dependent proteasomal ubiquitin-dependent protein catabolic process|regul…	mmu04120,mmu04141	Ubiquitin mediated proteolysis|Protein processing in endoplasmic reticulum	NA
Acmsd	2.39942296389964	4.03189069549318	0.766955232306092	0.19387171272969	-2.36682577561841	0.163628481199018	0.291463232135752	Down	0.017989337125482	0.0343726275946911	0	0.0437450970891622	0.118542084002015	0.0441780179022498	266645	amino carboxymuconate semialdehyde decarboxylase	GO:0001760,GO:0005737,GO:0005829,GO:0006569,GO:0007568,GO:0008270,GO:0016787,GO:0016829,GO:0016831,GO:0019748,GO:0046872,GO:0046874,GO:1904985	aminocarboxymuconate-semialdehyde decarboxylase activity|cytoplasm|cytosol|tryptophan catabolic process|aging|zinc ion binding|hydrolase activity|lyase activity|carboxy-lyase activity|secondary metabolic process|metal ion binding|quinolinate metabolic process|negative regulation of quinolinate biosynthetic process	mmu00380	Tryptophan metabolism	NA
Cacng6	11.2593675509458	18.8423120263196	3.67642307557206	0.194055737066347	-2.36545700927846	0.0222285803130654	0.0603239188664217	Down	0	0.124161981902259	0.0764733019834425	0.456495106919633	0.133218329466468	0.230506392118413	54378	calcium channel, voltage-dependent, gamma subunit 6	GO:0005244,GO:0005246,GO:0005262,GO:0005886,GO:0006811,GO:0006816,GO:0016020,GO:0016021,GO:0034765,GO:0070588,GO:1902514,GO:1990454	voltage-gated ion channel activity|calcium channel regulator activity|calcium channel activity|plasma membrane|ion transport|calcium ion transport|membrane|integral component of membrane|regulation of ion transmembrane transport|calcium ion transmembrane transport|regulation of calcium ion transmembrane transport via high voltage-gated calcium channel|L-type voltage-gated calcium channel complex	mmu04010,mmu04260,mmu04261,mmu04921,mmu05410,mmu05412,mmu05414	MAPK signaling pathway|Cardiac muscle contraction|Adrenergic signaling in cardiomyocytes|Oxytocin signaling pathway|Hypertrophic cardiomyopathy|Arrhythmogenic right ventricular cardiomyopathy|Dilated cardiomyopathy	NA
P2ry1	303.047245948399	507.458773278357	98.6357186184402	0.194058259912072	-2.36543825346421	4.91759804908031e-13	1.96212162158304e-11	Down	0.881929674839386	1.31967440056098	1.83444525532962	6.22711849749117	3.47292126315707	6.51054701708281	18441	purinergic receptor P2Y, G-protein coupled 1	GO:0000166,GO:0001621,GO:0001934,GO:0001973,GO:0004930,GO:0005524,GO:0005739,GO:0005886,GO:0005887,GO:0005929,GO:0007165,GO:0007186,GO:0007193,GO:0007200,GO:0007204,GO:0008347,GO:0008360,GO:0009612,GO:0010469,GO:0010700,GO:0014069,GO:0016020,GO:0016021,GO:0016323,GO:0016324,GO:0019233,GO:0023019,GO:0030168,GO:0030425,GO:0031686,GO:0032962,GO:0035589,GO:0042755,GO:0043270,GO:0043531,GO:0044297,GO:…	nucleotide binding|G protein-coupled ADP receptor activity|positive regulation of protein phosphorylation|G protein-coupled adenosine receptor signaling pathway|G protein-coupled receptor activity|ATP binding|mitochondrion|plasma membrane|integral component of plasma membrane|cilium|signal transduction|G protein-coupled receptor signaling pathway|adenylate cyclase-inhibiting G protein-coupled rec…	mmu04015,mmu04080,mmu04611,mmu04742	Rap1 signaling pathway|Neuroactive ligand-receptor interaction|Platelet activation|Taste transduction	NA
Dpysl5	3.12428450354137	5.22997704840022	1.01859195868252	0.194724440671275	-2.36049412083269	0.130377218662778	0.245684736436123	Down	0.0135235656601877	0.0129198892362614	0	0.0657711497283111	0.00891145485414206	0.0332110250461502	65254	dihydropyrimidinase-like 5	GO:0004157,GO:0005515,GO:0005737,GO:0006208,GO:0007399,GO:0007411,GO:0008017,GO:0016787,GO:0016810,GO:0030425,GO:0032991,GO:0043025	dihydropyrimidinase activity|protein binding|cytoplasm|pyrimidine nucleobase catabolic process|nervous system development|axon guidance|microtubule binding|hydrolase activity|hydrolase activity, acting on carbon-nitrogen (but not peptide) bonds|dendrite|protein-containing complex|neuronal cell body	mmu04360	Axon guidance	NA
Cnmd	22.1411530472994	37.0192610610288	7.26304503357009	0.194781576569078	-2.36007086843935	0.019906458725029	0.0551730954062168	Down	0.0564049603811915	0.0538871077948084	0.687031147444713	1.98883852913129	0.260179296963443	0.935001133825662	16840	chondromodulin	GO:0001886,GO:0001937,GO:0005576,GO:0007275,GO:0016020,GO:0016021,GO:0016525,GO:0030154,GO:0030948,GO:0045778,GO:0051216	endothelial cell morphogenesis|negative regulation of endothelial cell proliferation|extracellular region|multicellular organism development|membrane|integral component of membrane|negative regulation of angiogenesis|cell differentiation|negative regulation of vascular endothelial growth factor receptor signaling pathway|positive regulation of ossification|cartilage development	NA	NA	NA
Muc4	2.46301737366016	4.12537957480006	0.800655172520269	0.194942410087327	-2.35888010913121	0.180097388967776	0.312160203617436	Down	0	0.0031786123253523	0.00704792494026651	0.00404533242034776	0.0263092598255678	0.0081707336354707	140474	mucin 4	GO:0001953,GO:0002244,GO:0002853,GO:0005176,GO:0005576,GO:0005615,GO:0005737,GO:0005783,GO:0007155,GO:0007160,GO:0010469,GO:0016020,GO:0016021,GO:0016324,GO:0022408,GO:0031528,GO:0032991,GO:0043066,GO:0044877,GO:0062023	negative regulation of cell-matrix adhesion|hematopoietic progenitor cell differentiation|negative regulation of T cell mediated cytotoxicity directed against tumor cell target|ErbB-2 class receptor binding|extracellular region|extracellular space|cytoplasm|endoplasmic reticulum|cell adhesion|cell-matrix adhesion|regulation of signaling receptor activity|membrane|integral component of membrane|ap…	NA	NA	NA
Selenbp1	2866.4298078863	4792.88760270399	939.972013068614	0.196089159101301	-2.35041831735382	1.45615225334506e-14	7.45884475176277e-13	Down	20.9237129574999	22.3856480021058	46.0678892697671	135.39285385247	103.368275141446	110.527409885143	20341	selenium binding protein 1	GO:0001650,GO:0005634,GO:0005730,GO:0005737,GO:0008430,GO:0015031,GO:0016020,GO:0016491,GO:0018549,GO:0050873	fibrillar center|nucleus|nucleolus|cytoplasm|selenium binding|protein transport|membrane|oxidoreductase activity|methanethiol oxidase activity|brown fat cell differentiation	mmu00920	Sulfur metabolism	NA
Amy1	181.419521036935	303.414413587567	59.4246284863042	0.196272717730354	-2.34906844541771	1.94837703736288e-10	4.63756556365714e-09	Down	2.06919832568531	1.47719291214023	1.68585436194673	5.91641633908257	9.43971044224393	4.55102688317992	11722	amylase 1, salivary	GO:0003824,GO:0004556,GO:0005509,GO:0005576,GO:0005615,GO:0005975,GO:0008152,GO:0009617,GO:0016052,GO:0016160,GO:0016787,GO:0016798,GO:0031404,GO:0043169,GO:0046872,GO:0103025	catalytic activity|alpha-amylase activity|calcium ion binding|extracellular region|extracellular space|carbohydrate metabolic process|metabolic process|response to bacterium|carbohydrate catabolic process|amylase activity|hydrolase activity|hydrolase activity, acting on glycosyl bonds|chloride ion binding|cation binding|metal ion binding|alpha-amylase activity (releasing maltohexaose)	mmu00500,mmu04970,mmu04972,mmu04973	Starch and sucrose metabolism|Salivary secretion|Pancreatic secretion|Carbohydrate digestion and absorption	NA
Scn4a	195.740485926074	327.180862102795	64.3001097493543	0.196401130518778	-2.34812486080939	2.62177054527422e-12	9.11726720354307e-11	Down	0.269984872655155	0.440003452434188	0.599948981926479	1.454661426193	1.83489998254783	1.80707060526635	110880	sodium channel, voltage-gated, type IV, alpha	GO:0001518,GO:0005216,GO:0005244,GO:0005248,GO:0005261,GO:0005272,GO:0005886,GO:0005887,GO:0006811,GO:0006812,GO:0006813,GO:0006814,GO:0015871,GO:0016020,GO:0016021,GO:0019228,GO:0030424,GO:0034765,GO:0035725,GO:0055085,GO:0086010,GO:0100001	voltage-gated sodium channel complex|ion channel activity|voltage-gated ion channel activity|voltage-gated sodium channel activity|cation channel activity|sodium channel activity|plasma membrane|integral component of plasma membrane|ion transport|cation transport|potassium ion transport|sodium ion transport|choline transport|membrane|integral component of membrane|neuronal action potential|axon|r…	NA	NA	NA
Slc22a3	29.8516192490235	49.8419460477913	9.86129245025577	0.196737958955337	-2.34565275438718	0.000799998010254835	0.00356228188883518	Down	0.0355008083975879	0.101748279370917	0.313341764339469	0.503580912720925	0.499061835053558	0.755581649800318	20519	solute carrier family 22 (organic cation transporter), member 3	GO:0005326,GO:0005330,GO:0005886,GO:0005887,GO:0006811,GO:0006836,GO:0006837,GO:0008504,GO:0008514,GO:0015101,GO:0015651,GO:0015695,GO:0015697,GO:0015711,GO:0015718,GO:0015844,GO:0015850,GO:0015872,GO:0016020,GO:0016021,GO:0019534,GO:0022857,GO:0032098,GO:0042908,GO:0043025,GO:0051608,GO:0051610,GO:0051615,GO:0051620,GO:0051625,GO:0055085,GO:0090494,GO:1901998	neurotransmitter transmembrane transporter activity|dopamine:sodium symporter activity|plasma membrane|integral component of plasma membrane|ion transport|neurotransmitter transport|serotonin transport|monoamine transmembrane transporter activity|organic anion transmembrane transporter activity|organic cation transmembrane transporter activity|quaternary ammonium group transmembrane transporter a…	mmu05231	Choline metabolism in cancer	NA
Sstr3	4.79111458973182	8.00078006782439	1.58144911163925	0.1967381271868	-2.34565152073306	0.0720674864139833	0.155550823677809	Down	0.00792604618327628	0.0151444731874064	0.0251848368154386	0.00963697709932472	0.0626751297776871	0.116788186602886	20607	somatostatin receptor 3	GO:0004930,GO:0004994,GO:0005102,GO:0005737,GO:0005886,GO:0005887,GO:0005929,GO:0007165,GO:0007186,GO:0007218,GO:0016020,GO:0016021,GO:0042277,GO:0042923,GO:0043005,GO:0060170,GO:0097730	G protein-coupled receptor activity|somatostatin receptor activity|signaling receptor binding|cytoplasm|plasma membrane|integral component of plasma membrane|cilium|signal transduction|G protein-coupled receptor signaling pathway|neuropeptide signaling pathway|membrane|integral component of membrane|peptide binding|neuropeptide binding|neuron projection|ciliary membrane|non-motile cilium	mmu04080,mmu04935	Neuroactive ligand-receptor interaction|Growth hormone synthesis, secretion and action	NA
S100b	41.6278572570219	69.5349404892	13.7207740248439	0.197275357988768	-2.34171733714151	7.9427810774579e-06	6.22047761861656e-05	Down	0.648504231426619	0.262119739571436	0.422688796417573	2.63841402705648	1.21626604694711	1.31694910741778	20203	S100 protein, beta polypeptide, neural	GO:0001726,GO:0001817,GO:0005102,GO:0005509,GO:0005576,GO:0005615,GO:0005634,GO:0005654,GO:0005737,GO:0005829,GO:0006112,GO:0006874,GO:0007611,GO:0007613,GO:0008270,GO:0008284,GO:0008360,GO:0031643,GO:0042802,GO:0042803,GO:0043025,GO:0043065,GO:0043123,GO:0043231,GO:0044548,GO:0046872,GO:0048168,GO:0048169,GO:0048306,GO:0048471,GO:0050786,GO:0050806,GO:2001015	ruffle|regulation of cytokine production|signaling receptor binding|calcium ion binding|extracellular region|extracellular space|nucleus|nucleoplasm|cytoplasm|cytosol|energy reserve metabolic process|cellular calcium ion homeostasis|learning or memory|memory|zinc ion binding|positive regulation of cell population proliferation|regulation of cell shape|positive regulation of myelination|identical …	NA	NA	NA
Cfap61	2.42998455345063	4.04547522756809	0.81449387933316	0.197279624297584	-2.34168613752245	0.219296283773052	0.361399665134542	Down	0	0	0.0267835487353607	0.0614923450231987	0.0111089489097311	0.0310504502224459	78774	cilia and flagella associated protein 61	GO:0005737,GO:0005856,GO:0042995	cytoplasm|cytoskeleton|cell projection	NA	NA	NA
Gstm6	13.5350790628826	22.5834700438124	4.48668808195293	0.197946873645724	-2.33681481312898	0.00169886662491848	0.0068890654632292	Down	0.0764851262768956	0.121784863616267	0.243029800678703	0.46497673198311	0.604805360027022	0.626104462946961	14867	glutathione S-transferase, mu 6	GO:0004364,GO:0005737,GO:0006749,GO:0016740	glutathione transferase activity|cytoplasm|glutathione metabolic process|transferase activity	mmu00480,mmu00980,mmu00982,mmu00983,mmu01524,mmu05200,mmu05204,mmu05225,mmu05418	Glutathione metabolism|Metabolism of xenobiotics by cytochrome P450|Drug metabolism - cytochrome P450|Drug metabolism - other enzymes|Platinum drug resistance|Pathways in cancer|Chemical carcinogenesis|Hepatocellular carcinoma|Fluid shear stress and atherosclerosis	NA
Opn4	44.5003423678325	74.2288756843087	14.7718090513564	0.1982915814827	-2.33430466598914	3.40067494850832e-05	0.000225748833490732	Down	0.173284531474319	0.193140860736847	0.458839811900655	1.66796289066789	0.837372356646375	0.673787915423054	30044	opsin 4 (melanopsin)	GO:0004930,GO:0005502,GO:0005886,GO:0005887,GO:0007165,GO:0007186,GO:0007601,GO:0007602,GO:0007634,GO:0008020,GO:0009416,GO:0009881,GO:0016020,GO:0016021,GO:0016056,GO:0018298,GO:0042752,GO:0042995,GO:0043052,GO:0043153,GO:0045938,GO:0048511,GO:0050896,GO:0050960,GO:0071482,GO:1990384,GO:1990913	G protein-coupled receptor activity|11-cis retinal binding|plasma membrane|integral component of plasma membrane|signal transduction|G protein-coupled receptor signaling pathway|visual perception|phototransduction|optokinetic behavior|G protein-coupled photoreceptor activity|response to light stimulus|photoreceptor activity|membrane|integral component of membrane|rhodopsin mediated signaling path…	NA	NA	NA
Krt8	19.1905133898183	32.0262960470697	6.35473073256699	0.19834968331518	-2.33388200080716	0.0237578191518964	0.0638714539563778	Down	0.43609940421037	0.0877120901391398	0.0486209204189466	1.08838043912944	0.0604991511261257	1.12733490558317	16691	keratin 8	GO:0000904,GO:0005515,GO:0005634,GO:0005737,GO:0005882,GO:0005911,GO:0007275,GO:0016010,GO:0016327,GO:0030018,GO:0033209,GO:0042383,GO:0043034,GO:0044877,GO:0045095,GO:0045111,GO:0045214,GO:0051599,GO:0051707,GO:0060706,GO:0071944,GO:0097110,GO:0097191,GO:0097284	cell morphogenesis involved in differentiation|protein binding|nucleus|cytoplasm|intermediate filament|cell-cell junction|multicellular organism development|dystrophin-associated glycoprotein complex|apicolateral plasma membrane|Z disc|tumor necrosis factor-mediated signaling pathway|sarcolemma|costamere|protein-containing complex binding|keratin filament|intermediate filament cytoskeleton|sarcom…	NA	NA	NA
Scn10a	33.1600716153582	55.3078942802377	11.0122489504788	0.198765994867193	-2.33085713493266	0.191359806440601	0.326476582114594	Down	0.0286016178115189	0	0.176713073723792	0.336164284811169	0.0251296669618356	0.456557016905577	20264	sodium channel, voltage-gated, type X, alpha	GO:0001518,GO:0002027,GO:0005216,GO:0005244,GO:0005248,GO:0005261,GO:0005272,GO:0005886,GO:0006811,GO:0006814,GO:0016020,GO:0016021,GO:0019228,GO:0019233,GO:0030424,GO:0034765,GO:0035725,GO:0044299,GO:0044325,GO:0055085,GO:0055117,GO:0060371,GO:0061337,GO:0071439,GO:0086010,GO:0086016,GO:0086043,GO:0098978,GO:0099056	voltage-gated sodium channel complex|regulation of heart rate|ion channel activity|voltage-gated ion channel activity|voltage-gated sodium channel activity|cation channel activity|sodium channel activity|plasma membrane|ion transport|sodium ion transport|membrane|integral component of membrane|neuronal action potential|sensory perception of pain|axon|regulation of ion transmembrane transport|sodi…	NA	NA	NA
Ankrd63	53.654298243874	89.495491832837	17.813104654911	0.198784370124835	-2.33072376872083	4.05070073768237e-05	0.000262016743108959	Down	0.213070579098874	0.0895661154964318	0.288864880003945	1.21242132850975	0.651476664410008	0.387209739093664	383787	ankyrin repeat domain 63	NA	NA	NA	NA	NA
Gm10499	5.46614927869415	9.13291265958679	1.7993858978015	0.199293436672619	-2.32703389617944	0.0342823943732488	0.0862435147647583	Down	0.0750533394927267	0.0717030447016065	0.0264978144191421	0.152090819136987	0.296741760278958	0.215034367935437	69717	predicted gene 10499	NA	NA	mmu04144,mmu04145,mmu04218,mmu04514,mmu04612,mmu04650,mmu04940,mmu05163,mmu05165,mmu05166,mmu05167,mmu05168,mmu05169,mmu05170,mmu05203,mmu05320,mmu05330,mmu05332,mmu05416	Endocytosis|Phagosome|Cellular senescence|Cell adhesion molecules|Antigen processing and presentation|Natural killer cell mediated cytotoxicity|Type I diabetes mellitus|Human cytomegalovirus infection|Human papillomavirus infection|Human T-cell leukemia virus 1 infection|Kaposi sarcoma-associated herpesvirus infection|Herpes simplex virus 1 infection|Epstein-Barr virus infection|Human immunodefic…	NA
Myot	314.106825897742	523.849557817305	104.364093978178	0.199325220618252	-2.32680382897108	7.86929341892111e-07	8.04004223838827e-06	Down	2.35837710076114	2.89177640074933	2.20286985026764	2.98035287644934	12.2612471669903	13.2250886671338	58916	myotilin	GO:0003779,GO:0005737,GO:0005856,GO:0005886,GO:0007156,GO:0007411,GO:0016020,GO:0030018,GO:0030424,GO:0051393,GO:0070593,GO:0098632	actin binding|cytoplasm|cytoskeleton|plasma membrane|homophilic cell adhesion via plasma membrane adhesion molecules|axon guidance|membrane|Z disc|axon|alpha-actinin binding|dendrite self-avoidance|cell-cell adhesion mediator activity	NA	NA	NA
Dnaic1	37.4182151161293	62.3798623658854	12.4565678663733	0.200051946831892	-2.32155342635855	7.92722492270139e-07	8.08289067101536e-06	Down	0.356870694909817	0.154972907890708	0.274896668304459	0.907256870679653	1.00478572548646	1.07558078746272	68922	dynein, axonemal, intermediate chain 1	GO:0003341,GO:0003351,GO:0003774,GO:0005515,GO:0005737,GO:0005813,GO:0005856,GO:0005874,GO:0005929,GO:0007018,GO:0007368,GO:0007507,GO:0008286,GO:0030286,GO:0030317,GO:0036157,GO:0036158,GO:0042995,GO:0045503,GO:0045504,GO:0097729	cilium movement|epithelial cilium movement involved in extracellular fluid movement|motor activity|protein binding|cytoplasm|centrosome|cytoskeleton|microtubule|cilium|microtubule-based movement|determination of left/right symmetry|heart development|insulin receptor signaling pathway|dynein complex|flagellated sperm motility|outer dynein arm|outer dynein arm assembly|cell projection|dynein light …	mmu05014,mmu05016,mmu05022	Amyotrophic lateral sclerosis|Huntington disease|Pathways of neurodegeneration - multiple diseases	NA
Acot3	10.9973720718144	18.3424111744104	3.65233296921848	0.200088538863669	-2.32128956331637	0.00529862692080587	0.018250291088882	Down	0.0637131001922109	0.0760862758079331	0.0843529040332551	0.329231890837714	0.377858020009193	0.136907694464084	171281	acyl-CoA thioesterase 3	GO:0000038,GO:0001676,GO:0005777,GO:0005829,GO:0006629,GO:0006631,GO:0006637,GO:0016290,GO:0016787,GO:0016790,GO:0032788,GO:0032789,GO:0047617,GO:0052689,GO:0102991	very long-chain fatty acid metabolic process|long-chain fatty acid metabolic process|peroxisome|cytosol|lipid metabolic process|fatty acid metabolic process|acyl-CoA metabolic process|palmitoyl-CoA hydrolase activity|hydrolase activity|thiolester hydrolase activity|saturated monocarboxylic acid metabolic process|unsaturated monocarboxylic acid metabolic process|acyl-CoA hydrolase activity|carboxy…	mmu00062,mmu01040,mmu04913	Fatty acid elongation|Biosynthesis of unsaturated fatty acids|Ovarian steroidogenesis	NA
Gpr37l1	34.2258866375712	57.0245592892682	11.4272139858742	0.200209773550532	-2.32041569159898	0.000150956379043523	0.000832896877386425	Down	0.147108542920497	0.456760806727677	0.194764228486903	1.63213093154302	0.727037069125545	0.767693554767413	171469	G protein-coupled receptor 37-like 1	GO:0003085,GO:0004930,GO:0005515,GO:0005886,GO:0007165,GO:0007186,GO:0007193,GO:0008528,GO:0016020,GO:0016021,GO:0021940,GO:0042277,GO:0042995,GO:0043235,GO:0043410,GO:0045665,GO:0045879,GO:0048712,GO:1903206	negative regulation of systemic arterial blood pressure|G protein-coupled receptor activity|protein binding|plasma membrane|signal transduction|G protein-coupled receptor signaling pathway|adenylate cyclase-inhibiting G protein-coupled receptor signaling pathway|G protein-coupled peptide receptor activity|membrane|integral component of membrane|positive regulation of cerebellar granule cell precu…	NA	NA	NA
Gm19410	8.55371687716131	14.2617784842128	2.84565527010981	0.200468912379767	-2.31854956610195	0.0353561210607073	0.0883873878849868	Down	0.0300343942293643	0.0172162160397071	0.0190867249578509	0.00730353476847474	0.110831778233811	0.132764647971571	100502846	predicted gene, 19410	NA	NA	NA	NA	NA
Ccbe1	175.876091166469	292.893029528787	58.8591528041509	0.200529623365283	-2.3181127194275	1.3498540267331e-07	1.66394201246563e-06	Down	0.370437303273059	0.385499747915136	0.749672797789657	3.00803245369881	0.880512353987573	1.9737585806018	320924	collagen and calcium binding EGF domains 1	GO:0001525,GO:0001945,GO:0001946,GO:0002020,GO:0003016,GO:0005509,GO:0005518,GO:0005576,GO:0005581,GO:0005615,GO:0007275,GO:0007585,GO:0010575,GO:0010595,GO:0010954,GO:0030324,GO:0031012,GO:0045766,GO:1900748,GO:1901492	angiogenesis|lymph vessel development|lymphangiogenesis|protease binding|respiratory system process|calcium ion binding|collagen binding|extracellular region|collagen trimer|extracellular space|multicellular organism development|respiratory gaseous exchange by respiratory system|positive regulation of vascular endothelial growth factor production|positive regulation of endothelial cell migration|…	NA	NA	NA
Chgb	3.12742285420456	5.2163925163253	1.03845319208381	0.200653655264973	-2.31722065726127	0.0943886965579137	0.191659490720649	Down	0.0174366344276031	0.0333165662249889	0.0184681736860687	0.0848021537006234	0.114900008188822	0.0642310449677281	12653	chromogranin B	GO:0005515,GO:0005576,GO:0005615,GO:0030141	protein binding|extracellular region|extracellular space|secretory granule	NA	NA	NA
Rpl3l	6528.62804010962	10873.339546685	2183.91653353422	0.200846838720818	-2.31583234098564	4.6079351356129e-15	2.58761157504306e-13	Down	42.7403586848728	59.1865799950688	88.3352998920821	254.58300502905	268.593869748013	196.62899467993	66211	ribosomal protein L3-like	GO:0000027,GO:0003723,GO:0003735,GO:0022625	ribosomal large subunit assembly|RNA binding|structural constituent of ribosome|cytosolic large ribosomal subunit	mmu03010,mmu05171	Ribosome|Coronavirus disease - COVID-19	NA
Abca6	344.752631939047	573.970790832201	115.534473045894	0.201065568912436	-2.31426204363775	1.95829744960839e-06	1.81489645054783e-05	Down	0.573985361306078	0.313350465514393	1.41672184029984	3.60159488302108	1.47240295501108	3.83860742761118	76184	ATP-binding cassette, sub-family A (ABC1), member 6	GO:0000139,GO:0000166,GO:0005319,GO:0005524,GO:0005654,GO:0005794,GO:0005886,GO:0006869,GO:0016020,GO:0016021,GO:0042626,GO:0043231,GO:0055085	Golgi membrane|nucleotide binding|lipid transporter activity|ATP binding|nucleoplasm|Golgi apparatus|plasma membrane|lipid transport|membrane|integral component of membrane|ATPase-coupled transmembrane transporter activity|intracellular membrane-bounded organelle|transmembrane transport	mmu02010	ABC transporters	NA
Snai3	72.7438191816758	121.068349559377	24.419288803974	0.201340107424873	-2.31229350574096	0.00214056473499607	0.00841190137603331	Down	0.104356280604496	0.373867260786714	1.98953867054354	2.886584141142	3.67899985917641	2.65887403778247	30927	snail family zinc finger 3	GO:0000122,GO:0000977,GO:0000978,GO:0000981,GO:0001227,GO:0003677,GO:0003700,GO:0005634,GO:0005667,GO:0006355,GO:0006357,GO:0046872,GO:1990837	negative regulation of transcription by RNA polymerase II|RNA polymerase II transcription regulatory region sequence-specific DNA binding|RNA polymerase II cis-regulatory region sequence-specific DNA binding|DNA-binding transcription factor activity, RNA polymerase II-specific|DNA-binding transcription repressor activity, RNA polymerase II-specific|DNA binding|DNA-binding transcription factor act…	NA	NA	zf-C2H2
Cacna1s	114.855003523821	191.120768720939	38.5892383267034	0.20167417341493	-2.30990175199681	1.78144554750816e-09	3.39325092855764e-08	Down	0.294003297568972	0.167332365832407	0.477032675346995	1.24733302202928	1.17890218880567	1.09837705403367	12292	calcium channel, voltage-dependent, L type, alpha 1S subunit	GO:0001501,GO:0002074,GO:0005216,GO:0005244,GO:0005245,GO:0005262,GO:0005516,GO:0005737,GO:0005886,GO:0005891,GO:0006811,GO:0006816,GO:0006936,GO:0006941,GO:0007029,GO:0007519,GO:0007520,GO:0007528,GO:0008331,GO:0016020,GO:0016021,GO:0016529,GO:0030315,GO:0031674,GO:0034765,GO:0042383,GO:0043501,GO:0044327,GO:0046872,GO:0048741,GO:0055001,GO:0055085,GO:0070509,GO:0070588	skeletal system development|extraocular skeletal muscle development|ion channel activity|voltage-gated ion channel activity|voltage-gated calcium channel activity|calcium channel activity|calmodulin binding|cytoplasm|plasma membrane|voltage-gated calcium channel complex|ion transport|calcium ion transport|muscle contraction|striated muscle contraction|endoplasmic reticulum organization|skeletal m…	mmu04010,mmu04020,mmu04022,mmu04024,mmu04260,mmu04261,mmu04270,mmu04723,mmu04725,mmu04726,mmu04727,mmu04911,mmu04912,mmu04921,mmu04924,mmu04925,mmu04927,mmu04929,mmu04934,mmu04935,mmu05010,mmu05020,mmu05022,mmu05410,mmu05412,mmu05414	MAPK signaling pathway|Calcium signaling pathway|cGMP-PKG signaling pathway|cAMP signaling pathway|Cardiac muscle contraction|Adrenergic signaling in cardiomyocytes|Vascular smooth muscle contraction|Retrograde endocannabinoid signaling|Cholinergic synapse|Serotonergic synapse|GABAergic synapse|Insulin secretion|GnRH signaling pathway|Oxytocin signaling pathway|Renin secretion|Aldosterone synthes…	NA
1110017D15Rik	6.19684880424879	10.3366524577312	2.05704515076633	0.20200891133452	-2.3075091580759	0.0389590853001885	0.0955821442267733	Down	0.0542980909567302	0.0691657154657699	0.0191701095142417	0.132037953599397	0.310094491300685	0.0888964396932121	73721	RIKEN cDNA 1110017D15 gene	GO:0002177,GO:0005634,GO:0005654,GO:0005737,GO:0005829,GO:0005856,GO:0007283,GO:0030154,GO:0034622,GO:0043014,GO:0048471	manchette|nucleus|nucleoplasm|cytoplasm|cytosol|cytoskeleton|spermatogenesis|cell differentiation|cellular protein-containing complex assembly|alpha-tubulin binding|perinuclear region of cytoplasm	NA	NA	NA
Gpm6a	161.485548363881	268.557115885126	54.4139808426366	0.202098197129251	-2.30687164305734	4.79737495182872e-08	6.56478330502049e-07	Down	0.617827940404955	0.590248811420991	1.24702263604052	3.25989595908249	1.56703696030261	4.68058889980925	234267	glycoprotein m6a	GO:0001764,GO:0003407,GO:0005262,GO:0005886,GO:0007399,GO:0007416,GO:0009617,GO:0016020,GO:0016021,GO:0030054,GO:0030175,GO:0031175,GO:0042995,GO:0043005,GO:0043025,GO:0044295,GO:0045202,GO:0048812,GO:0048863,GO:0050807,GO:0051491,GO:0098978,GO:0099059	neuron migration|neural retina development|calcium channel activity|plasma membrane|nervous system development|synapse assembly|response to bacterium|membrane|integral component of membrane|cell junction|filopodium|neuron projection development|cell projection|neuron projection|neuronal cell body|axonal growth cone|synapse|neuron projection morphogenesis|stem cell differentiation|regulation of sy…	NA	NA	NA
Lrrc14b	1518.66612257424	2526.25294621603	511.079298932447	0.202268027873121	-2.30565980106249	1.370180329058e-11	4.19690386852071e-10	Down	5.56717575185525	8.35995877336721	15.8199478773919	36.3393596102241	38.0572928506928	38.0142995574771	432779	leucine rich repeat containing 14B	GO:0005737	cytoplasm	NA	NA	NA
Cd163	737.224316429456	1226.18378486327	248.264847995638	0.202375717117507	-2.30489190216662	3.93310359120947e-08	5.47098317889155e-07	Down	1.26881118268929	3.87368299551742	3.58366180415902	13.8507549601493	5.93746939785861	14.3152268741923	93671	CD163 antigen	GO:0005044,GO:0005576,GO:0005886,GO:0006953,GO:0006954,GO:0009897,GO:0016020,GO:0016021	scavenger receptor activity|extracellular region|plasma membrane|acute-phase response|inflammatory response|external side of plasma membrane|membrane|integral component of membrane	NA	NA	NA
Lrrc15	12.5932893554436	20.9039887082836	4.28259000260356	0.202502324628881	-2.30398962535276	0.0205380902114355	0.0564707407958933	Down	0.00768492736041275	0.0220256431136821	0.0976747483096256	0.196220008395766	0.0506404042768766	0.245343290294093	74488	leucine rich repeat containing 15	GO:0001968,GO:0005518,GO:0005615,GO:0009986,GO:0016020,GO:0016021,GO:0030335,GO:0031012,GO:0043236,GO:0046813,GO:0062023,GO:1903077	fibronectin binding|collagen binding|extracellular space|cell surface|membrane|integral component of membrane|positive regulation of cell migration|extracellular matrix|laminin binding|receptor-mediated virion attachment to host cell|collagen-containing extracellular matrix|negative regulation of protein localization to plasma membrane	NA	NA	NA
Prr29	36.2773723921577	60.2763912373017	12.2783535470136	0.20319999450851	-2.29902773176618	4.8825305463126e-06	4.04529661984654e-05	Down	0.412918040531413	0.197242926953256	0.485939985361011	1.81296298692196	1.08838173869757	1.21121399082001	75573	proline rich 29	NA	NA	NA	NA	NA
Foxf2	6.88541845980451	11.4362712824765	2.33456563713245	0.20454742880559	-2.28949269245845	0.0322826324280927	0.0822084771371754	Down	0.0350206622146958	0.0836434502858978	0.0370924604210476	0.0638704302174602	0.207694148360928	0.322512601105921	14238	forkhead box F2	GO:0000977,GO:0000978,GO:0000981,GO:0001228,GO:0003677,GO:0003700,GO:0005634,GO:0005667,GO:0006355,GO:0006357,GO:0008134,GO:0009887,GO:0030198,GO:0032434,GO:0042249,GO:0043565,GO:0045892,GO:0045893,GO:0045944,GO:0048566,GO:0048596,GO:0048806,GO:0060021,GO:1902914	RNA polymerase II transcription regulatory region sequence-specific DNA binding|RNA polymerase II cis-regulatory region sequence-specific DNA binding|DNA-binding transcription factor activity, RNA polymerase II-specific|DNA-binding transcription activator activity, RNA polymerase II-specific|DNA binding|DNA-binding transcription factor activity|nucleus|transcription regulator complex|regulation o…	NA	NA	Fork
Armc2	246.864804505793	409.803458097016	83.9261509145711	0.204674654835859	-2.28859563251867	1.32090471539938e-05	9.73629426100411e-05	Down	0.26424998780138	0.702138166254839	1.70553602396439	2.59041252918635	4.00497868686642	3.29540980161315	213402	armadillo repeat containing 2	GO:0007283,GO:0007288,GO:0030154,GO:0044782	spermatogenesis|sperm axoneme assembly|cell differentiation|cilium organization	NA	NA	NA
Gm35857	22.8511997185788	37.9203438059576	7.78205563120014	0.20485746736466	-2.28730761269343	0.0020382514203309	0.00807480345620837	Down	1.41236738863585	1.01199069908403	1.12194155142867	9.15863259966733	2.32672516582365	1.87875806530604	102639577	NA	NA	NA	NA	NA	NA
Efnb3	820.41457380373	1361.08323629632	279.745911311132	0.205454372888457	-2.28311005775072	7.06028783115426e-08	9.25235650392901e-07	Down	1.23076077109627	3.10310661537316	5.62594114568438	12.8040834132941	10.9518057928105	13.6580136503367	13643	ephrin B3	GO:0005515,GO:0005886,GO:0007275,GO:0007399,GO:0007411,GO:0007628,GO:0016020,GO:0016021,GO:0016198,GO:0030154,GO:0031295,GO:0046875,GO:0048013,GO:0050771,GO:0098686,GO:0098978,GO:0099056,GO:0099061,GO:0099557	protein binding|plasma membrane|multicellular organism development|nervous system development|axon guidance|adult walking behavior|membrane|integral component of membrane|axon choice point recognition|cell differentiation|T cell costimulation|ephrin receptor binding|ephrin receptor signaling pathway|negative regulation of axonogenesis|hippocampal mossy fiber to CA3 synapse|glutamatergic synapse|i…	mmu04360	Axon guidance	NA
Myrf	35.0468567518164	58.0946740966213	11.9990394070114	0.205780337247947	-2.28082295867158	1.45497798858613e-06	1.38483215712134e-05	Down	0.119779003027168	0.0740443686102304	0.134327695953365	0.471171149897851	0.287859693984894	0.467182539316291	225908	myelin regulatory factor	GO:0000981,GO:0003677,GO:0003700,GO:0005515,GO:0005634,GO:0005654,GO:0005737,GO:0005783,GO:0005789,GO:0005794,GO:0005829,GO:0006355,GO:0006357,GO:0006508,GO:0008233,GO:0014003,GO:0016020,GO:0016021,GO:0016540,GO:0016787,GO:0022010,GO:0030154,GO:0031643,GO:0032286,GO:0042802,GO:0043565,GO:0045893,GO:0048709	DNA-binding transcription factor activity, RNA polymerase II-specific|DNA binding|DNA-binding transcription factor activity|protein binding|nucleus|nucleoplasm|cytoplasm|endoplasmic reticulum|endoplasmic reticulum membrane|Golgi apparatus|cytosol|regulation of transcription, DNA-templated|regulation of transcription by RNA polymerase II|proteolysis|peptidase activity|oligodendrocyte development|m…	NA	NA	NDT80/PhoG
Scn2b	16.6938268827726	27.6921143523733	5.69553941317192	0.205856267749015	-2.28029071952056	0.000566842655796515	0.00266082611368011	Down	0.0617559846251908	0.0842846692403893	0.0467210186095606	0.33252701410632	0.197659332656001	0.194991008743596	72821	sodium channel, voltage-gated, type II, beta	GO:0001518,GO:0005244,GO:0005248,GO:0005272,GO:0006811,GO:0006814,GO:0016020,GO:0016021,GO:0017080,GO:0034765,GO:0035725,GO:0046684,GO:0060048,GO:0060371,GO:0086002,GO:0086006,GO:0086012,GO:0086091,GO:2000649	voltage-gated sodium channel complex|voltage-gated ion channel activity|voltage-gated sodium channel activity|sodium channel activity|ion transport|sodium ion transport|membrane|integral component of membrane|sodium channel regulator activity|regulation of ion transmembrane transport|sodium ion transmembrane transport|response to pyrethroid|cardiac muscle contraction|regulation of atrial cardiac …	NA	NA	NA
Sun3	8.51057967307493	14.1159203758361	2.90523897031367	0.206186395298809	-2.277978951718	0.0225347827234879	0.0610456272384355	Down	0.0143280108594103	0.0205326373899119	0.0455269382791969	0.0348417633049768	0.15106480066769	0.105559718376843	194974	Sad1 and UNC84 domain containing 3	GO:0005515,GO:0005634,GO:0005635,GO:0006998,GO:0016020,GO:0016021,GO:0034993,GO:0043495	protein binding|nucleus|nuclear envelope|nuclear envelope organization|membrane|integral component of membrane|meiotic nuclear membrane microtubule tethering complex|protein-membrane adaptor activity	NA	NA	NA
Retsat	1043.49001802968	1729.09095738126	357.889078678099	0.20691609447955	-2.2728822286997	1.13472239764987e-16	8.1926957110321e-15	Down	6.31044502118979	9.85973481926401	12.8981047637612	39.9284655058344	32.9049273782178	35.2442909605905	67442	retinol saturase (all trans retinol 13,14 reductase)	GO:0005640,GO:0005783,GO:0005789,GO:0016020,GO:0016491,GO:0031965,GO:0042572,GO:0051786	nuclear outer membrane|endoplasmic reticulum|endoplasmic reticulum membrane|membrane|oxidoreductase activity|nuclear membrane|retinol metabolic process|all-trans-retinol 13,14-reductase activity	mmu00830	Retinol metabolism	NA
Espn	34.0386005344131	56.3634983284054	11.7137027404208	0.207149286266682	-2.27125724537058	1.45946161086177e-06	1.38822816461017e-05	Down	0.181942789408356	0.122697227616492	0.181370728713404	0.624613538184493	0.423150223905929	0.76221061266793	56226	espin	GO:0003779,GO:0005515,GO:0005737,GO:0005856,GO:0005902,GO:0005903,GO:0007605,GO:0007626,GO:0015629,GO:0017124,GO:0030034,GO:0030046,GO:0030054,GO:0031941,GO:0032420,GO:0032421,GO:0032426,GO:0042995,GO:0045202,GO:0051015,GO:0051017,GO:0051491,GO:0051494,GO:0051639	actin binding|protein binding|cytoplasm|cytoskeleton|microvillus|brush border|sensory perception of sound|locomotory behavior|actin cytoskeleton|SH3 domain binding|microvillar actin bundle assembly|parallel actin filament bundle assembly|cell junction|filamentous actin|stereocilium|stereocilium bundle|stereocilium tip|cell projection|synapse|actin filament binding|actin filament bundle assembly|p…	NA	NA	NA
Zfp966	3.05179416476654	5.05129643063637	1.0522918988967	0.207254416749151	-2.27052524791084	0.128836445111767	0.243446931802669	Down	0.0115531074735039	0.0110373900377263	0.0244731626760174	0.112375860118617	0.0456780400652496	0.0141859976615841	667962	zinc finger protein 966	GO:0000978,GO:0003700,GO:0006357	RNA polymerase II cis-regulatory region sequence-specific DNA binding|DNA-binding transcription factor activity|regulation of transcription by RNA polymerase II	NA	NA	zf-C2H2
Spata17	10.6984737396766	17.7048920433323	3.69205543602105	0.207408894942984	-2.26945032795436	0.00517973296075351	0.0178977008092399	Down	0.0133751229701324	0.0319451821430886	0.0495823510486998	0.13009841303805	0.105763649184171	0.114962683874442	74717	spermatogenesis associated 17	GO:0005516,GO:0005737	calmodulin binding|cytoplasm	NA	NA	NA
Asgr2	8.92744364453034	14.8051339396015	3.04975334945918	0.207463837506337	-2.26906820901548	0.0313521135806758	0.0802027800946933	Down	0.200557471507535	0.136860583247879	0	0.627043310765605	0.37759670740891	0.246263425519422	11890	asialoglycoprotein receptor 2	GO:0006897,GO:0009100,GO:0016020,GO:0016021,GO:0030246,GO:0031647,GO:0044322,GO:0048471,GO:0055088	endocytosis|glycoprotein metabolic process|membrane|integral component of membrane|carbohydrate binding|regulation of protein stability|endoplasmic reticulum quality control compartment|perinuclear region of cytoplasm|lipid homeostasis	mmu04918	Thyroid hormone synthesis	NA
Omd	35.1928693011609	58.2458769078652	12.1398616944565	0.207805411983967	-2.26669486730183	3.89580650344581e-05	0.000253166037678746	Down	0.243822128886621	0.155292126239477	0.559534035130251	1.25992959500082	1.17823506190213	1.04785751829647	27047	osteomodulin	GO:0005576,GO:0005615,GO:0007155,GO:0030500,GO:0031012,GO:0062023	extracellular region|extracellular space|cell adhesion|regulation of bone mineralization|extracellular matrix|collagen-containing extracellular matrix	NA	NA	NA
Gm12407	5.29481303532495	8.77819511967159	1.8114309509783	0.208131188571572	-2.26443492497958	0.0621716842486027	0.13848042485124	Down	0.0615593512629794	0.294057062966469	0.0652011599971758	0.59878132895299	0.730169918308998	0.226765175101518	100039789	NA	NA	NA	NA	NA	NA
Dpep1	3024.42675198304	5005.45708151785	1043.39642244823	0.208418360753833	-2.26244571649509	5.1124666693752e-11	1.37682450516992e-09	Down	18.6539089065113	15.343221668293	37.8590591442263	118.500609532488	58.7446887149841	89.2205571797007	13479	dipeptidase 1	GO:0005654,GO:0005886,GO:0006508,GO:0006629,GO:0006691,GO:0006751,GO:0006954,GO:0008233,GO:0008237,GO:0008270,GO:0008800,GO:0016020,GO:0016787,GO:0016805,GO:0016999,GO:0030054,GO:0030336,GO:0030593,GO:0031225,GO:0035690,GO:0042995,GO:0043027,GO:0043066,GO:0043154,GO:0045177,GO:0046872,GO:0050667,GO:0070573,GO:0072341	nucleoplasm|plasma membrane|proteolysis|lipid metabolic process|leukotriene metabolic process|glutathione catabolic process|inflammatory response|peptidase activity|metallopeptidase activity|zinc ion binding|beta-lactamase activity|membrane|hydrolase activity|dipeptidase activity|antibiotic metabolic process|cell junction|negative regulation of cell migration|neutrophil chemotaxis|anchored compon…	NA	NA	NA
Strc	2.24121606212674	3.70766071172289	0.774771412530587	0.208662185537133	-2.26075892074825	0.201008397605456	0.338858052534349	Down	0.014183308250594	0	0.00751119148889067	0.00862247163611268	0.0186923943482808	0.0522468205557418	140476	stereocilin	GO:0005929,GO:0007160,GO:0007605,GO:0009986,GO:0032426,GO:0042995,GO:0050910,GO:0060088,GO:0060091	cilium|cell-matrix adhesion|sensory perception of sound|cell surface|stereocilium tip|cell projection|detection of mechanical stimulus involved in sensory perception of sound|auditory receptor cell stereocilium organization|kinocilium	NA	NA	NA
Camk2n1	1205.57296276569	1993.51844532903	417.627480202363	0.209418597307027	-2.25553852916465	4.57996959764681e-22	6.74189311063309e-20	Down	5.36644879911238	4.84206910004892	8.31941897716524	23.65958963991	20.0841525301897	24.1049351773934	66259	calcium/calmodulin-dependent protein kinase II inhibitor 1	GO:0003084,GO:0004860,GO:0006469,GO:0008285,GO:0008427,GO:0010628,GO:0014069,GO:0019901,GO:0030054,GO:0030425,GO:0035774,GO:0043005,GO:0043025,GO:0045202,GO:0045786,GO:0045861,GO:0055074,GO:0070373,GO:1904030	positive regulation of systemic arterial blood pressure|protein kinase inhibitor activity|negative regulation of protein kinase activity|negative regulation of cell population proliferation|calcium-dependent protein kinase inhibitor activity|positive regulation of gene expression|postsynaptic density|protein kinase binding|cell junction|dendrite|positive regulation of insulin secretion involved i…	NA	NA	NA
Stard10	723.683619692875	1196.50415762476	250.863081760983	0.209562171419185	-2.25454977892512	1.0139034736368e-09	2.04425591320228e-08	Down	5.25311730995705	5.95326675454776	9.39328477554795	41.5288510024956	15.6121506814527	19.0374486503733	56018	START domain containing 10	GO:0005737,GO:0005829,GO:0005902,GO:0005929,GO:0006869,GO:0008289,GO:0016020,GO:0031514,GO:0032782,GO:0035360,GO:0042995,GO:0046581	cytoplasm|cytosol|microvillus|cilium|lipid transport|lipid binding|membrane|motile cilium|bile acid secretion|positive regulation of peroxisome proliferator activated receptor signaling pathway|cell projection|intercellular canaliculus	NA	NA	NA
Gnmt	60.5054334382058	99.9660762020053	21.0447906744062	0.210930667525672	-2.24515922891315	1.2263647240463e-06	1.18888375613747e-05	Down	0.682461761433864	1.68752281948897	0.850394974381769	4.00246444035849	4.4442254330151	3.30267070752666	14711	glycine N-methyltransferase	GO:0005542,GO:0005737,GO:0005829,GO:0005977,GO:0006111,GO:0006555,GO:0006730,GO:0008168,GO:0016594,GO:0016740,GO:0017174,GO:0032259,GO:0042802,GO:0046498,GO:0046500,GO:0051289,GO:1901052,GO:1904047	folic acid binding|cytoplasm|cytosol|glycogen metabolic process|regulation of gluconeogenesis|methionine metabolic process|one-carbon metabolic process|methyltransferase activity|glycine binding|transferase activity|glycine N-methyltransferase activity|methylation|identical protein binding|S-adenosylhomocysteine metabolic process|S-adenosylmethionine metabolic process|protein homotetramerization|…	mmu00260	Glycine, serine and threonine metabolism	NA
Sfrp5	42.7607627103675	70.5891376329603	14.9323877877746	0.211403866175975	-2.24192633376797	0.370825012281014	0.528162506560612	Down	0	0	1.27022154594498	3.02234875789021	0.632216129268013	0.990645548281212	54612	secreted frizzled-related sequence protein 5	GO:0005576,GO:0005615,GO:0007275,GO:0008285,GO:0016055,GO:0017147,GO:0030111,GO:0030154,GO:0030178,GO:0030510,GO:0035567,GO:0036342,GO:0043433,GO:0043508,GO:0048546,GO:0051898,GO:0060028,GO:0060070,GO:0090090,GO:0090175,GO:0090179,GO:2000041,GO:2000057	extracellular region|extracellular space|multicellular organism development|negative regulation of cell population proliferation|Wnt signaling pathway|Wnt-protein binding|regulation of Wnt signaling pathway|cell differentiation|negative regulation of Wnt signaling pathway|regulation of BMP signaling pathway|non-canonical Wnt signaling pathway|post-anal tail morphogenesis|negative regulation of DN…	mmu04310	Wnt signaling pathway	NA
Tbx5	232.976186417407	384.546556221628	81.4058166131871	0.211563494012578	-2.24083738780729	4.97746485211222e-14	2.2595306014289e-12	Down	0.74336006100524	0.520327939238093	1.06017618977109	3.11416287009473	2.7159594047916	2.52140798444287	21388	T-box 5	GO:0000977,GO:0000978,GO:0000981,GO:0001228,GO:0001708,GO:0002009,GO:0003166,GO:0003167,GO:0003181,GO:0003197,GO:0003218,GO:0003229,GO:0003281,GO:0003283,GO:0003677,GO:0003700,GO:0005515,GO:0005634,GO:0005667,GO:0005737,GO:0006355,GO:0006357,GO:0007267,GO:0007275,GO:0007389,GO:0007507,GO:0008134,GO:0008285,GO:0030324,GO:0030326,GO:0030336,GO:0032991,GO:0032993,GO:0035115,GO:0035136,GO:0043565,GO:…	RNA polymerase II transcription regulatory region sequence-specific DNA binding|RNA polymerase II cis-regulatory region sequence-specific DNA binding|DNA-binding transcription factor activity, RNA polymerase II-specific|DNA-binding transcription activator activity, RNA polymerase II-specific|cell fate specification|morphogenesis of an epithelium|bundle of His development|atrioventricular bundle c…	NA	NA	T-box
Slc2a12	77.892556561374	128.513426430943	27.2716866918045	0.21163972366872	-2.24031765570943	9.28832591732194e-08	1.17849035613753e-06	Down	0.174358190600826	0.0832875207102131	0.256490417805116	0.653652700736135	0.485110682223633	0.719591945446261	353169	solute carrier family 2 (facilitated glucose transporter), member 12	GO:0005515,GO:0005737,GO:0005886,GO:0008643,GO:0016020,GO:0016021,GO:0022857,GO:0055085,GO:1904659	protein binding|cytoplasm|plasma membrane|carbohydrate transport|membrane|integral component of membrane|transmembrane transporter activity|transmembrane transport|glucose transmembrane transport	NA	NA	NA
Shisa9	2.25962836035278	3.7186015481853	0.800655172520269	0.212220551355662	-2.2363637218428	0.189376605161871	0.323785305307204	Down	0	0.00383751024581024	0.00850889677682748	0.00976778733724458	0.0105876447336297	0.024661134193543	72555	shisa family member 9	GO:0005886,GO:0008328,GO:0014069,GO:0016020,GO:0016021,GO:0030054,GO:0030165,GO:0032281,GO:0032591,GO:0042995,GO:0045202,GO:0045211,GO:0048172,GO:0098839,GO:0098962,GO:0098978,GO:0099061,GO:2000311	plasma membrane|ionotropic glutamate receptor complex|postsynaptic density|membrane|integral component of membrane|cell junction|PDZ domain binding|AMPA glutamate receptor complex|dendritic spine membrane|cell projection|synapse|postsynaptic membrane|regulation of short-term neuronal synaptic plasticity|postsynaptic density membrane|regulation of postsynaptic neurotransmitter receptor activity|gl…	NA	NA	NA
Fcna	173.838489492858	286.660296516862	61.0166824688557	0.212436977726839	-2.23489318496042	3.8265343875693e-07	4.23179535990705e-06	Down	1.02592940684595	2.13323085941094	3.93101735135194	10.7495531204398	5.96509292330609	9.18864160843501	14133	ficolin A	GO:0001867,GO:0002376,GO:0003823,GO:0005102,GO:0005515,GO:0005576,GO:0005581,GO:0005615,GO:0005886,GO:0016020,GO:0030246,GO:0045087,GO:0046872,GO:0062023,GO:0097367	complement activation, lectin pathway|immune system process|antigen binding|signaling receptor binding|protein binding|extracellular region|collagen trimer|extracellular space|plasma membrane|membrane|carbohydrate binding|innate immune response|metal ion binding|collagen-containing extracellular matrix|carbohydrate derivative binding	NA	NA	NA
Pcsk6	2928.99624074633	4830.20370279814	1027.78877869451	0.212747462896001	-2.23278616762562	1.52676979322619e-08	2.35732012269812e-07	Down	8.4439721773818	8.00258029474738	21.9401903390496	57.8146673750289	26.0933908591876	56.6232677402242	18553	proprotein convertase subtilisin/kexin type 6	GO:0004175,GO:0004252,GO:0005615,GO:0007354,GO:0007368,GO:0008201,GO:0009100,GO:0009986,GO:0016020,GO:0016485,GO:0016486,GO:0032902,GO:0032940,GO:0048406,GO:0062023	endopeptidase activity|serine-type endopeptidase activity|extracellular space|zygotic determination of anterior/posterior axis, embryo|determination of left/right symmetry|heparin binding|glycoprotein metabolic process|cell surface|membrane|protein processing|peptide hormone processing|nerve growth factor production|secretion by cell|nerve growth factor binding|collagen-containing extracellular m…	NA	NA	NA
Srms	21.8772594822436	36.0556003585926	7.6989186058946	0.213132823541294	-2.23017530226577	0.0025002833350862	0.00961676710466185	Down	0.0975958619552065	0.0621595299180005	0.327336958336822	0.613092602372705	0.728863938871286	0.359512279960711	20811	src-related kinase lacking C-terminal regulatory tyrosine and N-terminal myristylation sites	GO:0000166,GO:0004672,GO:0004713,GO:0004715,GO:0005102,GO:0005524,GO:0005737,GO:0006468,GO:0007169,GO:0016301,GO:0016310,GO:0016740,GO:0018108,GO:0030154,GO:0031234,GO:0038083,GO:0045087	nucleotide binding|protein kinase activity|protein tyrosine kinase activity|non-membrane spanning protein tyrosine kinase activity|signaling receptor binding|ATP binding|cytoplasm|protein phosphorylation|transmembrane receptor protein tyrosine kinase signaling pathway|kinase activity|phosphorylation|transferase activity|peptidyl-tyrosine phosphorylation|cell differentiation|extrinsic component of…	NA	NA	NA
Negr1	84.5853005554982	139.347027302601	29.8235738083951	0.213405505996048	-2.22833069580693	5.01397878945532e-07	5.35743103634401e-06	Down	0.0310190916018357	0.0592688700266347	0.107688634416532	0.266099782491062	0.202131486474282	0.24545711756063	320840	neuronal growth regulator 1	GO:0005886,GO:0007155,GO:0007626,GO:0007631,GO:0010976,GO:0016020,GO:0030425,GO:0031225,GO:0043025,GO:0051963,GO:0098609	plasma membrane|cell adhesion|locomotory behavior|feeding behavior|positive regulation of neuron projection development|membrane|dendrite|anchored component of membrane|neuronal cell body|regulation of synapse assembly|cell-cell adhesion	mmu04514	Cell adhesion molecules	NA
Aldh1a7	4.37225053169891	7.20879694514953	1.53570411824828	0.214581636903479	-2.22040147397377	0.0773157770707113	0.164113371405029	Down	0.0804455211650197	0.0192136313957703	0.0213011556689802	0.220073938681326	0.132525446338175	0.0740839625453019	26358	aldehyde dehydrogenase family 1, subfamily A7	GO:0004029,GO:0005737,GO:0016491,GO:0016620,GO:0018479,GO:0042573,GO:0043878	aldehyde dehydrogenase (NAD+) activity|cytoplasm|oxidoreductase activity|oxidoreductase activity, acting on the aldehyde or oxo group of donors, NAD or NADP as acceptor|benzaldehyde dehydrogenase (NAD+) activity|retinoic acid metabolic process|glyceraldehyde-3-phosphate dehydrogenase (NAD+) (non-phosphorylating) activity	mmu00830	Retinol metabolism	NA
CN725425	6.78995300488976	11.1641017854058	2.4158042243737	0.215039313920651	-2.2173276545452	0.0699751103760886	0.152021606832835	Down	0	0.0235665856953181	0.0914446754232495	0.0599850899650733	0.162549818074809	0.181736186773827	545126	NA	NA	NA	NA	NA	NA
Tmem82	373.874811869871	615.366094646063	132.383529093679	0.215082926633048	-2.2170350872786	3.61235502827875e-10	8.09018123172267e-09	Down	2.30609196079297	2.62462296830314	5.33106270580974	10.7766872457847	14.4561784552549	10.8094692946463	213989	transmembrane protein 82	GO:0016020,GO:0016021	membrane|integral component of membrane	NA	NA	NA
Dnah3	4.32405715687023	7.12624890230507	1.52186541143539	0.2150919780318	-2.21697437519172	0.113785120931007	0.221521572105282	Down	0.0120750345088852	0.00576800942513652	0	0.0403743276216754	0.0159138688112295	0.00741343451099397	381917	dynein, axonemal, heavy chain 3	GO:0000166,GO:0003774,GO:0005524,GO:0005737,GO:0005856,GO:0005874,GO:0005929,GO:0007018,GO:0008569,GO:0030286,GO:0036156,GO:0042995,GO:0045505,GO:0051959	nucleotide binding|motor activity|ATP binding|cytoplasm|cytoskeleton|microtubule|cilium|microtubule-based movement|ATP-dependent microtubule motor activity, minus-end-directed|dynein complex|inner dynein arm|cell projection|dynein intermediate chain binding|dynein light intermediate chain binding	mmu05014,mmu05016,mmu05022	Amyotrophic lateral sclerosis|Huntington disease|Pathways of neurodegeneration - multiple diseases	NA
Slc38a3	1274.716887297	2097.6855849311	451.748189662918	0.215319040976388	-2.21545219011722	1.53097700406093e-11	4.64253466711438e-10	Down	5.17356146576421	6.23369969119838	12.4195212528788	23.650999340986	30.3495935171898	30.2711708835847	76257	solute carrier family 38, member 3	GO:0003333,GO:0005290,GO:0005886,GO:0005887,GO:0006811,GO:0006814,GO:0006865,GO:0006867,GO:0006868,GO:0015171,GO:0015180,GO:0015182,GO:0015186,GO:0015293,GO:0015297,GO:0015808,GO:0015817,GO:0016020,GO:0016021,GO:0016323,GO:0016324,GO:0051365,GO:0061402,GO:2000487	amino acid transmembrane transport|L-histidine transmembrane transporter activity|plasma membrane|integral component of plasma membrane|ion transport|sodium ion transport|amino acid transport|asparagine transport|glutamine transport|amino acid transmembrane transporter activity|L-alanine transmembrane transporter activity|L-asparagine transmembrane transporter activity|L-glutamine transmembrane t…	mmu04724,mmu04727,mmu04964	Glutamatergic synapse|GABAergic synapse|Proximal tubule bicarbonate reclamation	NA
Gpc3	166.077947699391	273.044896299399	59.1109990993837	0.216118521718578	-2.21010537601486	3.1222812250989e-08	4.4325868852949e-07	Down	1.25986407871263	1.44783900222512	1.45043126965951	7.68130358623487	2.21385831555849	5.20144077855893	14734	glypican 3	GO:0001658,GO:0001822,GO:0005515,GO:0005764,GO:0005796,GO:0005886,GO:0005887,GO:0008285,GO:0009617,GO:0009887,GO:0009948,GO:0009966,GO:0009986,GO:0010171,GO:0010466,GO:0016020,GO:0016477,GO:0030282,GO:0030316,GO:0030324,GO:0030414,GO:0030513,GO:0031225,GO:0035116,GO:0040008,GO:0045732,GO:0045807,GO:0045879,GO:0045880,GO:0045926,GO:0046326,GO:0046658,GO:0050680,GO:0060422,GO:0060828,GO:0060976,GO:…	branching involved in ureteric bud morphogenesis|kidney development|protein binding|lysosome|Golgi lumen|plasma membrane|integral component of plasma membrane|negative regulation of cell population proliferation|response to bacterium|animal organ morphogenesis|anterior/posterior axis specification|regulation of signal transduction|cell surface|body morphogenesis|negative regulation of peptidase a…	mmu05205	Proteoglycans in cancer	NA
Kcnip1	10.4507498761713	17.1558831427061	3.74561660963652	0.216583986449021	-2.2070015164131	0.0625345308217943	0.13908589648233	Down	0	0.0533244603237276	0.147795152166046	0.0678645729850728	0.147121546355886	0.51402143093069	70357	Kv channel-interacting protein 1	GO:0005244,GO:0005267,GO:0005509,GO:0005737,GO:0005886,GO:0006811,GO:0006813,GO:0008076,GO:0015459,GO:0016020,GO:0030425,GO:0031234,GO:0034705,GO:0034765,GO:0042995,GO:0043025,GO:0044325,GO:0044877,GO:0045760,GO:0046872,GO:0047485,GO:0071805,GO:1901379	voltage-gated ion channel activity|potassium channel activity|calcium ion binding|cytoplasm|plasma membrane|ion transport|potassium ion transport|voltage-gated potassium channel complex|potassium channel regulator activity|membrane|dendrite|extrinsic component of cytoplasmic side of plasma membrane|potassium channel complex|regulation of ion transmembrane transport|cell projection|neuronal cell b…	NA	NA	NA
Gal3st2c	11.14149722811	18.2797185936186	4.00327586260134	0.216999971410875	-2.20423324228853	0.0401887301958969	0.0980752498358586	Down	0	0.0474581303060993	0.105228730642924	0.120797312465636	0.0916554885465945	0.34157977295068	619597	galactose-3-O-sulfotransferase 2C	GO:0008146,GO:0009101,GO:0050694	sulfotransferase activity|glycoprotein biosynthetic process|galactose 3-O-sulfotransferase activity	NA	NA	NA
Cys1	397.7594054162	653.463423785442	142.055387046959	0.217165063236419	-2.20313606886149	9.35718151611969e-17	6.85379643224187e-15	Down	2.6365789181153	2.56926276763635	4.44947432416874	11.1558906209778	9.75256839976634	13.2735075871366	12879	cystin 1	GO:0001822,GO:0003682,GO:0003714,GO:0005515,GO:0005634,GO:0005737,GO:0005829,GO:0005856,GO:0005886,GO:0005929,GO:0005930,GO:0016020,GO:0036064,GO:0042995,GO:0043433,GO:0045121,GO:0045944,GO:0048839	kidney development|chromatin binding|transcription corepressor activity|protein binding|nucleus|cytoplasm|cytosol|cytoskeleton|plasma membrane|cilium|axoneme|membrane|ciliary basal body|cell projection|negative regulation of DNA-binding transcription factor activity|membrane raft|positive regulation of transcription by RNA polymerase II|inner ear development	NA	NA	NA
Pou2f3	5.19039701398092	8.53386948313327	1.84692454482857	0.217608646310369	-2.20019221412046	0.0742859475617142	0.159310259820468	Down	0.029114155586778	0.0139072665759967	0.0616730578750517	0.0353987907928111	0.211034899088057	0.107247338610907	18988	POU domain, class 2, transcription factor 3	GO:0000978,GO:0000981,GO:0001228,GO:0003677,GO:0003700,GO:0005634,GO:0005654,GO:0005667,GO:0005730,GO:0005829,GO:0005886,GO:0006355,GO:0006357,GO:0008544,GO:0016604,GO:0030216,GO:0042060,GO:0042802,GO:0043565,GO:0043922,GO:0045944,GO:1990837	RNA polymerase II cis-regulatory region sequence-specific DNA binding|DNA-binding transcription factor activity, RNA polymerase II-specific|DNA-binding transcription activator activity, RNA polymerase II-specific|DNA binding|DNA-binding transcription factor activity|nucleus|nucleoplasm|transcription regulator complex|nucleolus|cytosol|plasma membrane|regulation of transcription, DNA-templated|reg…	mmu05168,mmu05417	Herpes simplex virus 1 infection|Lipid and atherosclerosis	Pou
Rnf32	3.64223020187045	5.98053177846776	1.30392862527313	0.21845842895877	-2.19456932335829	0.0864262254748736	0.178820200689142	Down	0.0119101461549475	0.005689245461447	0.0126147421814285	0.0217216383347004	0.0392413999506457	0.0438732105342308	56874	ring finger protein 32	GO:0005737,GO:0005768,GO:0005829,GO:0016235,GO:0016604,GO:0046872	cytoplasm|endosome|cytosol|aggresome|nuclear body|metal ion binding	NA	NA	NA
1700113H08Rik	2.15073844611405	3.52068295310913	0.780793939118982	0.218585330471505	-2.19373151165501	0.224662910299984	0.367855188549499	Down	0.0244565781581966	0.0233648646253169	0.0259034124427977	0.0892074603863701	0	0.180180593675704	76640	RIKEN cDNA 1700113H08 gene	NA	NA	NA	NA	NA
Eya2	89.2366812873704	146.365838561236	32.1075240135042	0.21875811414584	-2.19259156470418	1.3538133100825e-05	9.95466411613531e-05	Down	0.483441171216234	0.363890416392311	0.977533232927955	3.59803423558359	1.21634741342068	1.61894939367031	14049	EYA transcriptional coactivator and phosphatase 2	GO:0000287,GO:0004721,GO:0004725,GO:0005515,GO:0005634,GO:0005730,GO:0005737,GO:0005829,GO:0006281,GO:0006325,GO:0006470,GO:0006974,GO:0007275,GO:0008134,GO:0014706,GO:0016576,GO:0016787,GO:0030154,GO:0045739,GO:0046872,GO:0048856,GO:0097192,GO:0097345,GO:2001240	magnesium ion binding|phosphoprotein phosphatase activity|protein tyrosine phosphatase activity|protein binding|nucleus|nucleolus|cytoplasm|cytosol|DNA repair|chromatin organization|protein dephosphorylation|cellular response to DNA damage stimulus|multicellular organism development|transcription factor binding|striated muscle tissue development|histone dephosphorylation|hydrolase activity|cell d…	NA	NA	NA
Dct	36.9227295405218	60.6086077978273	13.2368512832164	0.218954094884523	-2.19129966352862	0.00494274570266512	0.0171727567240624	Down	0.128151172691072	0.594663165249559	0.193903582315949	0.26710992115689	1.61654106085682	1.32628734832169	13190	dopachrome tautomerase	GO:0002052,GO:0004167,GO:0005737,GO:0005829,GO:0005886,GO:0006583,GO:0009637,GO:0016020,GO:0016021,GO:0016491,GO:0016853,GO:0021847,GO:0042438,GO:0042470,GO:0043231,GO:0043473,GO:0046872,GO:0048066,GO:0048468	positive regulation of neuroblast proliferation|dopachrome isomerase activity|cytoplasm|cytosol|plasma membrane|melanin biosynthetic process from tyrosine|response to blue light|membrane|integral component of membrane|oxidoreductase activity|isomerase activity|ventricular zone neuroblast division|melanin biosynthetic process|melanosome|intracellular membrane-bounded organelle|pigmentation|metal i…	mmu00350,mmu04916	Tyrosine metabolism|Melanogenesis	NA
Mturn	738.252046828133	1209.84610731784	266.657986338418	0.220261592653383	-2.18271014283171	9.29113906530249e-12	2.92266079892357e-10	Down	3.50566095649772	2.83125904219847	6.11186459575736	18.6315189494831	9.54198628051421	15.5467891778939	68235	maturin, neural progenitor differentiation regulator homolog (Xenopus)	GO:0005737,GO:0007275,GO:0045654,GO:0048666	cytoplasm|multicellular organism development|positive regulation of megakaryocyte differentiation|neuron development	NA	NA	NA
Rims4	8.78497387365834	14.3655334035995	3.20441434371717	0.220473199987823	-2.18132479780986	0.0324129577583893	0.0824295983785139	Down	0.0157916689155651	0.00754337348490315	0.0752665191734122	0.153603901042638	0.0624362308648695	0.126038276917806	241770	regulating synaptic membrane exocytosis 4	GO:0006836,GO:0006887,GO:0016020,GO:0030054,GO:0042391,GO:0044325,GO:0045202,GO:0050807,GO:0097060,GO:0098978,GO:2000300	neurotransmitter transport|exocytosis|membrane|cell junction|regulation of membrane potential|ion channel binding|synapse|regulation of synapse organization|synaptic membrane|glutamatergic synapse|regulation of synaptic vesicle exocytosis	NA	NA	NA
Fmo4	13.7468526456967	22.5476950964425	4.94601019495092	0.220792768967651	-2.17923517071211	0.0204148152631039	0.0562358214331295	Down	0.0931417342625565	0.00889839943239362	0.078921547982193	0.147221724567494	0.355983370694362	0.0914945820403608	226564	flavin containing monooxygenase 4	GO:0004497,GO:0004499,GO:0005783,GO:0016020,GO:0016021,GO:0016491,GO:0042737,GO:0043231,GO:0050660,GO:0050661	monooxygenase activity|N,N-dimethylaniline monooxygenase activity|endoplasmic reticulum|membrane|integral component of membrane|oxidoreductase activity|drug catabolic process|intracellular membrane-bounded organelle|flavin adenine dinucleotide binding|NADP binding	mmu00982	Drug metabolism - cytochrome P450	NA
Ttll1	1361.76332203872	2230.68689709972	492.839746977716	0.220873488487285	-2.17870783293156	1.33623757219043e-11	4.10954037921934e-10	Down	5.70327402649146	6.23257763880328	13.7054955234842	29.7492012478479	26.5556898926006	32.7688439698215	319953	tubulin tyrosine ligase-like 1	GO:0000166,GO:0000226,GO:0002395,GO:0003351,GO:0005515,GO:0005524,GO:0005737,GO:0005829,GO:0005856,GO:0005874,GO:0005929,GO:0006464,GO:0007288,GO:0015631,GO:0016874,GO:0018095,GO:0021702,GO:0030317,GO:0035082,GO:0036064,GO:0070740,GO:0120197,GO:0120222	nucleotide binding|microtubule cytoskeleton organization|immune response in nasopharyngeal-associated lymphoid tissue|epithelial cilium movement involved in extracellular fluid movement|protein binding|ATP binding|cytoplasm|cytosol|cytoskeleton|microtubule|cilium|cellular protein modification process|sperm axoneme assembly|tubulin binding|ligase activity|protein polyglutamylation|cerebellar Purki…	NA	NA	NA
Rspo3	4.28256550435612	7.01917549092327	1.54595551778897	0.221603879023064	-2.17394495989755	0.201491514472277	0.339521487267022	Down	0	0.0990740442435215	0	0.168118412342662	0.159450724755652	0.0212227733059827	72780	R-spondin 3	GO:0001525,GO:0001974,GO:0002040,GO:0005102,GO:0005109,GO:0005576,GO:0008201,GO:0016055,GO:0030177,GO:0050896,GO:0060670,GO:0090263,GO:2000052	angiogenesis|blood vessel remodeling|sprouting angiogenesis|signaling receptor binding|frizzled binding|extracellular region|heparin binding|Wnt signaling pathway|positive regulation of Wnt signaling pathway|response to stimulus|branching involved in labyrinthine layer morphogenesis|positive regulation of canonical Wnt signaling pathway|positive regulation of non-canonical Wnt signaling pathway	mmu04310	Wnt signaling pathway	NA
Klk7	5.72707234014637	9.37723829612511	2.07690638416762	0.222129223995749	-2.17052888417182	0.0430898610310435	0.103637130861783	Down	0.0430883446697713	0.0823298609990365	0.0456374214020793	0.288142107269825	0.198753711512896	0.105815886873511	23993	kallikrein related-peptidase 7 (chymotryptic, stratum corneum)	GO:0002803,GO:0004252,GO:0005576,GO:0005615,GO:0006508,GO:0008233,GO:0008236,GO:0016787,GO:0030141,GO:0097209	positive regulation of antibacterial peptide production|serine-type endopeptidase activity|extracellular region|extracellular space|proteolysis|peptidase activity|serine-type peptidase activity|hydrolase activity|secretory granule|epidermal lamellar body	NA	NA	NA
Hrc	18894.5207045158	30911.8771184077	6877.16429062393	0.222476765737565	-2.16827341815867	1.97827425155889e-12	7.05755157697315e-11	Down	105.712397124684	135.363550281503	211.026544840666	478.383146670859	638.922239924565	416.698468270817	15464	histidine rich calcium binding protein	GO:0008016,GO:0033017,GO:0051481,GO:0055074,GO:1902081	regulation of heart contraction|sarcoplasmic reticulum membrane|negative regulation of cytosolic calcium ion concentration|calcium ion homeostasis|negative regulation of calcium ion import into sarcoplasmic reticulum	mmu04020,mmu04260	Calcium signaling pathway|Cardiac muscle contraction	NA
Tmem151a	23.059359003096	37.6690133096923	8.4497046964998	0.223973437128132	-2.15860045365758	0.00442043763222085	0.0156302881016167	Down	0.188173096442022	0.109861440178691	0.0442900637679528	0.470295668441156	0.110220507476817	0.62898773482402	381199	transmembrane protein 151A	GO:0016020,GO:0016021	membrane|integral component of membrane	NA	NA	NA
Mtfp1	2217.55605839404	3622.28568619269	812.826430595388	0.224370801809674	-2.15604314989051	1.13541634870026e-14	5.89561050650458e-13	Down	19.3495681209099	31.9532599720976	41.4914774320136	107.131727103343	103.060368949606	107.463139308728	67900	mitochondrial fission process 1	GO:0000266,GO:0005739,GO:0005743,GO:0006915,GO:0007005,GO:0007006,GO:0016020,GO:0016021	mitochondrial fission|mitochondrion|mitochondrial inner membrane|apoptotic process|mitochondrion organization|mitochondrial membrane organization|membrane|integral component of membrane	NA	NA	NA
Thpo	11.3046297708675	18.4554467733998	4.15381276833524	0.226046917334425	-2.14530585153554	0.00582552429685723	0.0197157587921762	Down	0.0585782161894452	0.111926703924459	0.0620436630301863	0.195863298791047	0.30880443346103	0.287711488805602	21832	thrombopoietin	GO:0001934,GO:0005102,GO:0005125,GO:0005179,GO:0005576,GO:0005615,GO:0008283,GO:0008284,GO:0030099,GO:0035855,GO:0038163,GO:0043410,GO:0045654,GO:0051897,GO:0070374,GO:0097696,GO:1902035	positive regulation of protein phosphorylation|signaling receptor binding|cytokine activity|hormone activity|extracellular region|extracellular space|cell population proliferation|positive regulation of cell population proliferation|myeloid cell differentiation|megakaryocyte development|thrombopoietin-mediated signaling pathway|positive regulation of MAPK cascade|positive regulation of megakaryoc…	mmu04060,mmu04630,mmu04640	Cytokine-cytokine receptor interaction|JAK-STAT signaling pathway|Hematopoietic cell lineage	NA
LOC115489417	393.699677111065	642.09549670727	145.303857514859	0.226133816515361	-2.14475134308548	4.22732421552261e-17	3.27013723243641e-15	Down	0.423596955372743	0.447008395758051	0.683248375968801	1.56530358685172	1.63465763053429	2.07373044939914	115489417	NA	NA	NA	NA	NA	NA
C1ql3	2.83583083914601	4.63923101279661	1.03243066549541	0.226416120728001	-2.14295141380957	0.207206848477498	0.3470039199732	Down	0.0261962968068195	0.012513462116752	0.0138730258229842	0.0477766164699686	0.120835721542617	0	227580	C1q-like 3	GO:0005515,GO:0005576,GO:0005581,GO:0042802,GO:0050807	protein binding|extracellular region|collagen trimer|identical protein binding|regulation of synapse organization	NA	NA	NA
Clec12b	87.1351783012786	142.149530663492	32.1208259390652	0.226537513600592	-2.1421781209769	0.000112508718661063	0.000643374688674747	Down	0.968371136381767	0.522907569897082	1.13714401147513	1.76610826807609	5.13266743897142	1.57679382341508	71183	C-type lectin domain family 12, member B	GO:0002769,GO:0005886,GO:0009897,GO:0016020,GO:0016021,GO:0019903,GO:0030246,GO:0030545,GO:0030547,GO:0032991,GO:0045953,GO:2000272	natural killer cell inhibitory signaling pathway|plasma membrane|external side of plasma membrane|membrane|integral component of membrane|protein phosphatase binding|carbohydrate binding|signaling receptor regulator activity|signaling receptor inhibitor activity|protein-containing complex|negative regulation of natural killer cell mediated cytotoxicity|negative regulation of signaling receptor ac…	NA	NA	NA
Sstr4	7.73241867711338	12.5872757975388	2.87756155668789	0.226585329813906	-2.14187363747941	0.0828947927000318	0.173143800374415	Down	0.0596966043227451	0.142579541337488	0.126456428467145	0.616953997167792	0	0.549758511683436	20608	somatostatin receptor 4	GO:0004930,GO:0004994,GO:0005515,GO:0005737,GO:0005886,GO:0005887,GO:0007165,GO:0007186,GO:0007218,GO:0016020,GO:0016021,GO:0016477,GO:0042277,GO:0042923,GO:0043005,GO:0070374,GO:0071385,GO:0090238,GO:0106072	G protein-coupled receptor activity|somatostatin receptor activity|protein binding|cytoplasm|plasma membrane|integral component of plasma membrane|signal transduction|G protein-coupled receptor signaling pathway|neuropeptide signaling pathway|membrane|integral component of membrane|cell migration|peptide binding|neuropeptide binding|neuron projection|positive regulation of ERK1 and ERK2 cascade|c…	mmu04080	Neuroactive ligand-receptor interaction	NA
Trim7	498.471373982337	812.820508018444	184.12223994623	0.226652182482512	-2.14144804157638	1.39001254982421e-15	8.33018588159473e-14	Down	2.04940915280399	2.30454434227705	2.60685811839122	6.21161224008206	9.57608486709452	7.47713214403967	94089	tripartite motif-containing 7	GO:0005634,GO:0005737,GO:0008270,GO:0016567,GO:0016740,GO:0046872,GO:0061630	nucleus|cytoplasm|zinc ion binding|protein ubiquitination|transferase activity|metal ion binding|ubiquitin protein ligase activity	NA	NA	NA
Tesc	4711.85206900335	7680.4801426555	1743.2239953512	0.22697674117571	-2.13938362604804	6.49450710298588e-21	8.34489124537898e-19	Down	72.5316637604008	96.5508272534882	100.486497362747	293.391598628043	338.035779513433	273.400720050063	57816	tescalcin	GO:0000287,GO:0001726,GO:0004860,GO:0005509,GO:0005634,GO:0005654,GO:0005737,GO:0005829,GO:0005886,GO:0006883,GO:0008285,GO:0008584,GO:0010628,GO:0015031,GO:0016020,GO:0019212,GO:0030027,GO:0030154,GO:0030219,GO:0030854,GO:0032417,GO:0033628,GO:0035855,GO:0042803,GO:0042995,GO:0045654,GO:0045893,GO:0046872,GO:0050821,GO:0051604,GO:0071300,GO:0072659	magnesium ion binding|ruffle|protein kinase inhibitor activity|calcium ion binding|nucleus|nucleoplasm|cytoplasm|cytosol|plasma membrane|cellular sodium ion homeostasis|negative regulation of cell population proliferation|male gonad development|positive regulation of gene expression|protein transport|membrane|phosphatase inhibitor activity|lamellipodium|cell differentiation|megakaryocyte differen…	NA	NA	NA
Rab17	29.5016327014043	48.0836585270678	10.9196068757408	0.227201831005123	-2.13795363341022	0.0111412350495927	0.0339681089527297	Down	0.0620510884672768	0.2173643971184	0.591497892315867	0.326930719359068	1.69007988080996	0.812716726740938	19329	RAB17, member RAS oncogene family	GO:0000166,GO:0002415,GO:0003924,GO:0005515,GO:0005525,GO:0005768,GO:0005769,GO:0005886,GO:0006886,GO:0006897,GO:0012505,GO:0015031,GO:0016020,GO:0016323,GO:0016324,GO:0019003,GO:0030100,GO:0030139,GO:0030425,GO:0032401,GO:0032402,GO:0032456,GO:0042470,GO:0042995,GO:0043025,GO:0045056,GO:0046847,GO:0050773,GO:0051489,GO:0051963,GO:0055037,GO:0055038,GO:0060271	nucleotide binding|immunoglobulin transcytosis in epithelial cells mediated by polymeric immunoglobulin receptor|GTPase activity|protein binding|GTP binding|endosome|early endosome|plasma membrane|intracellular protein transport|endocytosis|endomembrane system|protein transport|membrane|basolateral plasma membrane|apical plasma membrane|GDP binding|regulation of endocytosis|endocytic vesicle|dend…	NA	NA	NA
Icam4	14.1082083027523	22.9567507646573	5.25966584084741	0.227851405401485	-2.13383482566699	0.00375708734388899	0.0135437371155598	Down	0.136131796495022	0.346813412269764	0.432555778864067	1.43448462404428	0.77744391082943	0.891495949431599	78369	intercellular adhesion molecule 4, Landsteiner-Wiener blood group	GO:0005178,GO:0005576,GO:0005615,GO:0005737,GO:0005886,GO:0005887,GO:0007155,GO:0016020,GO:0016021,GO:0098609	integrin binding|extracellular region|extracellular space|cytoplasm|plasma membrane|integral component of plasma membrane|cell adhesion|membrane|integral component of membrane|cell-cell adhesion	NA	NA	NA
Sult1a1	2103.90854589866	3425.86426314657	781.952828650739	0.228270175728951	-2.13118571600214	1.73563127008205e-13	7.37132809999553e-12	Down	10.0152695218516	6.79601760013709	12.6224191784272	30.9031443621241	39.9687308878897	25.9776886857532	20887	sulfotransferase family 1A, phenol-preferring, member 1	GO:0000166,GO:0004062,GO:0005737,GO:0005829,GO:0006584,GO:0006629,GO:0006805,GO:0008146,GO:0008202,GO:0008210,GO:0016740,GO:0017067,GO:0017144,GO:0018960,GO:0042802,GO:0050656,GO:0051384,GO:0051923	nucleotide binding|aryl sulfotransferase activity|cytoplasm|cytosol|catecholamine metabolic process|lipid metabolic process|xenobiotic metabolic process|sulfotransferase activity|steroid metabolic process|estrogen metabolic process|transferase activity|tyrosine-ester sulfotransferase activity|drug metabolic process|4-nitrophenol metabolic process|identical protein binding|3'-phosphoadenosine 5'-p…	mmu05204	Chemical carcinogenesis	NA
Cdh16	36.0810168015276	58.7332340780945	13.4287995249608	0.228858175544181	-2.12747426435857	0.00100724990958552	0.00435345585209115	Down	0.0635031321275063	0.279074756447454	0.309395694542085	0.463266210590162	1.0377774375421	0.654991256838291	12556	cadherin 16	GO:0005509,GO:0005886,GO:0005887,GO:0007155,GO:0007156,GO:0016020,GO:0016021,GO:0016323,GO:0016339,GO:0046872	calcium ion binding|plasma membrane|integral component of plasma membrane|cell adhesion|homophilic cell adhesion via plasma membrane adhesion molecules|membrane|integral component of membrane|basolateral plasma membrane|calcium-dependent cell-cell adhesion via plasma membrane cell adhesion molecules|metal ion binding	NA	NA	NA
Acbd7	8.45000547642296	13.7612028359209	3.13880811692492	0.229185015327024	-2.12541537461499	0.0534930254324992	0.122795041878509	Down	0.303883447921651	0	0.321860982968943	0.431060336292411	1.06798012501375	0.497515771290373	78245	acyl-Coenzyme A binding domain containing 7	GO:0000062,GO:0008289	fatty-acyl-CoA binding|lipid binding	NA	NA	NA
Nme8	5.5213375648457	8.98140110597276	2.06127402371863	0.229257468416615	-2.12495936227919	0.166515649028086	0.294977248576218	Down	0	0.121644504572529	0	0.251572120966659	0.0629279491640358	0.117259287624527	73412	NME/NM23 family member 8	GO:0005634,GO:0005737,GO:0005829,GO:0005930,GO:0007275,GO:0007283,GO:0008017,GO:0016607,GO:0030154,GO:0030317,GO:0034614,GO:0035686,GO:0036157,GO:0060271,GO:0097225,GO:0097228,GO:0097598	nucleus|cytoplasm|cytosol|axoneme|multicellular organism development|spermatogenesis|microtubule binding|nuclear speck|cell differentiation|flagellated sperm motility|cellular response to reactive oxygen species|sperm fibrous sheath|outer dynein arm|cilium assembly|sperm midpiece|sperm principal piece|sperm cytoplasmic droplet	NA	NA	NA
Stab2	6.33182804468859	10.3230679256563	2.34058816372084	0.229614969719267	-2.12271139348466	0.09964187465701	0.199626070765008	Down	0.00419411251265288	0.0240413529106824	0.0088844666284874	0.0101989227167787	0.0939672227325959	0.0154497836447987	192188	stabilin 2	GO:0005041,GO:0005044,GO:0005509,GO:0005540,GO:0005737,GO:0005829,GO:0005886,GO:0005887,GO:0006897,GO:0007155,GO:0009897,GO:0016020,GO:0016021,GO:0030169,GO:0042742,GO:0050830	low-density lipoprotein particle receptor activity|scavenger receptor activity|calcium ion binding|hyaluronic acid binding|cytoplasm|cytosol|plasma membrane|integral component of plasma membrane|endocytosis|cell adhesion|external side of plasma membrane|membrane|integral component of membrane|low-density lipoprotein particle binding|defense response to bacterium|defense response to Gram-positive …	NA	NA	NA
Adcy8	2.84060266565993	4.60905219902187	1.07215313229799	0.22976561745107	-2.12176516828728	0.171297882809763	0.301231558705825	Down	0	0.00785474909213868	0.0261244576372887	0.0299895689411611	0.0325067377801121	0.0504772649478474	11514	adenylate cyclase 8	GO:0000166,GO:0003779,GO:0004016,GO:0005515,GO:0005516,GO:0005524,GO:0005886,GO:0005887,GO:0005901,GO:0005905,GO:0006171,GO:0007189,GO:0007204,GO:0007613,GO:0007616,GO:0007626,GO:0008022,GO:0008294,GO:0009190,GO:0010255,GO:0014069,GO:0015629,GO:0016020,GO:0016021,GO:0016323,GO:0016324,GO:0016829,GO:0016849,GO:0019902,GO:0019933,GO:0030054,GO:0030424,GO:0030425,GO:0031410,GO:0031915,GO:0032793,GO:…	nucleotide binding|actin binding|adenylate cyclase activity|protein binding|calmodulin binding|ATP binding|plasma membrane|integral component of plasma membrane|caveola|clathrin-coated pit|cAMP biosynthetic process|adenylate cyclase-activating G protein-coupled receptor signaling pathway|positive regulation of cytosolic calcium ion concentration|memory|long-term memory|locomotory behavior|protein…	mmu00230,mmu01522,mmu04015,mmu04020,mmu04022,mmu04024,mmu04062,mmu04072,mmu04114,mmu04211,mmu04213,mmu04261,mmu04270,mmu04371,mmu04540,mmu04611,mmu04713,mmu04714,mmu04720,mmu04723,mmu04724,mmu04725,mmu04727,mmu04742,mmu04750,mmu04911,mmu04912,mmu04913,mmu04914,mmu04915,mmu04916,mmu04918,mmu04921,mmu04923,mmu04925,mmu04926,mmu04927,mmu04928,mmu04934,mmu04935,mmu04970,mmu04971,mmu04972,mmu04976,mmu…	Purine metabolism|Endocrine resistance|Rap1 signaling pathway|Calcium signaling pathway|cGMP-PKG signaling pathway|cAMP signaling pathway|Chemokine signaling pathway|Phospholipase D signaling pathway|Oocyte meiosis|Longevity regulating pathway|Longevity regulating pathway - multiple species|Adrenergic signaling in cardiomyocytes|Vascular smooth muscle contraction|Apelin signaling pathway|Gap junc…	NA
Slc23a3	15.4102739537089	25.0160924933789	5.80445541403895	0.229929678818547	-2.12073539690075	0.00944339962593384	0.0296011629374424	Down	0.0918612935698118	0.0877607110316781	0.23350978631361	0.312733796086201	0.19370459917101	0.902367851253935	22626	solute carrier family 23 (nucleobase transporters), member 3	GO:0005215,GO:0005737,GO:0016020,GO:0016021,GO:0022857,GO:0055085	transporter activity|cytoplasm|membrane|integral component of membrane|transmembrane transporter activity|transmembrane transport	NA	NA	NA
Dhrs7c	2500.79382457757	4066.09635286467	935.491296290479	0.230049000494225	-2.11998690658424	8.55851947114761e-10	1.75594414372855e-08	Down	21.9679255039067	44.7212655316853	65.8986499863271	159.139389668863	143.642020344001	139.714180396599	68460	dehydrogenase/reductase (SDR family) member 7C	GO:0004745,GO:0005576,GO:0010880,GO:0014801,GO:0016491,GO:0033017	NAD-retinol dehydrogenase activity|extracellular region|regulation of release of sequestered calcium ion into cytosol by sarcoplasmic reticulum|longitudinal sarcoplasmic reticulum|oxidoreductase activity|sarcoplasmic reticulum membrane	NA	NA	NA
Cyp27a1	830.452567016193	1349.97958639932	310.925547633064	0.230285589515202	-2.11850395985483	1.08864379655824e-15	6.68259807425754e-14	Down	6.10630209611472	5.17267860182245	9.54558594291847	24.0820412511085	23.8691885737874	20.7519644673521	104086	cytochrome P450, family 27, subfamily a, polypeptide 1	GO:0004497,GO:0005506,GO:0005739,GO:0005740,GO:0005743,GO:0006629,GO:0006694,GO:0006699,GO:0006707,GO:0008202,GO:0008203,GO:0016020,GO:0016491,GO:0016705,GO:0020037,GO:0030343,GO:0030544,GO:0031073,GO:0036378,GO:0046872,GO:0047749	monooxygenase activity|iron ion binding|mitochondrion|mitochondrial envelope|mitochondrial inner membrane|lipid metabolic process|steroid biosynthetic process|bile acid biosynthetic process|cholesterol catabolic process|steroid metabolic process|cholesterol metabolic process|membrane|oxidoreductase activity|oxidoreductase activity, acting on paired donors, with incorporation or reduction of molec…	mmu00120,mmu03320,mmu04979	Primary bile acid biosynthesis|PPAR signaling pathway|Cholesterol metabolism	NA
Wnt9b	20.6407404121304	33.5632377662169	7.71824305804399	0.230562717952563	-2.11676884717682	0.00112485314064479	0.00478670314859846	Down	0.129986052152646	0.0344954511724654	0.0535406422776181	0.210726774125167	0.209379579154475	0.301483977495377	22412	wingless-type MMTV integration site family, member 9B	GO:0001658,GO:0001701,GO:0001822,GO:0001932,GO:0003339,GO:0005102,GO:0005109,GO:0005125,GO:0005576,GO:0005615,GO:0007165,GO:0007267,GO:0007275,GO:0009267,GO:0009786,GO:0009887,GO:0016055,GO:0030182,GO:0030539,GO:0035150,GO:0039706,GO:0043085,GO:0045165,GO:0048018,GO:0048701,GO:0048754,GO:0060021,GO:0060070,GO:0060071,GO:0060993,GO:0061038,GO:0072003,GO:0072038,GO:0072044,GO:0072046,GO:0072078,GO:…	branching involved in ureteric bud morphogenesis|in utero embryonic development|kidney development|regulation of protein phosphorylation|regulation of mesenchymal to epithelial transition involved in metanephros morphogenesis|signaling receptor binding|frizzled binding|cytokine activity|extracellular region|extracellular space|signal transduction|cell-cell signaling|multicellular organism develop…	mmu04150,mmu04310,mmu04390,mmu04550,mmu04916,mmu04934,mmu05010,mmu05022,mmu05165,mmu05200,mmu05205,mmu05217,mmu05224,mmu05225,mmu05226	mTOR signaling pathway|Wnt signaling pathway|Hippo signaling pathway|Signaling pathways regulating pluripotency of stem cells|Melanogenesis|Cushing syndrome|Alzheimer disease|Pathways of neurodegeneration - multiple diseases|Human papillomavirus infection|Pathways in cancer|Proteoglycans in cancer|Basal cell carcinoma|Breast cancer|Hepatocellular carcinoma|Gastric cancer	NA
Tmeff2	18.0967967057707	29.3964297988096	6.7971636127318	0.230590969111186	-2.11659208265064	0.000482072744026274	0.00231303384333113	Down	0.064520676691446	0.0410936985727151	0.0835238254817602	0.226628216257558	0.179513617223609	0.220068297345737	56363	transmembrane protein with EGF-like and two follistatin-like domains 2	GO:0005604,GO:0005886,GO:0009887,GO:0009888,GO:0016020,GO:0016021,GO:0016477,GO:0030336,GO:0034446,GO:0044319,GO:0045720,GO:0051497	basement membrane|plasma membrane|animal organ morphogenesis|tissue development|membrane|integral component of membrane|cell migration|negative regulation of cell migration|substrate adhesion-dependent cell spreading|wound healing, spreading of cells|negative regulation of integrin biosynthetic process|negative regulation of stress fiber assembly	NA	NA	NA
Csdc2	1002.99659509928	1629.8849974907	376.10819270786	0.230643841052892	-2.11626132665931	3.20757143433909e-14	1.53215676414516e-12	Down	6.57214061967636	6.48541080944458	11.1375102765296	34.5122287882243	19.4939077025666	27.0290428168293	105859	cold shock domain containing C2, RNA binding	GO:0003676,GO:0003723,GO:0003730,GO:0005634,GO:0005737,GO:0006397,GO:0008134,GO:0043488	nucleic acid binding|RNA binding|mRNA 3'-UTR binding|nucleus|cytoplasm|mRNA processing|transcription factor binding|regulation of mRNA stability	NA	NA	CSD
Gm867	11.0138907187113	17.9197136624784	4.10806777494427	0.230703284991673	-2.115889548138	0.01338694921431	0.0396819010727994	Down	0.207147216999925	0.197900403376434	0.0626862581115704	0.251862396490851	0.585005184549947	0.726728394492009	333670	predicted gene 867	NA	NA	NA	NA	NA
Nrg2	26.7806850905499	43.5236570651206	10.0377131159793	0.231018439724235	-2.11392008377863	0.00255476967150619	0.00980395286240874	Down	0.0238045526315704	0.059129056398383	0.100851254144103	0.115772188688049	0.319998239307946	0.157839193931268	100042150	neuregulin 2	GO:0005006,GO:0005102,GO:0005154,GO:0005576,GO:0005615,GO:0007173,GO:0035556,GO:0043125,GO:0048513,GO:0051963,GO:0090128,GO:0098978,GO:0098982	epidermal growth factor-activated receptor activity|signaling receptor binding|epidermal growth factor receptor binding|extracellular region|extracellular space|epidermal growth factor receptor signaling pathway|intracellular signal transduction|ErbB-3 class receptor binding|animal organ development|regulation of synapse assembly|regulation of synapse maturation|glutamatergic synapse|GABA-ergic s…	mmu01521,mmu04012,mmu05014	EGFR tyrosine kinase inhibitor resistance|ErbB signaling pathway|Amyotrophic lateral sclerosis	NA
Art4	438.034733654848	711.521881028329	164.547586281367	0.231127449708612	-2.11323948412219	6.19559860363249e-09	1.04143753911614e-07	Down	2.22439964563678	2.7892003160437	6.03723358322843	14.241212687486	11.7262784196141	10.5198812474493	109978	ADP-ribosyltransferase 4	GO:0003950,GO:0003956,GO:0005886,GO:0006471,GO:0016020,GO:0016021,GO:0016740,GO:0016757,GO:0018120,GO:0031225,GO:0106274,GO:0106275	NAD+ ADP-ribosyltransferase activity|NAD(P)+-protein-arginine ADP-ribosyltransferase activity|plasma membrane|protein ADP-ribosylation|membrane|integral component of membrane|transferase activity|glycosyltransferase activity|peptidyl-arginine ADP-ribosylation|anchored component of membrane|NAD+-protein-arginine ADP-ribosyltransferase activity|NADP+-protein-arginine ADP-ribosyltransferase activity	NA	NA	NA
Bdh1	727.986812764804	1182.51380051658	273.459825013021	0.231279102202547	-2.11229318131624	0.0143061159498226	0.041858226559477	Down	2.57586514702728	5.77819309776167	3.49745022660282	2.75937985747303	21.4603380947839	14.2678420479833	71911	3-hydroxybutyrate dehydrogenase, type 1	GO:0003824,GO:0003858,GO:0005543,GO:0005739,GO:0005743,GO:0008152,GO:0016020,GO:0016491	catalytic activity|3-hydroxybutyrate dehydrogenase activity|phospholipid binding|mitochondrion|mitochondrial inner membrane|metabolic process|membrane|oxidoreductase activity	mmu00072,mmu00650	Synthesis and degradation of ketone bodies|Butanoate metabolism	NA
Stc2	123.961938718065	201.249179231872	46.6746982042593	0.231586051029832	-2.11037973584404	7.49642359252029e-10	1.55699691109305e-08	Down	1.29394803703244	0.860916422942658	2.03127250210945	4.55122233480401	4.2632837394233	4.96509918155444	20856	stanniocalcin 2	GO:0005179,GO:0005515,GO:0005576,GO:0005615,GO:0005783,GO:0005794,GO:0006874,GO:0006979,GO:0010629,GO:0019899,GO:0020037,GO:0030968,GO:0034976,GO:0040015,GO:0042803,GO:0046885,GO:0048471,GO:0055074,GO:2000118,GO:2001256	hormone activity|protein binding|extracellular region|extracellular space|endoplasmic reticulum|Golgi apparatus|cellular calcium ion homeostasis|response to oxidative stress|negative regulation of gene expression|enzyme binding|heme binding|endoplasmic reticulum unfolded protein response|response to endoplasmic reticulum stress|negative regulation of multicellular organism growth|protein homodime…	NA	NA	NA
Cfap46	4.1503586764426	6.75296818146013	1.54774917142507	0.231842647427266	-2.10878212055111	0.15858964284485	0.285066528134394	Down	0.00787407457948972	0.0112838774138421	0.00416994969857448	0	0.0466981236360311	0.0290055997041379	212124	cilia and flagella associated protein 46	NA	NA	NA	NA	NA
Frmd7	19.9331840330744	32.3618329213148	7.50453514483403	0.232204041092298	-2.10653501496171	0.000258716285333616	0.00133605460430118	Down	0.0709408277397006	0.0417071450740641	0.0462385465522648	0.199048258554413	0.151028735737341	0.174215711008358	385354	FERM domain containing 7	GO:0005085,GO:0005515,GO:0005654,GO:0005829,GO:0005856,GO:0005886,GO:0007399,GO:0010592,GO:0010975,GO:0030426,GO:0032091,GO:0042995,GO:0043005,GO:0043025,GO:0051057,GO:0051497	guanyl-nucleotide exchange factor activity|protein binding|nucleoplasm|cytosol|cytoskeleton|plasma membrane|nervous system development|positive regulation of lamellipodium assembly|regulation of neuron projection development|growth cone|negative regulation of protein binding|cell projection|neuron projection|neuronal cell body|positive regulation of small GTPase mediated signal transduction|negat…	NA	NA	NA
Cth	14.5079307446371	23.5840038556556	5.4318576336187	0.232646463030474	-2.10378884119939	0.00563698191025658	0.019214910009737	Down	0.184028621432471	0.175813795337198	0.121822267290669	0.307660895213699	0.848869266494834	0.395443546142237	107869	cystathionase (cystathionine gamma-lyase)	GO:0003824,GO:0004121,GO:0004123,GO:0005515,GO:0005516,GO:0005737,GO:0005829,GO:0006749,GO:0008285,GO:0008652,GO:0016829,GO:0016846,GO:0018272,GO:0019343,GO:0019344,GO:0019346,GO:0030170,GO:0030308,GO:0042802,GO:0043066,GO:0043123,GO:0044524,GO:0044540,GO:0050667,GO:0051092,GO:0051289,GO:0070814,GO:0080146,GO:1904831,GO:1990830,GO:2001234	catalytic activity|cystathionine beta-lyase activity|cystathionine gamma-lyase activity|protein binding|calmodulin binding|cytoplasm|cytosol|glutathione metabolic process|negative regulation of cell population proliferation|cellular amino acid biosynthetic process|lyase activity|carbon-sulfur lyase activity|protein-pyridoxal-5-phosphate linkage via peptidyl-N6-pyridoxal phosphate-L-lysine|cystein…	mmu00260,mmu00270,mmu00450	Glycine, serine and threonine metabolism|Cysteine and methionine metabolism|Selenocompound metabolism	NA
Lratd1	16.1713943920547	26.1976418762284	6.14514690788113	0.23353584971	-2.09828406217345	0.0343497797386742	0.0863494089067733	Down	0.0612861588757176	0	0.2336825006526	0.253352706529258	0.30692579702226	0.391315289341851	105005	LRAT domain containing 1	GO:0000902,GO:0005737,GO:0048870	cell morphogenesis|cytoplasm|cell motility	NA	NA	NA
Perm1	3758.68584950646	6092.47301037943	1424.89868863348	0.233856481961511	-2.09630467740215	1.44885390435756e-09	2.83086635281821e-08	Down	9.68419144469436	13.7650223557154	28.5297526370036	55.4729082168448	51.3630549718882	64.0266774558946	74183	PPARGC1 and ESRR induced regulator, muscle 1	GO:0005634,GO:0005654,GO:0005737,GO:0006355,GO:0014850	nucleus|nucleoplasm|cytoplasm|regulation of transcription, DNA-templated|response to muscle activity	NA	NA	NA
Plekhb1	133.786251733387	216.799216278028	50.7732871887472	0.233878089367149	-2.09617138429579	3.49757744415474e-08	4.91931996366179e-07	Down	0.430345144806134	0.933387640854602	0.89928910429569	3.33742423199556	1.97738978719297	2.18508172515705	27276	pleckstrin homology domain containing, family B (evectins) member 1	GO:0000139,GO:0001750,GO:0005515,GO:0005737,GO:0007275,GO:0008022,GO:0016020,GO:0016021,GO:0042803,GO:0045595	Golgi membrane|photoreceptor outer segment|protein binding|cytoplasm|multicellular organism development|protein C-terminus binding|membrane|integral component of membrane|protein homodimerization activity|regulation of cell differentiation	NA	NA	NA
Epha3	3.49152493135159	5.63939877062748	1.34365109207571	0.234384557307367	-2.0930505755965	0.189205839598264	0.323529822937733	Down	0	0.00696587129096917	0.0308907994917981	0.088652726677526	0.00960937766478853	0.0268590219717215	13837	Eph receptor A3	GO:0000166,GO:0003197,GO:0004672,GO:0004713,GO:0004714,GO:0005003,GO:0005004,GO:0005005,GO:0005515,GO:0005524,GO:0005576,GO:0005654,GO:0005769,GO:0005829,GO:0005886,GO:0005887,GO:0006468,GO:0007169,GO:0007275,GO:0007411,GO:0008045,GO:0010717,GO:0010976,GO:0010977,GO:0015629,GO:0016020,GO:0016021,GO:0016301,GO:0016310,GO:0016477,GO:0016740,GO:0018108,GO:0019838,GO:0030334,GO:0031965,GO:0032956,GO:…	nucleotide binding|endocardial cushion development|protein kinase activity|protein tyrosine kinase activity|transmembrane receptor protein tyrosine kinase activity|ephrin receptor activity|GPI-linked ephrin receptor activity|transmembrane-ephrin receptor activity|protein binding|ATP binding|extracellular region|nucleoplasm|early endosome|cytosol|plasma membrane|integral component of plasma membra…	mmu04360	Axon guidance	NA
Pi16	6707.07072096874	10866.2157382057	2547.92570373177	0.234472026342616	-2.09251228244141	3.33452226473929e-20	3.98094697464387e-18	Down	43.5622332790062	69.9570709490269	60.2955209403483	208.080910837444	158.648252851122	208.197864367981	74116	peptidase inhibitor 16	GO:0005576,GO:0005615,GO:0010466,GO:0030414,GO:0061052	extracellular region|extracellular space|negative regulation of peptidase activity|peptidase inhibitor activity|negative regulation of cell growth involved in cardiac muscle cell development	NA	NA	NA
Acot4	8.82766029745077	14.3081855256749	3.34713506922658	0.234785163026235	-2.09058685298452	0.0169522286464044	0.0482684865233398	Down	0.0550337983527964	0.0630925834356325	0.0233158239522313	0.107061592557216	0.145059734036473	0.216242242781894	171282	acyl-CoA thioesterase 4	GO:0000038,GO:0001676,GO:0004778,GO:0005777,GO:0006104,GO:0006629,GO:0006631,GO:0006637,GO:0016787,GO:0016790,GO:0032788,GO:0032789,GO:0043648,GO:0043649,GO:0044466,GO:0046459,GO:0047617,GO:0052689	very long-chain fatty acid metabolic process|long-chain fatty acid metabolic process|succinyl-CoA hydrolase activity|peroxisome|succinyl-CoA metabolic process|lipid metabolic process|fatty acid metabolic process|acyl-CoA metabolic process|hydrolase activity|thiolester hydrolase activity|saturated monocarboxylic acid metabolic process|unsaturated monocarboxylic acid metabolic process|dicarboxylic …	mmu00062,mmu01040,mmu04913	Fatty acid elongation|Biosynthesis of unsaturated fatty acids|Ovarian steroidogenesis	NA
Gm13090	2.05893898229512	3.33106149888287	0.786816465707378	0.234845225437065	-2.09021783196353	0.229162760918242	0.373047646665491	Down	0	0.0432569187708052	0.023978350097322	0.0550518899433555	0.0596726599905228	0.111193415550689	105704528	predicted gene 13090	NA	NA	NA	NA	NA
Caly	4.04970996341656	6.55769328199645	1.54172664483667	0.234852602471365	-2.0901725142713	0.090808362567937	0.185908235654207	Down	0.0828036843437411	0.0527382820456853	0.0292340977202527	0.134237120048421	0.109128215638897	0.305022577301776	68566	calcyon neuron-specific vesicular protein	GO:0005768,GO:0005886,GO:0005887,GO:0006897,GO:0007212,GO:0008089,GO:0016020,GO:0016021,GO:0016197,GO:0030424,GO:0031410,GO:0032051,GO:0044877,GO:0045807,GO:0048268,GO:0098843,GO:0098884,GO:0098978,GO:1905445,GO:2001019	endosome|plasma membrane|integral component of plasma membrane|endocytosis|dopamine receptor signaling pathway|anterograde axonal transport|membrane|integral component of membrane|endosomal transport|axon|cytoplasmic vesicle|clathrin light chain binding|protein-containing complex binding|positive regulation of endocytosis|clathrin coat assembly|postsynaptic endocytic zone|postsynaptic neurotransm…	mmu04728	Dopaminergic synapse	NA
Pygo1	452.49586035561	732.798619946669	172.19310076455	0.235060022000582	-2.08889890241226	1.28185162406503e-08	2.00779280207376e-07	Down	1.02565380848418	0.718254077871447	1.58203511638382	3.03288212094499	4.8885182669198	2.62883363468447	72135	pygopus 1	GO:0001822,GO:0002244,GO:0005515,GO:0005634,GO:0007286,GO:0007289,GO:0016055,GO:0034504,GO:0035064,GO:0045944,GO:0046872,GO:0048856,GO:0060070	kidney development|hematopoietic progenitor cell differentiation|protein binding|nucleus|spermatid development|spermatid nucleus differentiation|Wnt signaling pathway|protein localization to nucleus|methylated histone binding|positive regulation of transcription by RNA polymerase II|metal ion binding|anatomical structure development|canonical Wnt signaling pathway	NA	NA	NA
Arhgap20	281.711083403875	456.002179309986	107.419987497765	0.235252653534039	-2.08771709895242	3.82152027921199e-11	1.0534889176984e-09	Down	0.335602612977687	0.414136360116071	0.699805244127986	1.94247093403627	1.24395668303591	1.56248751089835	244867	Rho GTPase activating protein 20	GO:0005096,GO:0007165	GTPase activator activity|signal transduction	NA	NA	NA
Tesmin	99.1700479144255	160.53449239843	37.8056034304205	0.235311709953934	-2.08735497886355	9.52426118615896e-13	3.59221015185428e-11	Down	0.607730654525721	0.764695655264933	0.784979976352402	2.46906249153822	2.12932119647756	2.45709600284418	17771	testis expressed metallothionein like	GO:0005634,GO:0005737,GO:0006355,GO:0007275,GO:0007283,GO:0030154	nucleus|cytoplasm|regulation of transcription, DNA-templated|multicellular organism development|spermatogenesis|cell differentiation	NA	NA	NA
Xdh	5553.28345459559	8990.04476512703	2116.52214406414	0.235422643412086	-2.0866750065957	1.30465483164843e-38	8.60051154671894e-36	Down	22.0885198881585	24.4566124848813	26.7238555928606	84.9585249021156	73.8656741330021	80.1763809996125	22436	xanthine dehydrogenase	GO:0000255,GO:0001933,GO:0001937,GO:0004854,GO:0004855,GO:0005506,GO:0005515,GO:0005576,GO:0005615,GO:0005737,GO:0005777,GO:0005829,GO:0006147,GO:0006148,GO:0006149,GO:0006154,GO:0006157,GO:0006161,GO:0006196,GO:0006204,GO:0006919,GO:0007595,GO:0009055,GO:0009114,GO:0009115,GO:0010044,GO:0010629,GO:0016226,GO:0016491,GO:0016529,GO:0019428,GO:0030151,GO:0030856,GO:0042802,GO:0042803,GO:0043546,GO:…	allantoin metabolic process|negative regulation of protein phosphorylation|negative regulation of endothelial cell proliferation|xanthine dehydrogenase activity|xanthine oxidase activity|iron ion binding|protein binding|extracellular region|extracellular space|cytoplasm|peroxisome|cytosol|guanine catabolic process|inosine catabolic process|deoxyinosine catabolic process|adenosine catabolic proces…	mmu00230,mmu00232,mmu00983,mmu04146	Purine metabolism|Caffeine metabolism|Drug metabolism - other enzymes|Peroxisome	NA
Nos1	2.76896528978747	4.47179997386534	1.06613060570959	0.235878574037098	-2.08388371715052	0.276790006014965	0.42976856847915	Down	0.00427327936049356	0	0.0135782508544917	0	0.0112636377290001	0.0472242278009247	18125	nitric oxide synthase 1, neuronal	GO:0001917,GO:0002028,GO:0004517,GO:0005515,GO:0005516,GO:0005634,GO:0005654,GO:0005737,GO:0005739,GO:0005741,GO:0005829,GO:0005856,GO:0005886,GO:0005901,GO:0006527,GO:0006809,GO:0006936,GO:0006941,GO:0007263,GO:0008016,GO:0008270,GO:0008285,GO:0009408,GO:0009725,GO:0010181,GO:0012506,GO:0014069,GO:0016020,GO:0016491,GO:0016529,GO:0016709,GO:0017080,GO:0018119,GO:0019899,GO:0020037,GO:0030018,GO:…	photoreceptor inner segment|regulation of sodium ion transport|nitric-oxide synthase activity|protein binding|calmodulin binding|nucleus|nucleoplasm|cytoplasm|mitochondrion|mitochondrial outer membrane|cytosol|cytoskeleton|plasma membrane|caveola|arginine catabolic process|nitric oxide biosynthetic process|muscle contraction|striated muscle contraction|nitric oxide mediated signal transduction|re…	mmu00220,mmu00330,mmu04020,mmu04145,mmu04371,mmu04713,mmu04730,mmu04926,mmu04970,mmu05010,mmu05014,mmu05022	Arginine biosynthesis|Arginine and proline metabolism|Calcium signaling pathway|Phagosome|Apelin signaling pathway|Circadian entrainment|Long-term depression|Relaxin signaling pathway|Salivary secretion|Alzheimer disease|Amyotrophic lateral sclerosis|Pathways of neurodegeneration - multiple diseases	NA
Lrrn4cl	180.229959382527	291.420436903843	69.0394818612114	0.236376016814081	-2.08084443068597	6.62160815034965e-07	6.87178800654356e-06	Down	0.953913345454203	1.06845791421973	2.36908764280329	6.11908640938472	2.60105520720897	5.75555040496847	68852	LRRN4 C-terminal like	GO:0016020,GO:0016021	membrane|integral component of membrane	NA	NA	NA
Car14	2491.34309550261	4027.01799051626	955.668200488968	0.237275588254475	-2.07536441625123	1.03844127057863e-07	1.30771150701937e-06	Down	13.8667035066891	18.1799340691842	46.7951948426074	89.5654845605469	65.7061435911609	101.480023696366	23831	carbonic anhydrase 14	GO:0004089,GO:0005886,GO:0006730,GO:0006885,GO:0008270,GO:0015670,GO:0016020,GO:0016021,GO:0016829,GO:0016836,GO:0046872	carbonate dehydratase activity|plasma membrane|one-carbon metabolic process|regulation of pH|zinc ion binding|carbon dioxide transport|membrane|integral component of membrane|lyase activity|hydro-lyase activity|metal ion binding	mmu00910	Nitrogen metabolism	NA
Frat1	56.3663890461103	91.1023232898643	21.6304548023563	0.237289409958801	-2.07528037927266	8.35935907389297e-09	1.37021191652286e-07	Down	0.41207556556986	0.423964138832452	0.486813710659862	1.61870247170861	1.29503825602997	1.36226822226887	14296	frequently rearranged in advanced T cell lymphomas	GO:0000578,GO:0005515,GO:0005634,GO:0005737,GO:0005829,GO:0006611,GO:0016055,GO:0043231,GO:0060070,GO:0090263	embryonic axis specification|protein binding|nucleus|cytoplasm|cytosol|protein export from nucleus|Wnt signaling pathway|intracellular membrane-bounded organelle|canonical Wnt signaling pathway|positive regulation of canonical Wnt signaling pathway	mmu04310,mmu05010,mmu05022,mmu05200,mmu05224,mmu05225,mmu05226	Wnt signaling pathway|Alzheimer disease|Pathways of neurodegeneration - multiple diseases|Pathways in cancer|Breast cancer|Hepatocellular carcinoma|Gastric cancer	NA
Slc16a8	7.67672085513913	12.4006640929375	2.95277761734074	0.237627759113197	-2.07322471667921	0.0691006573896235	0.150618770463121	Down	0.0231320175320966	0.0220994308628067	0.220504425518087	0.225002699265975	0.42680445252853	0.170422069060102	57274	solute carrier family 16 (monocarboxylic acid transporters), member 8	GO:0005886,GO:0005887,GO:0008028,GO:0009925,GO:0015129,GO:0015293,GO:0015718,GO:0016020,GO:0016021,GO:0016323,GO:0016324,GO:0022857,GO:0055085	plasma membrane|integral component of plasma membrane|monocarboxylic acid transmembrane transporter activity|basal plasma membrane|lactate transmembrane transporter activity|symporter activity|monocarboxylic acid transport|membrane|integral component of membrane|basolateral plasma membrane|apical plasma membrane|transmembrane transporter activity|transmembrane transport	NA	NA	NA
Slco1a4	18.9213211124078	30.5650121343244	7.27763009049127	0.23803328861474	-2.07076474840829	0.0211154812968686	0.0578519926677127	Down	0.0104566994952006	0.219778337924359	0.055376553102094	0.216136332172866	0.275620817220234	0.4622300742352	28250	solute carrier organic anion transporter family, member 1a4	GO:0005886,GO:0005887,GO:0006811,GO:0006820,GO:0008514,GO:0009925,GO:0015125,GO:0015347,GO:0015721,GO:0016020,GO:0016021,GO:0022857,GO:0043252,GO:0055085	plasma membrane|integral component of plasma membrane|ion transport|anion transport|organic anion transmembrane transporter activity|basal plasma membrane|bile acid transmembrane transporter activity|sodium-independent organic anion transmembrane transporter activity|bile acid and bile salt transport|membrane|integral component of membrane|transmembrane transporter activity|sodium-independent org…	mmu04976	Bile secretion	NA
Bcl11b	10.2371999826355	16.5505690362749	3.9238309289962	0.238065161979067	-2.07057158018999	0.011440081762865	0.0347673922005532	Down	0.0136685725503085	0.0163230289818899	0.0217157938030844	0.0581668352172867	0.07205606584141	0.0335671313853122	58208	B cell leukemia/lymphoma 11B	GO:0000978,GO:0001228,GO:0003334,GO:0003382,GO:0003700,GO:0005515,GO:0005622,GO:0005634,GO:0006357,GO:0007409,GO:0008285,GO:0009791,GO:0010468,GO:0010837,GO:0019216,GO:0021773,GO:0021902,GO:0021953,GO:0031077,GO:0033077,GO:0033153,GO:0035701,GO:0042475,GO:0043005,GO:0043066,GO:0043368,GO:0043565,GO:0043588,GO:0045664,GO:0045944,GO:0046632,GO:0046872,GO:0048538,GO:0071678,GO:0097535,GO:1990837	RNA polymerase II cis-regulatory region sequence-specific DNA binding|DNA-binding transcription activator activity, RNA polymerase II-specific|keratinocyte development|epithelial cell morphogenesis|DNA-binding transcription factor activity|protein binding|intracellular anatomical structure|nucleus|regulation of transcription by RNA polymerase II|axonogenesis|negative regulation of cell population…	mmu05202	Transcriptional misregulation in cancer	zf-C2H2
Gpt	806.212336225429	1302.19638860139	310.228283849464	0.238149064029739	-2.070063216235	8.55627095336929e-17	6.29758156286336e-15	Down	6.69636976655241	9.20878834503318	11.7799679672749	33.6098253930185	27.0254072952045	28.7358487083809	76282	glutamic pyruvic transaminase, soluble	GO:0003824,GO:0004021,GO:0005615,GO:0005737,GO:0008483,GO:0009058,GO:0016740,GO:0030170,GO:0045722	catalytic activity|L-alanine:2-oxoglutarate aminotransferase activity|extracellular space|cytoplasm|transaminase activity|biosynthetic process|transferase activity|pyridoxal phosphate binding|positive regulation of gluconeogenesis	mmu00220,mmu00250	Arginine biosynthesis|Alanine, aspartate and glutamate metabolism	NA
Slc51a	5.47418179862933	8.84980232605365	2.09856127120501	0.238590627953238	-2.06739072105347	0.0649225127878544	0.143300120573714	Down	0.0804976231864996	0.0256347672767401	0.113679742689376	0.163123313789411	0.353630077016375	0.164737654191841	106407	solute carrier family 51, alpha subunit	GO:0005215,GO:0005515,GO:0005783,GO:0005789,GO:0005886,GO:0006810,GO:0015125,GO:0015721,GO:0016020,GO:0016021,GO:0016323,GO:0022857,GO:0032782,GO:0032991,GO:0042803,GO:0046982,GO:0071702	transporter activity|protein binding|endoplasmic reticulum|endoplasmic reticulum membrane|plasma membrane|transport|bile acid transmembrane transporter activity|bile acid and bile salt transport|membrane|integral component of membrane|basolateral plasma membrane|transmembrane transporter activity|bile acid secretion|protein-containing complex|protein homodimerization activity|protein heterodimeri…	mmu04976	Bile secretion	NA
Adh6b	6.07457573624998	9.79293094833011	2.35622052416984	0.238752643075106	-2.06641139051283	0.174456045487771	0.3052980796036	Down	0.0468658861990782	0.0298492312784968	0.0661845862414771	0	0.0205884177569111	0.460370928637471	100417514	alcohol dehydrogenase 6B (class V)	GO:0004024,GO:0004745,GO:0005829,GO:0006069,GO:0008270,GO:0042572,GO:0042573	alcohol dehydrogenase activity, zinc-dependent|NAD-retinol dehydrogenase activity|cytosol|ethanol oxidation|zinc ion binding|retinol metabolic process|retinoic acid metabolic process	NA	NA	NA
Chrd	180.503823727382	291.171555984104	69.8360914706598	0.239497052138657	-2.06192019630007	1.02134798634292e-12	3.82362423924232e-11	Down	1.0668526197421	0.649509023956991	1.11888877770462	3.45905437240654	2.23309224700712	3.4162289082154	12667	chordin	GO:0001501,GO:0001649,GO:0001702,GO:0001707,GO:0002053,GO:0005515,GO:0005576,GO:0005615,GO:0007275,GO:0007389,GO:0007417,GO:0008201,GO:0009953,GO:0021919,GO:0030336,GO:0030514,GO:0030900,GO:0045545,GO:0045668,GO:0045785	skeletal system development|osteoblast differentiation|gastrulation with mouth forming second|mesoderm formation|positive regulation of mesenchymal cell proliferation|protein binding|extracellular region|extracellular space|multicellular organism development|pattern specification process|central nervous system development|heparin binding|dorsal/ventral pattern formation|BMP signaling pathway invo…	mmu04350	TGF-beta signaling pathway	NA
Mroh7	7.39300085490785	11.9222788599407	2.863722849875	0.240604225914827	-2.0552661130017	0.0295774192351938	0.0765408483434048	Down	0.0179348239826775	0.0514027021756972	0.0284937536870774	0.130837608566676	0.106364579009081	0.0770772539612737	381538	maestro heat-like repeat family member 7	GO:0016020,GO:0016021	membrane|integral component of membrane	NA	NA	NA
Actr3b	880.835903953736	1419.72670481205	341.945103095417	0.240798769660963	-2.05410007408776	1.83326048652e-08	2.76576074593196e-07	Down	3.4304634662408	6.21358329072506	10.8015774093335	23.0252621745102	22.3188939398423	19.517381535102	242894	ARP3 actin-related protein 3B	GO:0000166,GO:0003779,GO:0005524,GO:0005737,GO:0005856,GO:0030479,GO:0042995,GO:0051015	nucleotide binding|actin binding|ATP binding|cytoplasm|cytoskeleton|actin cortical patch|cell projection|actin filament binding	mmu04144,mmu04530,mmu04666,mmu04810,mmu05100,mmu05132,mmu05135	Endocytosis|Tight junction|Fc gamma R-mediated phagocytosis|Regulation of actin cytoskeleton|Bacterial invasion of epithelial cells|Salmonella infection|Yersinia infection	NA
Poln	25.6135243366114	41.3024804310629	9.92456824216003	0.240845402232243	-2.0538207119218	0.000107790365572454	0.000619059667730891	Down	0.136146708511288	0.182096986347031	0.201881475351097	0.513160321473309	0.645947229736386	0.484804022615438	272158	DNA polymerase N	GO:0003676,GO:0003677,GO:0003887,GO:0005634,GO:0006260,GO:0006261,GO:0006281,GO:0006302,GO:0006974,GO:0016740,GO:0016779	nucleic acid binding|DNA binding|DNA-directed DNA polymerase activity|nucleus|DNA replication|DNA-dependent DNA replication|DNA repair|double-strand break repair|cellular response to DNA damage stimulus|transferase activity|nucleotidyltransferase activity	mmu03460	Fanconi anemia pathway	NA
Slc25a34	2284.41852443145	3680.58558663881	888.251462224097	0.241291179905166	-2.05115291426797	5.57853939772843e-08	7.51170642525386e-07	Down	8.61572130230346	15.7260141968773	28.4047107068053	71.0986556760633	39.5894133572169	59.0845324896888	384071	solute carrier family 25, member 34	GO:0001835,GO:0005739,GO:0005743,GO:0016020,GO:0016021	blastocyst hatching|mitochondrion|mitochondrial inner membrane|membrane|integral component of membrane	NA	NA	NA
Rhd	160.210460940046	258.180109190941	62.2408126891522	0.241577903610607	-2.04943959307727	7.38001676072199e-07	7.6119601446304e-06	Down	2.57223756908758	1.9868468502786	2.02881548709838	3.56001009570952	10.0617800565922	6.78727840034148	19746	Rh blood group, D antigen	GO:0005886,GO:0005887,GO:0008519,GO:0015696,GO:0016020,GO:0016021,GO:0048821,GO:0060586,GO:0072488	plasma membrane|integral component of plasma membrane|ammonium transmembrane transporter activity|ammonium transport|membrane|integral component of membrane|erythrocyte development|multicellular organismal iron ion homeostasis|ammonium transmembrane transport	NA	NA	NA
Ephx2	5679.49244895066	9147.32342467869	2211.66147322262	0.241769530416312	-2.04829565793946	7.28588344803683e-14	3.21129548950972e-12	Down	29.7914196937296	44.3211258875507	62.2429974765466	162.932003170395	133.273283130417	137.143307799827	13850	epoxide hydrolase 2, cytoplasmic	GO:0000287,GO:0002539,GO:0003824,GO:0004301,GO:0005737,GO:0005777,GO:0005829,GO:0006629,GO:0006954,GO:0008152,GO:0009636,GO:0010628,GO:0015643,GO:0016311,GO:0016787,GO:0016791,GO:0019233,GO:0019439,GO:0033885,GO:0042577,GO:0042632,GO:0042803,GO:0043651,GO:0045777,GO:0046272,GO:0046839,GO:0046872,GO:0052642,GO:0090181,GO:0097176	magnesium ion binding|prostaglandin production involved in inflammatory response|catalytic activity|epoxide hydrolase activity|cytoplasm|peroxisome|cytosol|lipid metabolic process|inflammatory response|metabolic process|response to toxic substance|positive regulation of gene expression|toxic substance binding|dephosphorylation|hydrolase activity|phosphatase activity|sensory perception of pain|aro…	mmu00590,mmu04146	Arachidonic acid metabolism|Peroxisome	NA
Alkal2	28.6579887783635	46.1910157292526	11.1249618274744	0.241822321619269	-2.04798067493596	0.000758572982712366	0.0034068375485441	Down	0.549097990722135	0.288522788222766	0.348949349328821	1.66906823386912	1.44732893018763	0.573099264046051	100294583	ALK and LTK ligand 2	GO:0005576,GO:0010976,GO:0030298,GO:0030971,GO:0070374,GO:0070378	extracellular region|positive regulation of neuron projection development|receptor signaling protein tyrosine kinase activator activity|receptor tyrosine kinase binding|positive regulation of ERK1 and ERK2 cascade|positive regulation of ERK5 cascade	NA	NA	NA
Gfra4	100.773194658732	162.252083634571	39.2943056828936	0.241854249204436	-2.04779020977129	1.48112065490764e-09	2.88276654296657e-08	Down	0.913884780882025	1.48160729800538	1.78924012123265	4.71400207335818	4.16073206123759	4.42060721248481	14588	glial cell line derived neurotrophic factor family receptor alpha 4	GO:0005576,GO:0005615,GO:0005886,GO:0007169,GO:0007399,GO:0009897,GO:0015026,GO:0016020,GO:0016167,GO:0030279,GO:0031225,GO:0038023,GO:0043235	extracellular region|extracellular space|plasma membrane|transmembrane receptor protein tyrosine kinase signaling pathway|nervous system development|external side of plasma membrane|coreceptor activity|membrane|glial cell-derived neurotrophic factor receptor activity|negative regulation of ossification|anchored component of membrane|signaling receptor activity|receptor complex	NA	NA	NA
Lgals2	5.8950478571496	9.49525254396932	2.29484317032987	0.24229265728247	-2.04517741053838	0.10088745126248	0.20164191089398	Down	0.279928671621521	0.334291221919652	0	1.27632971194688	0.368922188454921	0.343722889286761	107753	lectin, galactose-binding, soluble 2	GO:0005737,GO:0016936,GO:0030246	cytoplasm|galactoside binding|carbohydrate binding	NA	NA	NA
Vldlr	2984.27111039456	4803.86497269634	1164.67724809277	0.242416089147154	-2.04444264128065	2.65543539393017e-13	1.10609097370245e-11	Down	3.33651199697875	4.23038377017025	7.07814870395451	17.3124447135669	13.8229616709544	15.2672975805509	22359	very low density lipoprotein receptor	GO:0005509,GO:0005515,GO:0005615,GO:0005634,GO:0005905,GO:0006629,GO:0006869,GO:0006897,GO:0006898,GO:0008202,GO:0008203,GO:0009986,GO:0016020,GO:0016021,GO:0021517,GO:0030229,GO:0034185,GO:0034189,GO:0034361,GO:0034436,GO:0034447,GO:0038024,GO:0038025,GO:0038026,GO:0043235,GO:0045177,GO:0045860,GO:0048306,GO:0048471,GO:0048813,GO:0071456,GO:1900006	calcium ion binding|protein binding|extracellular space|nucleus|clathrin-coated pit|lipid metabolic process|lipid transport|endocytosis|receptor-mediated endocytosis|steroid metabolic process|cholesterol metabolic process|cell surface|membrane|integral component of membrane|ventral spinal cord development|very-low-density lipoprotein particle receptor activity|apolipoprotein binding|very-low-dens…	mmu05017,mmu05417	Spinocerebellar ataxia|Lipid and atherosclerosis	NA
Grin2c	8.64987650650497	13.9508242901472	3.34892872286268	0.242460191403151	-2.04418019863807	0.0218618147530004	0.0595046971171427	Down	0.0292905871932023	0.0119927524518594	0.013295742049722	0.040700922571999	0.0772050070173313	0.0513796461109389	14813	glutamate receptor, ionotropic, NMDA2C (epsilon 3)	GO:0001964,GO:0004970,GO:0004972,GO:0005216,GO:0005261,GO:0005515,GO:0005886,GO:0005887,GO:0006811,GO:0009611,GO:0015276,GO:0016020,GO:0016021,GO:0017146,GO:0022849,GO:0030054,GO:0030165,GO:0033058,GO:0038023,GO:0042177,GO:0042391,GO:0045202,GO:0045211,GO:0047485,GO:0050885,GO:0060079,GO:0060291,GO:0097553,GO:0098839,GO:0098978,GO:1903539,GO:1904315	startle response|ionotropic glutamate receptor activity|NMDA glutamate receptor activity|ion channel activity|cation channel activity|protein binding|plasma membrane|integral component of plasma membrane|ion transport|response to wounding|ligand-gated ion channel activity|membrane|integral component of membrane|NMDA selective glutamate receptor complex|glutamate-gated calcium ion channel activity…	mmu04020,mmu04024,mmu04080,mmu04713,mmu04720,mmu04724,mmu05010,mmu05014,mmu05017,mmu05020,mmu05022,mmu05030,mmu05031,mmu05033,mmu05034	Calcium signaling pathway|cAMP signaling pathway|Neuroactive ligand-receptor interaction|Circadian entrainment|Long-term potentiation|Glutamatergic synapse|Alzheimer disease|Amyotrophic lateral sclerosis|Spinocerebellar ataxia|Prion disease|Pathways of neurodegeneration - multiple diseases|Cocaine addiction|Amphetamine addiction|Nicotine addiction|Alcoholism	NA
P2rx6	66.4087375366544	106.905713399709	25.9117616735997	0.24261613854544	-2.04325257482845	0.000180476088737123	0.000975535991954462	Down	0.724043980988658	0.185584350992393	0.879103960729185	1.80361818458921	2.37393408223167	1.30104827658415	18440	purinergic receptor P2X, ligand-gated ion channel, 6	GO:0001614,GO:0004931,GO:0005216,GO:0005524,GO:0005639,GO:0005737,GO:0005887,GO:0006811,GO:0014069,GO:0016020,GO:0016021,GO:0030054,GO:0033198,GO:0043025,GO:0043197,GO:0043235,GO:0044877,GO:0098688,GO:0098978,GO:0099060	purinergic nucleotide receptor activity|extracellularly ATP-gated cation channel activity|ion channel activity|ATP binding|integral component of nuclear inner membrane|cytoplasm|integral component of plasma membrane|ion transport|postsynaptic density|membrane|integral component of membrane|cell junction|response to ATP|neuronal cell body|dendritic spine|receptor complex|protein-containing complex…	mmu04020,mmu04080	Calcium signaling pathway|Neuroactive ligand-receptor interaction	NA
Prodh	663.329120575536	1067.65256389075	259.005677260316	0.242639316106714	-2.04311475812834	1.85151113804551e-25	4.52784062500742e-23	Down	5.10657758533805	5.72144491333998	6.10947151128328	16.3163927620199	18.2225202176219	18.8943430656419	19125	proline dehydrogenase	GO:0004657,GO:0005654,GO:0005739,GO:0005743,GO:0006560,GO:0006562,GO:0010133,GO:0016491,GO:0016597,GO:0043231,GO:0071949	proline dehydrogenase activity|nucleoplasm|mitochondrion|mitochondrial inner membrane|proline metabolic process|proline catabolic process|proline catabolic process to glutamate|oxidoreductase activity|amino acid binding|intracellular membrane-bounded organelle|FAD binding	mmu00330	Arginine and proline metabolism	NA
Tpd52l1	117.621399733352	189.196538383217	46.0462610834864	0.242682048773358	-2.04286069881477	5.43270751924726e-07	5.76018960886902e-06	Down	0.999805572247002	1.79095387670981	2.7466603290213	6.913869707592	3.82944570278547	7.02065666172144	21987	tumor protein D52-like 1	GO:0000086,GO:0005737,GO:0005769,GO:0042802,GO:0042803,GO:0043406,GO:0046330,GO:0048471,GO:2001235	G2/M transition of mitotic cell cycle|cytoplasm|early endosome|identical protein binding|protein homodimerization activity|positive regulation of MAP kinase activity|positive regulation of JNK cascade|perinuclear region of cytoplasm|positive regulation of apoptotic signaling pathway	NA	NA	NA
Fam110c	1.98432051261887	3.18784708611876	0.780793939118982	0.242895228379993	-2.04159394604218	0.348795292692522	0.505531623193842	Down	0.0155166454681592	0.0148240002529164	0.0164345995049061	0.150928776923356	0	0	104943	family with sequence similarity 110, member C	GO:0005634,GO:0005737,GO:0005856,GO:0005874,GO:0005938,GO:0030335,GO:0043014,GO:0051897,GO:0060491	nucleus|cytoplasm|cytoskeleton|microtubule|cell cortex|positive regulation of cell migration|alpha-tubulin binding|positive regulation of protein kinase B signaling|regulation of cell projection assembly	NA	NA	NA
Hcar1	8.42736582975495	13.5635929832149	3.29113867629492	0.243329400347572	-2.03901745001959	0.120555982737413	0.231639818814428	Down	0.152267479571155	0	0.0134396265476567	0.0617120726470693	0.117060761788453	0.342775414247379	243270	hydrocarboxylic acid receptor 1	GO:0004930,GO:0005886,GO:0007165,GO:0007186,GO:0016020,GO:0016021,GO:0043229,GO:0050995	G protein-coupled receptor activity|plasma membrane|signal transduction|G protein-coupled receptor signaling pathway|membrane|integral component of membrane|intracellular organelle|negative regulation of lipid catabolic process	mmu04024	cAMP signaling pathway	NA
Myh6	256302.776098821	412143.541442962	100462.01075468	0.243754537448145	-2.03649902025892	1.11555707478547e-15	6.82019208382957e-14	Down	588.8083786036	786.221615140203	1152.17618864449	2610.29251520164	2509.31749767131	2842.66181396107	17888	myosin, heavy polypeptide 6, cardiac muscle, alpha	GO:0000146,GO:0000166,GO:0001701,GO:0001725,GO:0002026,GO:0002027,GO:0003774,GO:0003779,GO:0005515,GO:0005516,GO:0005524,GO:0005737,GO:0005739,GO:0005859,GO:0006936,GO:0006941,GO:0007512,GO:0007522,GO:0008016,GO:0008217,GO:0014898,GO:0016459,GO:0016887,GO:0019901,GO:0030016,GO:0030018,GO:0030048,GO:0030049,GO:0030239,GO:0030899,GO:0032982,GO:0042802,GO:0043462,GO:0044877,GO:0045214,GO:0046034,GO:…	microfilament motor activity|nucleotide binding|in utero embryonic development|stress fiber|regulation of the force of heart contraction|regulation of heart rate|motor activity|actin binding|protein binding|calmodulin binding|ATP binding|cytoplasm|mitochondrion|muscle myosin complex|muscle contraction|striated muscle contraction|adult heart development|visceral muscle development|regulation of he…	mmu04022,mmu04260,mmu04261,mmu04919,mmu05410,mmu05414,mmu05416	cGMP-PKG signaling pathway|Cardiac muscle contraction|Adrenergic signaling in cardiomyocytes|Thyroid hormone signaling pathway|Hypertrophic cardiomyopathy|Dilated cardiomyopathy|Viral myocarditis	NA
Sds	5.28887976107825	8.50866931821337	2.06909020394312	0.243911728870986	-2.03556896087314	0.10804299643926	0.212884718909951	Down	0.0282024801905957	0.161661323384425	0.0298709194541179	0.411483833613372	0.223010825968666	0.0692593432463453	231691	serine dehydratase	GO:0003941,GO:0004794,GO:0005737,GO:0005739,GO:0005829,GO:0006094,GO:0006520,GO:0006565,GO:0006567,GO:0009097,GO:0016829,GO:0030170,GO:0042803,GO:0042866,GO:0065003	L-serine ammonia-lyase activity|L-threonine ammonia-lyase activity|cytoplasm|mitochondrion|cytosol|gluconeogenesis|cellular amino acid metabolic process|L-serine catabolic process|threonine catabolic process|isoleucine biosynthetic process|lyase activity|pyridoxal phosphate binding|protein homodimerization activity|pyruvate biosynthetic process|protein-containing complex assembly	mmu00260,mmu00270,mmu00290	Glycine, serine and threonine metabolism|Cysteine and methionine metabolism|Valine, leucine and isoleucine biosynthesis	NA
Sugct	10.0619134039421	16.1464347052726	3.97739210261166	0.244027784189126	-2.03488267730469	0.0198745201081592	0.0551092673518489	Down	0.0403010149805303	0.0770040480063946	0.192083378454714	0.441004196190207	0.21245324471334	0.321655077328661	192136	succinyl-CoA glutarate-CoA transferase	GO:0005739,GO:0008410,GO:0016740,GO:0047369	mitochondrion|CoA-transferase activity|transferase activity|succinate-hydroxymethylglutarate CoA-transferase activity	NA	NA	NA
Srrm4	138.66148887728	222.90709847386	54.4158792807009	0.244095662509744	-2.03448143570143	1.11770620111283e-11	3.49415699407686e-10	Down	0.30722052606359	0.293506554971127	0.458754283772981	0.973647484610877	1.17484629817227	1.15643990808417	68955	serine/arginine repetitive matrix 4	GO:0000381,GO:0003723,GO:0003729,GO:0005634,GO:0006397,GO:0007399,GO:0007605,GO:0008380,GO:0030154,GO:0042551,GO:0042802,GO:0043484	regulation of alternative mRNA splicing, via spliceosome|RNA binding|mRNA binding|nucleus|mRNA processing|nervous system development|sensory perception of sound|RNA splicing|cell differentiation|neuron maturation|identical protein binding|regulation of RNA splicing	NA	NA	NA
Ggnbp1	645.032526082397	1036.6188576844	253.446194480385	0.244642714838211	-2.03125177317618	3.82288812909721e-07	4.230848891487e-06	Down	7.08294856333826	7.47673048630698	8.14148318635138	14.8802110931254	38.50191072606	15.2841083864014	70772	gametogenetin binding protein 1	GO:0000266,GO:0005515,GO:0005737,GO:0005739,GO:0005758,GO:0005794,GO:0005886,GO:0007275,GO:0007283,GO:0016020,GO:0030154	mitochondrial fission|protein binding|cytoplasm|mitochondrion|mitochondrial intermembrane space|Golgi apparatus|plasma membrane|multicellular organism development|spermatogenesis|membrane|cell differentiation	NA	NA	NA
Slc25a42	640.823097139379	1029.32293881346	252.323255465294	0.244999352419779	-2.02915015897383	5.49391830145202e-12	1.80300409711289e-10	Down	3.056270414753	3.30665869449905	6.37731888165314	13.5618213495073	11.8771544404213	14.4658356961618	73095	solute carrier family 25, member 42	GO:0005347,GO:0005739,GO:0005743,GO:0015217,GO:0015228,GO:0015866,GO:0015867,GO:0016020,GO:0016021,GO:0035349,GO:0043262,GO:0055085,GO:0080121,GO:0080122,GO:0098655,GO:1901679	ATP transmembrane transporter activity|mitochondrion|mitochondrial inner membrane|ADP transmembrane transporter activity|coenzyme A transmembrane transporter activity|ADP transport|ATP transport|membrane|integral component of membrane|coenzyme A transmembrane transport|adenosine-diphosphatase activity|transmembrane transport|AMP transport|AMP transmembrane transporter activity|cation transmembran…	NA	NA	NA
Cacna1b	4.64241769385602	7.46738191014535	1.81745347756669	0.245006865315642	-2.02910591946333	0.141426535575251	0.261341758975253	Down	0	0.0206307431197742	0.00381203897820339	0.0175041192939519	0.0379466485214688	0.0220966847426116	12287	calcium channel, voltage-dependent, N type, alpha 1B subunit	GO:0000166,GO:0001956,GO:0005216,GO:0005244,GO:0005245,GO:0005261,GO:0005262,GO:0005509,GO:0005515,GO:0005524,GO:0005886,GO:0005891,GO:0006811,GO:0006816,GO:0007268,GO:0007269,GO:0007626,GO:0008016,GO:0008022,GO:0008217,GO:0008331,GO:0014070,GO:0016020,GO:0016021,GO:0019233,GO:0030425,GO:0032991,GO:0033574,GO:0034765,GO:0043005,GO:0043025,GO:0043198,GO:0043679,GO:0046872,GO:0048265,GO:0050804,GO:…	nucleotide binding|positive regulation of neurotransmitter secretion|ion channel activity|voltage-gated ion channel activity|voltage-gated calcium channel activity|cation channel activity|calcium channel activity|calcium ion binding|protein binding|ATP binding|plasma membrane|voltage-gated calcium channel complex|ion transport|calcium ion transport|chemical synaptic transmission|neurotransmitter …	mmu04010,mmu04020,mmu04721,mmu04723,mmu04725,mmu04726,mmu04727,mmu04728,mmu04930,mmu05016,mmu05020,mmu05022,mmu05032,mmu05033	MAPK signaling pathway|Calcium signaling pathway|Synaptic vesicle cycle|Retrograde endocannabinoid signaling|Cholinergic synapse|Serotonergic synapse|GABAergic synapse|Dopaminergic synapse|Type II diabetes mellitus|Huntington disease|Prion disease|Pathways of neurodegeneration - multiple diseases|Morphine addiction|Nicotine addiction	NA
Axin2	32.7584118680663	52.5726147774555	12.9442089586772	0.245426337833708	-2.0266380153113	0.000255255709235376	0.00132019865541631	Down	0.181998353594184	0.110647190386185	0.122668795825357	0.643737754609205	0.196247745615797	0.47742340612594	12006	axin 2	GO:0001756,GO:0001934,GO:0001957,GO:0003139,GO:0003413,GO:0005515,GO:0005634,GO:0005737,GO:0005813,GO:0008013,GO:0008219,GO:0008283,GO:0008285,GO:0010718,GO:0010942,GO:0016055,GO:0019899,GO:0019901,GO:0030111,GO:0030282,GO:0031625,GO:0032423,GO:0032991,GO:0034613,GO:0042476,GO:0043570,GO:0045668,GO:0045860,GO:0048255,GO:0061181,GO:0070411,GO:0070602,GO:0090090,GO:2000054	somitogenesis|positive regulation of protein phosphorylation|intramembranous ossification|secondary heart field specification|chondrocyte differentiation involved in endochondral bone morphogenesis|protein binding|nucleus|cytoplasm|centrosome|beta-catenin binding|cell death|cell population proliferation|negative regulation of cell population proliferation|positive regulation of epithelial to mese…	mmu04310,mmu04390,mmu04550,mmu04934,mmu05010,mmu05022,mmu05165,mmu05200,mmu05210,mmu05213,mmu05217,mmu05224,mmu05225,mmu05226	Wnt signaling pathway|Hippo signaling pathway|Signaling pathways regulating pluripotency of stem cells|Cushing syndrome|Alzheimer disease|Pathways of neurodegeneration - multiple diseases|Human papillomavirus infection|Pathways in cancer|Colorectal cancer|Endometrial cancer|Basal cell carcinoma|Breast cancer|Hepatocellular carcinoma|Gastric cancer	NA
Ech1	51315.7668591192	82341.3392129896	20290.1945052489	0.24641526361651	-2.02083647172053	5.75954676019111e-20	6.61562484681951e-18	Down	748.169148781278	927.55814721373	1171.31311411126	3038.5493971021	3037.71567364822	2749.80486126072	51798	enoyl coenzyme A hydratase 1, peroxisomal	GO:0003824,GO:0005739,GO:0005777,GO:0006629,GO:0006631,GO:0016853,GO:0051750	catalytic activity|mitochondrion|peroxisome|lipid metabolic process|fatty acid metabolic process|isomerase activity|delta3,5-delta2,4-dienoyl-CoA isomerase activity	mmu04146	Peroxisome	NA
Tmem178b	7.36991234582423	11.806908307709	2.93291638393945	0.246467445089393	-2.02053099558552	0.0505619108553671	0.117562360055736	Down	0.00496160998802217	0.00237006471109502	0.0210205416422032	0.0331794773820283	0.0261559204269836	0.0274155023071835	434008	transmembrane protein 178B	GO:0016020	membrane	NA	NA	NA
Fam161b	146.799163311205	235.25502910544	58.3432975169693	0.247771257720887	-2.01291925506245	1.52431285736174e-10	3.72167979763586e-09	Down	0.84003279300587	0.697856256396476	1.21209397112587	3.49336030395774	2.58321419527002	2.39181840091404	217705	family with sequence similarity 161, member B	GO:0005881,GO:0005929,GO:0015630,GO:0044782	cytoplasmic microtubule|cilium|microtubule cytoskeleton|cilium organization	NA	NA	NA
Spata33	236.898999220558	379.672953226554	94.1250452145619	0.247927081370173	-2.012012227559	4.46139510463719e-12	1.49985970236162e-10	Down	1.15010792905572	1.61152703551445	1.86782619789565	3.83775520871316	5.17037278057921	5.27225534807281	320869	spermatogenesis associated 33	GO:0005634,GO:0005737	nucleus|cytoplasm	NA	NA	NA
Phkg1	271.203784247756	434.582736318488	107.824832177024	0.247969524211503	-2.01176527254391	7.40193095232772e-10	1.54371495322136e-08	Down	1.34136312647492	2.88739932795125	2.78748319881368	8.36100578514712	6.5565335164587	6.9426388834462	18682	phosphorylase kinase gamma 1	GO:0000166,GO:0004672,GO:0004674,GO:0004689,GO:0005516,GO:0005524,GO:0005964,GO:0005975,GO:0005977,GO:0005978,GO:0006468,GO:0016301,GO:0016310,GO:0016740,GO:0019899,GO:0050321,GO:0106310,GO:0106311	nucleotide binding|protein kinase activity|protein serine/threonine kinase activity|phosphorylase kinase activity|calmodulin binding|ATP binding|phosphorylase kinase complex|carbohydrate metabolic process|glycogen metabolic process|glycogen biosynthetic process|protein phosphorylation|kinase activity|phosphorylation|transferase activity|enzyme binding|tau-protein kinase activity|protein serine ki…	mmu04020,mmu04910,mmu04922	Calcium signaling pathway|Insulin signaling pathway|Glucagon signaling pathway	NA
Htra3	5699.48337745166	9125.53479418613	2273.43196071719	0.249111928501144	-2.00513398949722	4.49229879904816e-07	4.86863719736728e-06	Down	21.4383329376878	16.2199913507692	57.675933101923	110.055200468708	73.4601400842403	111.104570968139	78558	HtrA serine peptidase 3	GO:0004175,GO:0004252,GO:0005515,GO:0005520,GO:0005576,GO:0006508,GO:0008233,GO:0008236,GO:0016787,GO:0030512,GO:0030514,GO:0042802	endopeptidase activity|serine-type endopeptidase activity|protein binding|insulin-like growth factor binding|extracellular region|proteolysis|peptidase activity|serine-type peptidase activity|hydrolase activity|negative regulation of transforming growth factor beta receptor signaling pathway|negative regulation of BMP signaling pathway|identical protein binding	NA	NA	NA
Slc9a2	16.2344921936346	25.9685609286247	6.50042345864449	0.249605643230781	-2.00227754302282	0.0108540391347704	0.033232823376694	Down	0.0474428209561811	0.169968854889579	0.0753742582503853	0.533576219304981	0.171945411624567	0.218455429206014	226999	solute carrier family 9 (sodium/hydrogen exchanger), member 2	GO:0005886,GO:0005903,GO:0006814,GO:0006885,GO:0008104,GO:0015385,GO:0015386,GO:0051453,GO:0071805,GO:0098719	plasma membrane|brush border|sodium ion transport|regulation of pH|protein localization|sodium:proton antiporter activity|potassium:proton antiporter activity|regulation of intracellular pH|potassium ion transmembrane transport|sodium ion import across plasma membrane	NA	NA	NA
Pla2g5	441.154873935778	705.653512098679	176.656235772877	0.25026562960223	-1.99846792374614	0.0145367101141737	0.0423693961459251	Down	1.20713357683931	3.3710341404428	5.9337683247934	19.1742833040102	4.01804083921991	9.93856052385224	18784	phospholipase A2, group V	GO:0004623,GO:0005102,GO:0005509,GO:0005543,GO:0005576,GO:0005768,GO:0005794,GO:0005886,GO:0006629,GO:0006631,GO:0006644,GO:0006663,GO:0006909,GO:0008201,GO:0009395,GO:0009986,GO:0010518,GO:0010744,GO:0016020,GO:0016042,GO:0016787,GO:0019370,GO:0031410,GO:0032009,GO:0032010,GO:0034374,GO:0034638,GO:0035965,GO:0043030,GO:0046872,GO:0047498,GO:0047499,GO:0048471,GO:0050482,GO:0050728,GO:0050766,GO:…	phospholipase A2 activity|signaling receptor binding|calcium ion binding|phospholipid binding|extracellular region|endosome|Golgi apparatus|plasma membrane|lipid metabolic process|fatty acid metabolic process|phospholipid metabolic process|platelet activating factor biosynthetic process|phagocytosis|heparin binding|phospholipid catabolic process|cell surface|positive regulation of phospholipase a…	mmu00564,mmu00565,mmu00590,mmu00591,mmu00592,mmu04014,mmu04270,mmu04972,mmu04975	Glycerophospholipid metabolism|Ether lipid metabolism|Arachidonic acid metabolism|Linoleic acid metabolism|alpha-Linolenic acid metabolism|Ras signaling pathway|Vascular smooth muscle contraction|Pancreatic secretion|Fat digestion and absorption	NA
Ces1e	9.89625788962646	15.8169173302773	3.97559844897556	0.250632767338665	-1.9963530521883	0.0475878098680201	0.11200062423934	Down	0	0.133074238581656	0.168608571289526	0.266137018386106	0.340925211617324	0.317638251194874	13897	carboxylesterase 1E	GO:0005783,GO:0005811,GO:0016020,GO:0016042,GO:0016290,GO:0016787,GO:0043231,GO:0052689,GO:0080030	endoplasmic reticulum|lipid droplet|membrane|lipid catabolic process|palmitoyl-CoA hydrolase activity|hydrolase activity|intracellular membrane-bounded organelle|carboxylic ester hydrolase activity|methyl indole-3-acetate esterase activity	mmu00983	Drug metabolism - other enzymes	NA
Cadm3	126.431151671636	202.099804335319	50.7624990079546	0.250798497356115	-1.99539939054077	2.04132932303924e-11	6.00983207687787e-10	Down	0.332025815315998	0.469932688338223	0.39725485624281	1.4577965958954	0.9318871545715	1.32122630343234	94332	cell adhesion molecule 3	GO:0005515,GO:0005886,GO:0005911,GO:0007155,GO:0007156,GO:0007157,GO:0008104,GO:0016020,GO:0016021,GO:0030054,GO:0042803,GO:0098688,GO:0099056	protein binding|plasma membrane|cell-cell junction|cell adhesion|homophilic cell adhesion via plasma membrane adhesion molecules|heterophilic cell-cell adhesion via plasma membrane cell adhesion molecules|protein localization|membrane|integral component of membrane|cell junction|protein homodimerization activity|parallel fiber to Purkinje cell synapse|integral component of presynaptic membrane	mmu04514	Cell adhesion molecules	NA
Olfml2a	22.7604562184182	36.3512543738057	9.16965806303073	0.250844138548871	-1.9951368677091	0.0166683206827651	0.0476210812496862	Down	0.120384434952219	0.230021224347868	0.255012590076127	1.27551732552444	0.0906608283791256	0.549043452874826	241327	olfactomedin-like 2A	GO:0005576,GO:0030198,GO:0031012,GO:0042802,GO:0050840	extracellular region|extracellular matrix organization|extracellular matrix|identical protein binding|extracellular matrix binding	NA	NA	NA
Tfap2e	1.96142861993228	3.12220206734428	0.800655172520269	0.25138201113076	-1.99204668053466	0.330838856301101	0.488382702681072	Down	0	0.0186963064125114	0.041455248633065	0.0475885491716299	0	0.144178519455193	332937	transcription factor AP-2, epsilon	GO:0000977,GO:0000978,GO:0000981,GO:0001228,GO:0003677,GO:0003700,GO:0005515,GO:0005634,GO:0006355,GO:0006357,GO:0042127,GO:0042802,GO:0045944,GO:0048856,GO:1990837	RNA polymerase II transcription regulatory region sequence-specific DNA binding|RNA polymerase II cis-regulatory region sequence-specific DNA binding|DNA-binding transcription factor activity, RNA polymerase II-specific|DNA-binding transcription activator activity, RNA polymerase II-specific|DNA binding|DNA-binding transcription factor activity|protein binding|nucleus|regulation of transcription,…	NA	NA	AP-2
Aox1	530.983222019404	848.448347064022	213.518096974786	0.251557199499111	-1.99104161513064	3.81540027896092e-17	2.96662046305669e-15	Down	1.55223772105485	2.31841105802471	2.10718450749711	7.0973361333042	5.15751272641044	6.12062542274008	11761	aldehyde oxidase 1	GO:0004031,GO:0005506,GO:0005737,GO:0005829,GO:0009055,GO:0016491,GO:0017144,GO:0042802,GO:0042803,GO:0043546,GO:0046872,GO:0050250,GO:0050660,GO:0051287,GO:0051536,GO:0051537,GO:0071949,GO:0102797,GO:0102798	aldehyde oxidase activity|iron ion binding|cytoplasm|cytosol|electron transfer activity|oxidoreductase activity|drug metabolic process|identical protein binding|protein homodimerization activity|molybdopterin cofactor binding|metal ion binding|retinal oxidase activity|flavin adenine dinucleotide binding|NAD binding|iron-sulfur cluster binding|2 iron, 2 sulfur cluster binding|FAD binding|geranial:…	mmu00280,mmu00350,mmu00380,mmu00750,mmu00760,mmu00830,mmu00982,mmu04630	Valine, leucine and isoleucine degradation|Tyrosine metabolism|Tryptophan metabolism|Vitamin B6 metabolism|Nicotinate and nicotinamide metabolism|Retinol metabolism|Drug metabolism - cytochrome P450|JAK-STAT signaling pathway	NA
Asb11	2268.25882773118	3623.68766080644	912.829994655931	0.251891424484479	-1.98912608779856	8.66367179193429e-10	1.77511610417983e-08	Down	14.3588284974464	22.9774270586909	36.9248259426819	70.0387989426139	82.1511867722739	72.5469028263022	68854	ankyrin repeat and SOCS box-containing 11	GO:0005783,GO:0016567,GO:0035556,GO:0045732	endoplasmic reticulum|protein ubiquitination|intracellular signal transduction|positive regulation of protein catabolic process	NA	NA	NA
Mcpt4	43.4666472029976	69.4524497579978	17.4808446479974	0.252162822619314	-1.98757250588424	0.0179302086871674	0.0505593870401398	Down	2.00870028605988	0.0799597589399734	0.797825103238169	4.17226596207067	3.25396823190745	1.02769671948364	17227	mast cell protease 4	GO:0002002,GO:0004252,GO:0005615,GO:0005622,GO:0006508,GO:0008233,GO:0008236,GO:0016787	regulation of angiotensin levels in blood|serine-type endopeptidase activity|extracellular space|intracellular anatomical structure|proteolysis|peptidase activity|serine-type peptidase activity|hydrolase activity	mmu04614,mmu05415	Renin-angiotensin system|Diabetic cardiomyopathy	NA
Mettl7a1	1054.63000766565	1683.67290674406	425.587108587243	0.252651930692915	-1.9847768902315	9.51293803255658e-15	5.0608830333201e-13	Down	5.06772713238483	4.3583447081407	7.57576078971669	20.7312744894313	12.6639388397675	18.5538430163281	70152	methyltransferase like 7A1	GO:0005811,GO:0008168	lipid droplet|methyltransferase activity	NA	NA	NA
Tpsg1	2.58136427508475	4.13632041126248	1.02640813890702	0.252855491264489	-1.98361498506356	0.249145832413284	0.397135104189467	Down	0.0797231110968284	0	0.0281464917755608	0.0646215257192691	0.210136564046164	0.0326305244480055	26945	tryptase gamma 1	GO:0004252,GO:0005615,GO:0006508,GO:0008233,GO:0008236,GO:0016020,GO:0016021,GO:0016787	serine-type endopeptidase activity|extracellular space|proteolysis|peptidase activity|serine-type peptidase activity|membrane|integral component of membrane|hydrolase activity	NA	NA	NA
Pigz	28.3492985744303	45.1884557065372	11.5101414423233	0.253269205447448	-1.98125642189952	0.0145949205132191	0.0424900508489687	Down	0.0234064651977317	0.100627323750729	0.396658808389598	0.611869098819583	0.308477310120499	0.675405767762347	239827	phosphatidylinositol glycan anchor biosynthesis, class Z	GO:0000026,GO:0000030,GO:0005783,GO:0005789,GO:0006506,GO:0016020,GO:0016021,GO:0016740,GO:0016757	alpha-1,2-mannosyltransferase activity|mannosyltransferase activity|endoplasmic reticulum|endoplasmic reticulum membrane|GPI anchor biosynthetic process|membrane|integral component of membrane|transferase activity|glycosyltransferase activity	mmu00563	Glycosylphosphatidylinositol (GPI)-anchor biosynthesis	NA
Clcn1	67.4127474863172	107.517241124475	27.3082538481586	0.253307178749982	-1.98104013114037	0.00477240919091284	0.0166611255244348	Down	0.0925327669847384	0.0964387752494298	0.703868035242608	0.695498191324991	0.720615523438852	1.29114181762539	12723	chloride channel, voltage-sensitive 1	GO:0005244,GO:0005247,GO:0005254,GO:0005886,GO:0005887,GO:0006811,GO:0006821,GO:0006936,GO:0016020,GO:0016021,GO:0019227,GO:0034707,GO:0034765,GO:0042383,GO:0042803,GO:0055085,GO:1902476	voltage-gated ion channel activity|voltage-gated chloride channel activity|chloride channel activity|plasma membrane|integral component of plasma membrane|ion transport|chloride transport|muscle contraction|membrane|integral component of membrane|neuronal action potential propagation|chloride channel complex|regulation of ion transmembrane transport|sarcolemma|protein homodimerization activity|tr…	NA	NA	NA
[truncated: 14,619 more rows]
