# Supplementary material for: FOXM1 Protects Against Myocardial Ischemia‐Reperfusion Injury in Rodent and Porcine Models by Suppressing MKRN1‐Dependent LKB1 Ubiquitination
Source: Adv Sci (Weinh). 2025 Jun 23;12(35):e08673. doi: 10.1002/advs.202508673 (PMC12463072; doi:10.1002/advs.202508673)
Supplement: Supplementary file 3 — Supporting Information [file ADVS-12-e08673-s001.xlsx]

## Sheet: CKO-vs-CKO_WT-diff-q-val-0.05-F
gene_id	BaseMean	lfcSE	stat	FoldChange	log2FoldChange	p-value	q-value	Regulation	Expression_Ctrl_1	Expression_Ctrl_2	Expression_Ctrl_3	Expression_CKO_1	Expression_CKO_2	Expression_CKO_3	gene_Dbxref	description	GO_id	GO_term	pathway	pathway_description	TF_family
0610040J01Rik	42.3337	0.358258	-3.48031	0.421368	-1.24685	0.000500826	0.00425805	Down	2.11552	1.97895	1.85713	0.705206	1.1285	0.73453	76261	RIKEN cDNA 0610040J01 gene	GO:0005654,GO:0030054	nucleoplasm|cell junction
1110002E22Rik	3488.27	0.324012	3.51554	2.2024	1.13908	0.000438857	0.0038321	Up	14.8831	14.5814	15.1011	26.2822	21.029	52.0086	102634333	RIKEN cDNA 1110002E22 gene
1190007I07Rik	121.241	0.272315	-2.8709	0.581645	-0.78179	0.00409301	0.0230148	Down	13.6261	14.8781	12.7408	5.78463	8.58782	10.1684	544717	RIKEN cDNA 1190007I07 gene	GO:0005515,GO:0005739,GO:0005743,GO:0016020,GO:0016021,GO:0034551	protein binding|mitochondrion|mitochondrial inner membrane|membrane|integral component of membrane|mitochondrial respiratory chain complex III assembly
1500009L16Rik	78.1669	0.449841	3.66476	3.13521	1.64856	0.00024757	0.00239892	Up	2.12138	2.20812	1.24858	2.85709	6.67662	8.44457	69784	RIKEN cDNA 1500009L16 gene
1700017B05Rik	304.57	0.279062	4.28712	2.29163	1.19637	1.81001e-05	0.00025648	Up	1.70224	2.26631	2.12622	5.34734	5.7667	3.11507	74211	RIKEN cDNA 1700017B05 gene	GO:0005829	cytosol
2200002D01Rik	74.9367	0.473634	8.48972	16.2349	4.02102	2.07128e-17	2.85955e-15	Up	1.14061	1.10442	1.20838	25.9687	12.67	17.6572	72275	RIKEN cDNA 2200002D01 gene	GO:0005730	nucleolus
2700097O09Rik	68.1249	0.407522	-3.50285	0.371777	-1.42749	0.000460302	0.00398836	Down	4.88268	4.99946	5.65508	0.863844	2.80538	2.2994	72658	RIKEN cDNA 2700097O09 gene	GO:0008168	methyltransferase activity
4430402I18Rik	171.643	0.200605	-2.96674	0.66198	-0.595141	0.00300978	0.0181036	Down	2.34553	2.2358	2.41481	1.42373	1.86746	1.43718	381218	RIKEN cDNA 4430402I18 gene	GO:0007283,GO:0032027,GO:0097224	spermatogenesis|myosin light chain binding|sperm connecting piece
4931406C07Rik	232.177	0.206051	6.33149	2.47016	1.30461	2.42804e-10	1.09307e-08	Up	3.28466	2.70337	2.76178	7.0821	8.57865	6.37923	70984	RIKEN cDNA 4931406C07 gene	GO:0005634,GO:0005654,GO:0008270,GO:0016604,GO:0016787,GO:0016788,GO:0046872	nucleus|nucleoplasm|zinc ion binding|nuclear body|hydrolase activity|hydrolase activity, acting on ester bonds|metal ion binding
5730409E04Rik	294.21	0.182823	3.26483	1.51245	0.596884	0.00109531	0.00815076	Up	6.30446	4.87863	5.34088	7.81592	9.25773	8.39307	230757	RIKEN cDNA 5730409E04Rik gene
6430548M08Rik	545.315	0.253834	3.98615	2.01645	1.01182	6.71554e-05	0.000783804	Up	4.28214	3.4954	4.77104	9.02657	6.31454	10.2002	234797	RIKEN cDNA 6430548M08 gene
9330159F19Rik	11.8902	1.01321	2.67524	6.54583	2.71058	0.0074675	0.036328	Up	0.0372481	0.0601102	0.0116923	0.106171	0.563167	0.0809288	212448	RIKEN cDNA 9330159F19 gene
A1cf	6.84596	1.69606	3.62805	71.1806	6.15341	0.000285565	0.00270559	Up	0	0	0	0.0273025	0.0689626	0.317124	69865	APOBEC1 complementation factor	GO:0000792,GO:0003676,GO:0003723,GO:0003727,GO:0003729,GO:0005515,GO:0005634,GO:0005654,GO:0005737,GO:0005783,GO:0006397,GO:0007566,GO:0010609,GO:0016554,GO:0016556,GO:0030895,GO:0045293,GO:0050714,GO:0050821	heterochromatin|nucleic acid binding|RNA binding|single-stranded RNA binding|mRNA binding|protein binding|nucleus|nucleoplasm|cytoplasm|endoplasmic reticulum|mRNA processing|embryo implantation|mRNA localization resulting in posttranscriptional regulation of gene expression|cytidine to uridine editing|mRNA modification|apolipoprotein B mRNA editing enzyme complex|mRNA editing complex|positive reg…
A530016L24Rik	524.78	0.340725	-6.4048	0.220328	-2.18228	1.50567e-10	7.13276e-09	Down	20.2609	16.7532	19.7263	5.14095	5.56516	2.02766	319942	RIKEN cDNA A530016L24 gene	GO:0005886,GO:0016020,GO:0016021	plasma membrane|membrane|integral component of membrane
A930007A09Rik	21.8131	0.524589	3.97969	4.25071	2.0877	6.90051e-05	0.000802164	Up	0.127328	0.0880629	0.205553	0.606618	0.639837	0.575875	432999	RIKEN cDNA A930007A09 gene
AA414768	23.9787	0.68143	3.78475	5.97541	2.57904	0.000153866	0.00160003	Up	0.129933	0.209684	0.489436	0.851825	2.84653	1.45186	245350	expressed sequence AA414768			mmu04120	Ubiquitin mediated proteolysis
Aarsd1	413.882	0.161652	-4.5287	0.602039	-0.732071	5.93486e-06	9.7321e-05	Down	23.4121	21.1697	20.975	13.7881	13.2815	13.0208	69684	alanyl-tRNA synthetase domain containing 1	GO:0000166,GO:0002161,GO:0002196,GO:0003676,GO:0004812,GO:0004813,GO:0005515,GO:0005524,GO:0005737,GO:0006412,GO:0006419,GO:0006450,GO:0043039,GO:0046872	nucleotide binding|aminoacyl-tRNA editing activity|Ser-tRNA(Ala) hydrolase activity|nucleic acid binding|aminoacyl-tRNA ligase activity|alanine-tRNA ligase activity|protein binding|ATP binding|cytoplasm|translation|alanyl-tRNA aminoacylation|regulation of translational fidelity|tRNA aminoacylation|metal ion binding
Abat	670.009	0.259822	9.15791	5.2033	2.37943	5.29105e-20	1.0092e-17	Up	3.24321	3.53283	2.59896	11.1866	17.9552	20.8056	268860	4-aminobutyrate aminotransferase	GO:0001666,GO:0003824,GO:0003867,GO:0005739,GO:0005759,GO:0007568,GO:0007620,GO:0007626,GO:0008483,GO:0009448,GO:0009449,GO:0009450,GO:0010039,GO:0014053,GO:0016740,GO:0030170,GO:0031652,GO:0032024,GO:0032144,GO:0033602,GO:0034386,GO:0035094,GO:0035640,GO:0042135,GO:0042220,GO:0042493,GO:0042802,GO:0043005,GO:0045471,GO:0045776,GO:0045964,GO:0046872,GO:0047298,GO:0048148,GO:0051536,GO:0070474,GO:…	response to hypoxia|catalytic activity|4-aminobutyrate transaminase activity|mitochondrion|mitochondrial matrix|aging|copulation|locomotory behavior|transaminase activity|gamma-aminobutyric acid metabolic process|gamma-aminobutyric acid biosynthetic process|gamma-aminobutyric acid catabolic process|response to iron ion|negative regulation of gamma-aminobutyric acid secretion|transferase activity|…	mmu00250,mmu00280,mmu00410,mmu00640,mmu00650,mmu04727	Alanine, aspartate and glutamate metabolism|Valine, leucine and isoleucine degradation|beta-Alanine metabolism|Propanoate metabolism|Butanoate metabolism|GABAergic synapse
Abca1	1634.7	0.467456	3.32847	2.9402	1.55591	0.000873249	0.00669414	Up	4.84541	5.08767	6.10353	20.8177	22.8499	4.41502	11303	ATP-binding cassette, sub-family A (ABC1), member 1	GO:0000166,GO:0002790,GO:0005102,GO:0005319,GO:0005515,GO:0005524,GO:0005548,GO:0005768,GO:0005794,GO:0005886,GO:0005887,GO:0006497,GO:0006869,GO:0006911,GO:0007040,GO:0007186,GO:0007189,GO:0008035,GO:0008203,GO:0008320,GO:0009306,GO:0009897,GO:0009986,GO:0010875,GO:0015914,GO:0016020,GO:0016021,GO:0016197,GO:0016323,GO:0016887,GO:0019905,GO:0023061,GO:0030139,GO:0030301,GO:0031210,GO:0031267,GO:…	nucleotide binding|peptide secretion|signaling receptor binding|lipid transporter activity|protein binding|ATP binding|phospholipid transporter activity|endosome|Golgi apparatus|plasma membrane|integral component of plasma membrane|protein lipidation|lipid transport|phagocytosis, engulfment|lysosome organization|G protein-coupled receptor signaling pathway|adenylate cyclase-activating G protein-c…	mmu02010,mmu04975,mmu04979,mmu05417	ABC transporters|Fat digestion and absorption|Cholesterol metabolism|Lipid and atherosclerosis
Abca12	174.533	0.29951	-6.10746	0.281412	-1.82924	1.01229e-09	4.09894e-08	Down	2.32761	2.17806	2.0856	0.750102	0.76376	0.37201	74591	ATP-binding cassette, sub-family A (ABC1), member 12	GO:0000139,GO:0003336,GO:0005102,GO:0005319,GO:0005515,GO:0005737,GO:0005743,GO:0005829,GO:0005886,GO:0006672,GO:0006869,GO:0006886,GO:0010875,GO:0030216,GO:0031424,GO:0032379,GO:0032940,GO:0033700,GO:0034191,GO:0035627,GO:0042626,GO:0043129,GO:0043231,GO:0043589,GO:0045055,GO:0045616,GO:0048286,GO:0055088,GO:0061178,GO:0061436,GO:0072659,GO:0097209,GO:0097234,GO:2000010	Golgi membrane|corneocyte desquamation|signaling receptor binding|lipid transporter activity|protein binding|cytoplasm|mitochondrial inner membrane|cytosol|plasma membrane|ceramide metabolic process|lipid transport|intracellular protein transport|positive regulation of cholesterol efflux|keratinocyte differentiation|keratinization|positive regulation of intracellular lipid transport|secretion by …	mmu02010	ABC transporters
Abca6	353.342	0.34534	3.28422	2.19493	1.13417	0.00102264	0.00768092	Up	1.84203	1.77492	1.89464	5.9259	4.03103	2.24809	76184	ATP-binding cassette, sub-family A (ABC1), member 6	GO:0000139,GO:0000166,GO:0005319,GO:0005524,GO:0005654,GO:0005794,GO:0005886,GO:0006869,GO:0016020,GO:0016021,GO:0042626,GO:0043231,GO:0055085	Golgi membrane|nucleotide binding|lipid transporter activity|ATP binding|nucleoplasm|Golgi apparatus|plasma membrane|lipid transport|membrane|integral component of membrane|ATPase-coupled transmembrane transporter activity|intracellular membrane-bounded organelle|transmembrane transport	mmu02010	ABC transporters
Abca8a	1707.5	0.23257	4.6987	2.13284	1.09278	2.61817e-06	4.72053e-05	Up	10.2726	12.1012	10.4163	18.9355	33.5067	19.4727	217258	ATP-binding cassette, sub-family A (ABC1), member 8a	GO:0000166,GO:0005319,GO:0005524,GO:0005886,GO:0006869,GO:0016020,GO:0016021,GO:0016887,GO:0042626,GO:0043231	nucleotide binding|lipid transporter activity|ATP binding|plasma membrane|lipid transport|membrane|integral component of membrane|ATPase|ATPase-coupled transmembrane transporter activity|intracellular membrane-bounded organelle	mmu02010	ABC transporters
Abca8b	422.968	0.176167	6.05196	2.09385	1.06616	1.43098e-09	5.5762e-08	Up	2.49329	2.33932	2.52996	4.25583	5.86834	5.62413	27404	ATP-binding cassette, sub-family A (ABC1), member 8b	GO:0000166,GO:0005319,GO:0005524,GO:0005743,GO:0005783,GO:0005886,GO:0006686,GO:0006810,GO:0006869,GO:0008559,GO:0010874,GO:0010875,GO:0016020,GO:0016021,GO:0016323,GO:0016887,GO:0030301,GO:0033344,GO:0042626,GO:0042908,GO:0043231,GO:0055085,GO:0140359	nucleotide binding|lipid transporter activity|ATP binding|mitochondrial inner membrane|endoplasmic reticulum|plasma membrane|sphingomyelin biosynthetic process|transport|lipid transport|ABC-type xenobiotic transporter activity|regulation of cholesterol efflux|positive regulation of cholesterol efflux|membrane|integral component of membrane|basolateral plasma membrane|ATPase|cholesterol transport|…	mmu02010	ABC transporters
Abca9	929.439	0.285676	5.06962	2.72881	1.44827	3.98613e-07	9.28986e-06	Up	4.0642	4.3893	5.12451	11.1529	18.7473	8.16922	217262	ATP-binding cassette, sub-family A (ABC1), member 9	GO:0000166,GO:0005319,GO:0005524,GO:0005739,GO:0006869,GO:0016020,GO:0016021,GO:0016887,GO:0042626,GO:0043231,GO:0055085	nucleotide binding|lipid transporter activity|ATP binding|mitochondrion|lipid transport|membrane|integral component of membrane|ATPase|ATPase-coupled transmembrane transporter activity|intracellular membrane-bounded organelle|transmembrane transport	mmu02010	ABC transporters
Abcb6	434.701	0.179545	-3.46621	0.649616	-0.622341	0.000527843	0.00443058	Down	9.6209	12.2766	12.6486	7.38214	7.68644	7.75386	74104	ATP-binding cassette, sub-family B (MDR/TAP), member 6	GO:0000166,GO:0005524,GO:0005654,GO:0005739,GO:0005740,GO:0005741,GO:0005765,GO:0005768,GO:0005774,GO:0005783,GO:0005789,GO:0005794,GO:0005829,GO:0005886,GO:0006778,GO:0006779,GO:0006810,GO:0007420,GO:0015439,GO:0015562,GO:0015886,GO:0016020,GO:0016021,GO:0016887,GO:0020037,GO:0031307,GO:0032585,GO:0033013,GO:0033162,GO:0035351,GO:0036020,GO:0042168,GO:0042626,GO:0043588,GO:0046906,GO:0055085,GO:…	nucleotide binding|ATP binding|nucleoplasm|mitochondrion|mitochondrial envelope|mitochondrial outer membrane|lysosomal membrane|endosome|vacuolar membrane|endoplasmic reticulum|endoplasmic reticulum membrane|Golgi apparatus|cytosol|plasma membrane|porphyrin-containing compound metabolic process|porphyrin-containing compound biosynthetic process|transport|brain development|ABC-type heme transporte…	mmu02010	ABC transporters
Abcb8	1292.47	0.274961	-2.68908	0.598991	-0.739393	0.00716493	0.0353636	Down	31.3598	42.1088	36.4033	14.6706	21.6192	30.9279	74610	ATP-binding cassette, sub-family B (MDR/TAP), member 8	GO:0000166,GO:0005524,GO:0005654,GO:0005730,GO:0005739,GO:0005743,GO:0006811,GO:0006813,GO:0016020,GO:0016021,GO:0016887,GO:0031966,GO:0042626,GO:0055085,GO:0062157,GO:0071805	nucleotide binding|ATP binding|nucleoplasm|nucleolus|mitochondrion|mitochondrial inner membrane|ion transport|potassium ion transport|membrane|integral component of membrane|ATPase|mitochondrial membrane|ATPase-coupled transmembrane transporter activity|transmembrane transport|mitochondrial ATP-gated potassium channel complex|potassium ion transmembrane transport	mmu02010	ABC transporters
Abcc1	1096.58	0.19749	3.84051	1.69169	0.758462	0.000122781	0.00131256	Up	9.45464	8.57522	9.14017	18.5234	14.845	13.161	17250	ATP-binding cassette, sub-family C (CFTR/MRP), member 1	GO:0000166,GO:0005324,GO:0005524,GO:0005737,GO:0005886,GO:0005887,GO:0006979,GO:0008559,GO:0009925,GO:0015431,GO:0015562,GO:0015911,GO:0016020,GO:0016021,GO:0016323,GO:0016324,GO:0016328,GO:0016787,GO:0016887,GO:0022857,GO:0030335,GO:0033700,GO:0034040,GO:0034634,GO:0034775,GO:0042493,GO:0042626,GO:0042887,GO:0042908,GO:0042910,GO:0045332,GO:0046943,GO:0050729,GO:0055085,GO:0060326,GO:0060548,GO:…	nucleotide binding|long-chain fatty acid transporter activity|ATP binding|cytoplasm|plasma membrane|integral component of plasma membrane|response to oxidative stress|ABC-type xenobiotic transporter activity|basal plasma membrane|ABC-type glutathione S-conjugate transporter activity|efflux transmembrane transporter activity|long-chain fatty acid import across plasma membrane|membrane|integral com…	mmu01523,mmu02010,mmu04071,mmu04977,mmu05206	Antifolate resistance|ABC transporters|Sphingolipid signaling pathway|Vitamin digestion and absorption|MicroRNAs in cancer
Abcc3	117.491	0.428467	4.63953	3.96656	1.98789	3.49201e-06	6.06957e-05	Up	0.748929	0.460201	0.691709	2.94347	3.57298	1.18016	76408	ATP-binding cassette, sub-family C (CFTR/MRP), member 3	GO:0000166,GO:0005524,GO:0005886,GO:0005887,GO:0006855,GO:0008559,GO:0015164,GO:0015431,GO:0015432,GO:0015721,GO:0015722,GO:0016020,GO:0016021,GO:0016323,GO:0016887,GO:0022857,GO:0042626,GO:0042908,GO:0042910,GO:0055085,GO:0071714,GO:0071716,GO:0098656	nucleotide binding|ATP binding|plasma membrane|integral component of plasma membrane|drug transmembrane transport|ABC-type xenobiotic transporter activity|glucuronoside transmembrane transporter activity|ABC-type glutathione S-conjugate transporter activity|ABC-type bile acid transporter activity|bile acid and bile salt transport|canalicular bile acid transport|membrane|integral component of memb…	mmu01523,mmu02010,mmu04976	Antifolate resistance|ABC transporters|Bile secretion
Abcd2	94.6454	0.338931	2.76705	1.91566	0.937841	0.00565655	0.0295167	Up	0.440769	0.841372	0.99618	1.29226	1.53878	1.61825	26874	ATP-binding cassette, sub-family D (ALD), member 2	GO:0000038,GO:0000166,GO:0005324,GO:0005515,GO:0005524,GO:0005739,GO:0005777,GO:0005778,GO:0006635,GO:0007031,GO:0009617,GO:0015910,GO:0016020,GO:0016021,GO:0016887,GO:0032000,GO:0042626,GO:0042760,GO:0042803,GO:0043217,GO:0055085,GO:0140603,GO:1900016,GO:1903427,GO:1990535,GO:2001280	very long-chain fatty acid metabolic process|nucleotide binding|long-chain fatty acid transporter activity|protein binding|ATP binding|mitochondrion|peroxisome|peroxisomal membrane|fatty acid beta-oxidation|peroxisome organization|response to bacterium|long-chain fatty acid import into peroxisome|membrane|integral component of membrane|ATPase|positive regulation of fatty acid beta-oxidation|ATPas…	mmu02010,mmu04146	ABC transporters|Peroxisome
Abhd18	772.618	0.21705	-6.26306	0.389746	-1.35939	3.77499e-10	1.65324e-08	Down	18.2537	17.0509	17.1897	4.84068	7.71897	8.38017	269423	abhydrolase domain containing 18	GO:0005576	extracellular region
Abi2	323.522	0.196393	5.04823	1.98816	0.991436	4.45912e-07	1.02278e-05	Up	1.54607	1.53232	1.31859	2.66284	2.81506	3.41573	329165	abl-interactor 2	GO:0005737,GO:0005829,GO:0005856,GO:0005884,GO:0005912,GO:0007399,GO:0007611,GO:0008154,GO:0010592,GO:0016358,GO:0016477,GO:0016601,GO:0017124,GO:0018108,GO:0030027,GO:0030054,GO:0030425,GO:0031209,GO:0031267,GO:0031625,GO:0032433,GO:0035591,GO:0042802,GO:0042995,GO:0043010,GO:0043197,GO:0045186,GO:0045202,GO:0061001,GO:0070064,GO:0070309,GO:0098871,GO:0098974,GO:0098978,GO:2000601	cytoplasm|cytosol|cytoskeleton|actin filament|adherens junction|nervous system development|learning or memory|actin polymerization or depolymerization|positive regulation of lamellipodium assembly|dendrite development|cell migration|Rac protein signal transduction|SH3 domain binding|peptidyl-tyrosine phosphorylation|lamellipodium|cell junction|dendrite|SCAR complex|small GTPase binding|ubiquitin …	mmu04810	Regulation of actin cytoskeleton
Abi3	307.452	0.206686	-3.2468	0.628041	-0.671069	0.00116709	0.00854451	Down	3.18959	2.35929	3.36219	1.94612	1.96574	1.77255	66610	ABI gene family, member 3	GO:0002357,GO:0005515,GO:0005622,GO:0005737,GO:0010593,GO:0017124,GO:0018108,GO:0030027,GO:0030334,GO:0031209,GO:0042802,GO:1903077,GO:2000774	defense response to tumor cell|protein binding|intracellular anatomical structure|cytoplasm|negative regulation of lamellipodium assembly|SH3 domain binding|peptidyl-tyrosine phosphorylation|lamellipodium|regulation of cell migration|SCAR complex|identical protein binding|negative regulation of protein localization to plasma membrane|positive regulation of cellular senescence
Ablim2	422.741	0.213608	-3.4971	0.595837	-0.74701	0.000470344	0.0040584	Down	7.59715	6.38571	9.90946	4.86541	4.68334	4.89169	231148	actin-binding LIM protein 2	GO:0003779,GO:0005737,GO:0006351,GO:0007010,GO:0015629,GO:0030016,GO:0030032,GO:0030036,GO:0045944,GO:0046872,GO:0051015	actin binding|cytoplasm|transcription, DNA-templated|cytoskeleton organization|actin cytoskeleton|myofibril|lamellipodium assembly|actin cytoskeleton organization|positive regulation of transcription by RNA polymerase II|metal ion binding|actin filament binding	mmu04360	Axon guidance
Abra	1043.08	0.244213	2.8712	1.62584	0.701184	0.00408923	0.0230025	Up	40.2455	26.4557	24.0301	51.6043	44.5836	53.4428	223513	actin-binding Rho activating protein	GO:0003779,GO:0005737,GO:0005856,GO:0005886,GO:0006606,GO:0015031,GO:0015629,GO:0030016,GO:0030017,GO:0035025,GO:0045893,GO:0045944,GO:0051091	actin binding|cytoplasm|cytoskeleton|plasma membrane|protein import into nucleus|protein transport|actin cytoskeleton|myofibril|sarcomere|positive regulation of Rho protein signal transduction|positive regulation of transcription, DNA-templated|positive regulation of transcription by RNA polymerase II|positive regulation of DNA-binding transcription factor activity
Abracl	209.408	0.192608	3.37376	1.56897	0.649813	0.000741484	0.00587353	Up	11.5559	12.9351	12.7346	20.5342	21.1665	17.705	73112	ABRA C-terminal like	GO:0032970	regulation of actin filament-based process
Acaa2	8537.83	0.144841	-12.4814	0.285621	-1.80782	9.42896e-36	1.0514e-32	Down	597.565	646.496	537.953	165.988	194.495	158.761	52538	acetyl-Coenzyme A acyltransferase 2 (mitochondrial 3-oxoacyl-Coenzyme A thiolase)	GO:0003985,GO:0003986,GO:0003988,GO:0005739,GO:0005743,GO:0005759,GO:0006084,GO:0006629,GO:0006631,GO:0006635,GO:0016290,GO:0016740,GO:0016746,GO:0016747,GO:0016787,GO:0047617,GO:0071456,GO:0102991,GO:1901029,GO:1902109	acetyl-CoA C-acetyltransferase activity|acetyl-CoA hydrolase activity|acetyl-CoA C-acyltransferase activity|mitochondrion|mitochondrial inner membrane|mitochondrial matrix|acetyl-CoA metabolic process|lipid metabolic process|fatty acid metabolic process|fatty acid beta-oxidation|palmitoyl-CoA hydrolase activity|transferase activity|acyltransferase activity|acyltransferase activity, transferring g…	mmu00062,mmu00071,mmu00280	Fatty acid elongation|Fatty acid degradation|Valine, leucine and isoleucine degradation
Acaca	431.167	0.190993	4.23955	1.75288	0.809724	2.23965e-05	0.000307734	Up	2.30774	1.79571	1.98282	3.50559	4.25308	3.12268	107476	acetyl-Coenzyme A carboxylase alpha	GO:0000166,GO:0001650,GO:0001894,GO:0003824,GO:0003989,GO:0005515,GO:0005524,GO:0005737,GO:0005739,GO:0005829,GO:0006084,GO:0006629,GO:0006631,GO:0006633,GO:0008152,GO:0009374,GO:0014070,GO:0015629,GO:0016874,GO:0019538,GO:0019900,GO:0042802,GO:0046872,GO:0051289,GO:0055088,GO:0071380	nucleotide binding|fibrillar center|tissue homeostasis|catalytic activity|acetyl-CoA carboxylase activity|protein binding|ATP binding|cytoplasm|mitochondrion|cytosol|acetyl-CoA metabolic process|lipid metabolic process|fatty acid metabolic process|fatty acid biosynthetic process|metabolic process|biotin binding|response to organic cyclic compound|actin cytoskeleton|ligase activity|protein metabol…	mmu00061,mmu00620,mmu00640,mmu04152,mmu04910,mmu04922	Fatty acid biosynthesis|Pyruvate metabolism|Propanoate metabolism|AMPK signaling pathway|Insulin signaling pathway|Glucagon signaling pathway
Acacb	7433.52	0.202445	-6.35169	0.410125	-1.28587	2.12967e-10	9.75246e-09	Down	76.478	86.0063	61.5218	24.6155	33.6864	35.6278	100705	acetyl-Coenzyme A carboxylase beta	GO:0000166,GO:0003824,GO:0003989,GO:0005524,GO:0005634,GO:0005739,GO:0006084,GO:0006629,GO:0006631,GO:0006633,GO:0008152,GO:0009374,GO:0010629,GO:0010884,GO:0010906,GO:0014070,GO:0016874,GO:0031667,GO:0031999,GO:0042802,GO:0043086,GO:0046322,GO:0046872,GO:0050995,GO:0051289,GO:0060421,GO:0097009,GO:2001295	nucleotide binding|catalytic activity|acetyl-CoA carboxylase activity|ATP binding|nucleus|mitochondrion|acetyl-CoA metabolic process|lipid metabolic process|fatty acid metabolic process|fatty acid biosynthetic process|metabolic process|biotin binding|negative regulation of gene expression|positive regulation of lipid storage|regulation of glucose metabolic process|response to organic cyclic compo…	mmu00061,mmu00620,mmu00640,mmu04152,mmu04910,mmu04920,mmu04922,mmu04931	Fatty acid biosynthesis|Pyruvate metabolism|Propanoate metabolism|AMPK signaling pathway|Insulin signaling pathway|Adipocytokine signaling pathway|Glucagon signaling pathway|Insulin resistance
Acad12	1026	0.282722	-2.98764	0.556837	-0.844672	0.00281136	0.0171783	Down	39.0448	42.5721	29.8156	12.6536	27.3392	23.9078	338350	acyl-Coenzyme A dehydrogenase family, member 12	GO:0005739	mitochondrion
Acadl	16081.5	0.165823	-3.53752	0.66591	-0.586601	0.000403909	0.00358546	Down	691.097	683.935	620.024	506.561	428.205	412.15	11363	acyl-Coenzyme A dehydrogenase, long-chain	GO:0000062,GO:0001659,GO:0003995,GO:0004466,GO:0005739,GO:0005759,GO:0006629,GO:0006631,GO:0009062,GO:0009409,GO:0016401,GO:0016491,GO:0016627,GO:0019254,GO:0031966,GO:0033539,GO:0042413,GO:0042758,GO:0042802,GO:0044242,GO:0045717,GO:0046322,GO:0050660,GO:0090181,GO:0120162	fatty-acyl-CoA binding|temperature homeostasis|acyl-CoA dehydrogenase activity|long-chain-acyl-CoA dehydrogenase activity|mitochondrion|mitochondrial matrix|lipid metabolic process|fatty acid metabolic process|fatty acid catabolic process|response to cold|palmitoyl-CoA oxidase activity|oxidoreductase activity|oxidoreductase activity, acting on the CH-CH group of donors|carnitine metabolic process…	mmu00071,mmu03320	Fatty acid degradation|PPAR signaling pathway
Acadm	13600.1	0.151806	-6.08502	0.527139	-0.923743	1.16479e-09	4.65146e-08	Down	615.869	599.993	522.625	322.704	334.178	275.93	11364	acyl-Coenzyme A dehydrogenase, medium chain	GO:0000062,GO:0001889,GO:0003995,GO:0005739,GO:0005759,GO:0005978,GO:0006082,GO:0006111,GO:0006629,GO:0006631,GO:0006635,GO:0007507,GO:0009409,GO:0009437,GO:0009791,GO:0016491,GO:0016627,GO:0016853,GO:0019254,GO:0030424,GO:0031966,GO:0033539,GO:0042594,GO:0042802,GO:0045329,GO:0050660,GO:0051791,GO:0051793,GO:0055007,GO:0070991	fatty-acyl-CoA binding|liver development|acyl-CoA dehydrogenase activity|mitochondrion|mitochondrial matrix|glycogen biosynthetic process|organic acid metabolic process|regulation of gluconeogenesis|lipid metabolic process|fatty acid metabolic process|fatty acid beta-oxidation|heart development|response to cold|carnitine metabolic process|post-embryonic development|oxidoreductase activity|oxidore…	mmu00071,mmu00280,mmu03320	Fatty acid degradation|Valine, leucine and isoleucine degradation|PPAR signaling pathway
Acads	2538.18	0.213318	-4.20213	0.53723	-0.896389	2.64416e-05	0.000354576	Down	123.35	120.821	111.318	45.4176	71.422	78.6119	11409	acyl-Coenzyme A dehydrogenase, short chain	GO:0000062,GO:0003995,GO:0004085,GO:0005654,GO:0005739,GO:0005759,GO:0005813,GO:0006629,GO:0006631,GO:0016491,GO:0016627,GO:0031966,GO:0033539,GO:0042802,GO:0046359,GO:0050660	fatty-acyl-CoA binding|acyl-CoA dehydrogenase activity|butyryl-CoA dehydrogenase activity|nucleoplasm|mitochondrion|mitochondrial matrix|centrosome|lipid metabolic process|fatty acid metabolic process|oxidoreductase activity|oxidoreductase activity, acting on the CH-CH group of donors|mitochondrial membrane|fatty acid beta-oxidation using acyl-CoA dehydrogenase|identical protein binding|butyrate …	mmu00071,mmu00280,mmu00410,mmu00640,mmu00650	Fatty acid degradation|Valine, leucine and isoleucine degradation|beta-Alanine metabolism|Propanoate metabolism|Butanoate metabolism
Acadvl	12823.2	0.130603	-11.8849	0.34099	-1.5522	1.41864e-32	1.05615e-29	Down	524.107	612.049	624.504	198.971	215.481	196.515	11370	acyl-Coenzyme A dehydrogenase, very long chain	GO:0000062,GO:0001659,GO:0003995,GO:0004466,GO:0005654,GO:0005730,GO:0005739,GO:0005743,GO:0006629,GO:0006631,GO:0006635,GO:0009062,GO:0009409,GO:0016020,GO:0016491,GO:0016627,GO:0017099,GO:0031314,GO:0031966,GO:0033539,GO:0042645,GO:0042802,GO:0045717,GO:0046322,GO:0050660,GO:0090181	fatty-acyl-CoA binding|temperature homeostasis|acyl-CoA dehydrogenase activity|long-chain-acyl-CoA dehydrogenase activity|nucleoplasm|nucleolus|mitochondrion|mitochondrial inner membrane|lipid metabolic process|fatty acid metabolic process|fatty acid beta-oxidation|fatty acid catabolic process|response to cold|membrane|oxidoreductase activity|oxidoreductase activity, acting on the CH-CH group of …	mmu00071	Fatty acid degradation
Acat1	6704.67	0.20483	-6.03056	0.424771	-1.23524	1.6339e-09	6.26588e-08	Down	178.454	195.493	187.91	61.3547	79.4113	102.611	110446	acetyl-Coenzyme A acetyltransferase 1	GO:0003985,GO:0005739,GO:0005743,GO:0005759,GO:0006085,GO:0006550,GO:0006629,GO:0006631,GO:0006635,GO:0015936,GO:0015937,GO:0016453,GO:0016740,GO:0016746,GO:0016747,GO:0019899,GO:0030955,GO:0042802,GO:0046356,GO:0046872,GO:0046952,GO:0120225,GO:1902860	acetyl-CoA C-acetyltransferase activity|mitochondrion|mitochondrial inner membrane|mitochondrial matrix|acetyl-CoA biosynthetic process|isoleucine catabolic process|lipid metabolic process|fatty acid metabolic process|fatty acid beta-oxidation|coenzyme A metabolic process|coenzyme A biosynthetic process|C-acetyltransferase activity|transferase activity|acyltransferase activity|acyltransferase act…	mmu00071,mmu00072,mmu00280,mmu00310,mmu00380,mmu00620,mmu00630,mmu00640,mmu00650,mmu00900,mmu04975	Fatty acid degradation|Synthesis and degradation of ketone bodies|Valine, leucine and isoleucine degradation|Lysine degradation|Tryptophan metabolism|Pyruvate metabolism|Glyoxylate and dicarboxylate metabolism|Propanoate metabolism|Butanoate metabolism|Terpenoid backbone biosynthesis|Fat digestion and absorption
Ace	3501.58	0.232586	9.9939	5.00871	2.32444	1.62072e-23	4.5921e-21	Up	14.9148	18.2297	12.6621	81.451	95.0098	57.8668	11421	angiotensin I converting enzyme (peptidyl-dipeptidase A) 1	GO:0001822,GO:0002446,GO:0003081,GO:0003084,GO:0003779,GO:0004175,GO:0004180,GO:0005515,GO:0005576,GO:0005615,GO:0005737,GO:0005764,GO:0005768,GO:0005886,GO:0006518,GO:0007283,GO:0008217,GO:0008233,GO:0008237,GO:0008238,GO:0008240,GO:0008241,GO:0008270,GO:0009792,GO:0009897,GO:0009925,GO:0010608,GO:0010629,GO:0010815,GO:0014910,GO:0016020,GO:0016021,GO:0016787,GO:0019233,GO:0031100,GO:0031404,GO:…	kidney development|neutrophil mediated immunity|regulation of systemic arterial blood pressure by renin-angiotensin|positive regulation of systemic arterial blood pressure|actin binding|endopeptidase activity|carboxypeptidase activity|protein binding|extracellular region|extracellular space|cytoplasm|lysosome|endosome|plasma membrane|peptide metabolic process|spermatogenesis|regulation of blood p…	mmu04614,mmu04924,mmu05142,mmu05171,mmu05410,mmu05415	Renin-angiotensin system|Renin secretion|Chagas disease|Coronavirus disease - COVID-19|Hypertrophic cardiomyopathy|Diabetic cardiomyopathy
Ackr2	197.017	0.593463	-3.83032	0.206877	-2.27315	0.000127979	0.0013621	Down	6.67712	1.58873	12.5758	1.96819	1.47665	0.891237	59289	atypical chemokine receptor 2	GO:0004930,GO:0004950,GO:0005044,GO:0005515,GO:0005654,GO:0005768,GO:0005829,GO:0005884,GO:0005886,GO:0005887,GO:0006935,GO:0006954,GO:0006955,GO:0007165,GO:0007204,GO:0009897,GO:0016020,GO:0016021,GO:0016493,GO:0019722,GO:0019957,GO:0031965,GO:0043231,GO:0060326	G protein-coupled receptor activity|chemokine receptor activity|scavenger receptor activity|protein binding|nucleoplasm|endosome|cytosol|actin filament|plasma membrane|integral component of plasma membrane|chemotaxis|inflammatory response|immune response|signal transduction|positive regulation of cytosolic calcium ion concentration|external side of plasma membrane|membrane|integral component of m…
Ackr3	1261.29	0.198952	-3.65498	0.60409	-0.727164	0.000257203	0.00247079	Down	42.5285	36.707	56.7756	27.0365	27.3163	29.0367	12778	atypical chemokine receptor 3	GO:0001525,GO:0001570,GO:0004930,GO:0005044,GO:0005634,GO:0005737,GO:0005768,GO:0005886,GO:0005905,GO:0006935,GO:0006955,GO:0007155,GO:0007165,GO:0007186,GO:0007204,GO:0007275,GO:0008285,GO:0009897,GO:0009986,GO:0015026,GO:0016020,GO:0016021,GO:0016493,GO:0016494,GO:0019722,GO:0019956,GO:0019957,GO:0019958,GO:0031623,GO:0043231,GO:0060326,GO:0070098,GO:0070374,GO:1902230,GO:1905322	angiogenesis|vasculogenesis|G protein-coupled receptor activity|scavenger receptor activity|nucleus|cytoplasm|endosome|plasma membrane|clathrin-coated pit|chemotaxis|immune response|cell adhesion|signal transduction|G protein-coupled receptor signaling pathway|positive regulation of cytosolic calcium ion concentration|multicellular organism development|negative regulation of cell population proli…	mmu04060,mmu04061	Cytokine-cytokine receptor interaction|Viral protein interaction with cytokine and cytokine receptor
Ackr4	176.826	0.424505	6.62731	7.02904	2.81333	3.41851e-11	1.88421e-09	Up	1.19109	0.66635	1.39584	3.68931	11.4177	8.50305	252837	atypical chemokine receptor 4	GO:0004930,GO:0004950,GO:0005044,GO:0005768,GO:0005886,GO:0006935,GO:0006955,GO:0007165,GO:0007186,GO:0007204,GO:0009897,GO:0016020,GO:0016021,GO:0016493,GO:0019722,GO:0019956,GO:0019957,GO:0060326	G protein-coupled receptor activity|chemokine receptor activity|scavenger receptor activity|endosome|plasma membrane|chemotaxis|immune response|signal transduction|G protein-coupled receptor signaling pathway|positive regulation of cytosolic calcium ion concentration|external side of plasma membrane|membrane|integral component of membrane|C-C chemokine receptor activity|calcium-mediated signaling…	mmu04060,mmu04061	Cytokine-cytokine receptor interaction|Viral protein interaction with cytokine and cytokine receptor
Acot1	224.563	0.506866	-5.86979	0.127167	-2.9752	4.36348e-09	1.51686e-07	Down	26.3364	10.4607	14.6711	3.72701	1.97435	0.863497	26897	acyl-CoA thioesterase 1	GO:0001676,GO:0005737,GO:0005739,GO:0005829,GO:0006629,GO:0006631,GO:0006637,GO:0010667,GO:0016290,GO:0016787,GO:0016790,GO:0047617,GO:0052689,GO:0102991	long-chain fatty acid metabolic process|cytoplasm|mitochondrion|cytosol|lipid metabolic process|fatty acid metabolic process|acyl-CoA metabolic process|negative regulation of cardiac muscle cell apoptotic process|palmitoyl-CoA hydrolase activity|hydrolase activity|thiolester hydrolase activity|acyl-CoA hydrolase activity|carboxylic ester hydrolase activity|myristoyl-CoA hydrolase activity	mmu00062,mmu01040,mmu04913	Fatty acid elongation|Biosynthesis of unsaturated fatty acids|Ovarian steroidogenesis
Acot2	779.237	0.197773	-9.57002	0.269303	-1.8927	1.06883e-21	2.49899e-19	Down	44.9488	35.378	31.994	10.6768	10.8886	9.20918	171210	acyl-CoA thioesterase 2	GO:0000038,GO:0001666,GO:0001676,GO:0005739,GO:0006629,GO:0006631,GO:0006637,GO:0016290,GO:0016787,GO:0016790,GO:0042760,GO:0047617,GO:0052689,GO:0102991	very long-chain fatty acid metabolic process|response to hypoxia|long-chain fatty acid metabolic process|mitochondrion|lipid metabolic process|fatty acid metabolic process|acyl-CoA metabolic process|palmitoyl-CoA hydrolase activity|hydrolase activity|thiolester hydrolase activity|very long-chain fatty acid catabolic process|acyl-CoA hydrolase activity|carboxylic ester hydrolase activity|myristoyl…	mmu00062,mmu01040,mmu04913	Fatty acid elongation|Biosynthesis of unsaturated fatty acids|Ovarian steroidogenesis
Acot3	12.0372	0.847834	-3.90274	0.100909	-3.30888	9.5109e-05	0.00105648	Down	0.555833	0.538196	0.601947	0.0475301	0.12863	0	171281	acyl-CoA thioesterase 3	GO:0000038,GO:0001676,GO:0005777,GO:0005829,GO:0006629,GO:0006631,GO:0006637,GO:0016290,GO:0016787,GO:0016790,GO:0032788,GO:0032789,GO:0047617,GO:0052689,GO:0102991	very long-chain fatty acid metabolic process|long-chain fatty acid metabolic process|peroxisome|cytosol|lipid metabolic process|fatty acid metabolic process|acyl-CoA metabolic process|palmitoyl-CoA hydrolase activity|hydrolase activity|thiolester hydrolase activity|saturated monocarboxylic acid metabolic process|unsaturated monocarboxylic acid metabolic process|acyl-CoA hydrolase activity|carboxy…	mmu00062,mmu01040,mmu04913	Fatty acid elongation|Biosynthesis of unsaturated fatty acids|Ovarian steroidogenesis
Acot9	718.453	0.212914	4.05471	1.8192	0.863305	5.01956e-05	0.000613521	Up	19.3077	17.8971	18.5148	34.4971	27.2812	40.817	56360	acyl-CoA thioesterase 9	GO:0003986,GO:0005515,GO:0005739,GO:0006637,GO:0016290,GO:0016787,GO:0047617,GO:0052689,GO:0102991	acetyl-CoA hydrolase activity|protein binding|mitochondrion|acyl-CoA metabolic process|palmitoyl-CoA hydrolase activity|hydrolase activity|acyl-CoA hydrolase activity|carboxylic ester hydrolase activity|myristoyl-CoA hydrolase activity
Acp5	100.037	0.723694	3.15134	4.85881	2.2806	0.00162524	0.0110297	Up	0.74951	1.45145	1.76455	14.207	3.46901	1.35705	11433	acid phosphatase 5, tartrate resistant	GO:0001503,GO:0003993,GO:0005764,GO:0008198,GO:0008199,GO:0016311,GO:0016787,GO:0032496,GO:0032691,GO:0032695,GO:0032720,GO:0032929,GO:0034097,GO:0045019,GO:0045453,GO:0046872,GO:0050728,GO:0050830,GO:0060349	ossification|acid phosphatase activity|lysosome|ferrous iron binding|ferric iron binding|dephosphorylation|hydrolase activity|response to lipopolysaccharide|negative regulation of interleukin-1 beta production|negative regulation of interleukin-12 production|negative regulation of tumor necrosis factor production|negative regulation of superoxide anion generation|response to cytokine|negative reg…	mmu00740,mmu04142,mmu04380,mmu05323	Riboflavin metabolism|Lysosome|Osteoclast differentiation|Rheumatoid arthritis
Acsf2	675.49	0.307327	-3.07703	0.519194	-0.945653	0.00209074	0.0135361	Down	22.3995	22.5098	13.3306	7.29106	9.46251	14.1243	264895	acyl-CoA synthetase family member 2	GO:0000166,GO:0005524,GO:0005739,GO:0006629,GO:0006631,GO:0016874,GO:0031956,GO:0047760	nucleotide binding|ATP binding|mitochondrion|lipid metabolic process|fatty acid metabolic process|ligase activity|medium-chain fatty acid-CoA ligase activity|butyrate-CoA ligase activity
Acsl1	11670.7	0.128083	-7.43537	0.516791	-0.952348	1.04273e-13	9.21669e-12	Down	148.302	164.41	156.212	78.5757	92.9376	75.6215	14081	acyl-CoA synthetase long-chain family member 1	GO:0000038,GO:0000166,GO:0001676,GO:0004467,GO:0005524,GO:0005739,GO:0005741,GO:0005777,GO:0005778,GO:0005783,GO:0005886,GO:0006629,GO:0006631,GO:0008610,GO:0010033,GO:0010747,GO:0015908,GO:0016020,GO:0016021,GO:0016874,GO:0019432,GO:0033211,GO:0035338,GO:0042178,GO:0043231,GO:0043758,GO:0044539,GO:0047676,GO:0050197,GO:0071902,GO:0090434,GO:0120162	very long-chain fatty acid metabolic process|nucleotide binding|long-chain fatty acid metabolic process|long-chain fatty acid-CoA ligase activity|ATP binding|mitochondrion|mitochondrial outer membrane|peroxisome|peroxisomal membrane|endoplasmic reticulum|plasma membrane|lipid metabolic process|fatty acid metabolic process|lipid biosynthetic process|response to organic substance|positive regulatio…	mmu00061,mmu00071,mmu03320,mmu04146,mmu04216,mmu04714,mmu04920	Fatty acid biosynthesis|Fatty acid degradation|PPAR signaling pathway|Peroxisome|Ferroptosis|Thermogenesis|Adipocytokine signaling pathway
Acsl4	385.795	0.260719	2.65751	1.61649	0.692864	0.00787194	0.0378216	Up	3.80309	2.66247	4.79237	6.94868	5.53391	5.91061	50790	acyl-CoA synthetase long-chain family member 4	GO:0000166,GO:0001676,GO:0004467,GO:0005524,GO:0005737,GO:0005739,GO:0005741,GO:0005777,GO:0005783,GO:0005811,GO:0005886,GO:0006629,GO:0006631,GO:0008610,GO:0015908,GO:0016020,GO:0016021,GO:0016874,GO:0019217,GO:0019432,GO:0030182,GO:0030307,GO:0031957,GO:0031966,GO:0032024,GO:0032307,GO:0035336,GO:0035338,GO:0043025,GO:0043231,GO:0044233,GO:0047676,GO:0060136,GO:0060996	nucleotide binding|long-chain fatty acid metabolic process|long-chain fatty acid-CoA ligase activity|ATP binding|cytoplasm|mitochondrion|mitochondrial outer membrane|peroxisome|endoplasmic reticulum|lipid droplet|plasma membrane|lipid metabolic process|fatty acid metabolic process|lipid biosynthetic process|fatty acid transport|membrane|integral component of membrane|ligase activity|regulation of…	mmu00061,mmu00071,mmu03320,mmu04146,mmu04216,mmu04714,mmu04920	Fatty acid biosynthesis|Fatty acid degradation|PPAR signaling pathway|Peroxisome|Ferroptosis|Thermogenesis|Adipocytokine signaling pathway
Acsm5	107.704	0.667183	-7.25884	0.0348434	-4.84297	3.90433e-13	3.12692e-11	Down	8.17467	1.97882	3.1571	0.0589068	0.340094	0.0855268	272428	acyl-CoA synthetase medium-chain family member 5	GO:0000166,GO:0004321,GO:0005524,GO:0005739,GO:0005759,GO:0006629,GO:0006631,GO:0006633,GO:0006637,GO:0015645,GO:0016874,GO:0031956,GO:0046872,GO:0047760	nucleotide binding|fatty-acyl-CoA synthase activity|ATP binding|mitochondrion|mitochondrial matrix|lipid metabolic process|fatty acid metabolic process|fatty acid biosynthetic process|acyl-CoA metabolic process|fatty acid ligase activity|ligase activity|medium-chain fatty acid-CoA ligase activity|metal ion binding|butyrate-CoA ligase activity	mmu00650	Butanoate metabolism
Acss1	6881.45	0.221857	-2.79993	0.650137	-0.621184	0.00511133	0.0272905	Down	165.601	168.651	132.002	124.605	101.514	81.1867	68738	acyl-CoA synthetase short-chain family member 1	GO:0000166,GO:0003987,GO:0005524,GO:0005739,GO:0005759,GO:0006085,GO:0016208,GO:0016874,GO:0019413,GO:0019427,GO:0019542,GO:0050218	nucleotide binding|acetate-CoA ligase activity|ATP binding|mitochondrion|mitochondrial matrix|acetyl-CoA biosynthetic process|AMP binding|ligase activity|acetate biosynthetic process|acetyl-CoA biosynthetic process from acetate|propionate biosynthetic process|propionate-CoA ligase activity	mmu00010,mmu00620,mmu00630,mmu00640	Glycolysis / Gluconeogenesis|Pyruvate metabolism|Glyoxylate and dicarboxylate metabolism|Propanoate metabolism
Acta1	24623.9	0.726423	5.23999	13.9912	3.80645	1.60584e-07	4.12735e-06	Up	149.311	149.653	121.802	532.984	1610.95	3886.56	11459	actin, alpha 1, skeletal muscle	GO:0000166,GO:0001725,GO:0005515,GO:0005524,GO:0005737,GO:0005856,GO:0005865,GO:0005869,GO:0005884,GO:0015629,GO:0030017,GO:0030240,GO:0032991,GO:0048741	nucleotide binding|stress fiber|protein binding|ATP binding|cytoplasm|cytoskeleton|striated muscle thin filament|dynactin complex|actin filament|actin cytoskeleton|sarcomere|skeletal muscle thin filament assembly|protein-containing complex|skeletal muscle fiber development
Actn1	1357.53	0.281716	5.45066	2.89896	1.53554	5.01826e-08	1.4491e-06	Up	8.32782	9.60831	13.0556	40.1081	28.0886	22.4167	109711	actinin, alpha 1	GO:0001725,GO:0001726,GO:0003725,GO:0003779,GO:0005178,GO:0005509,GO:0005515,GO:0005519,GO:0005634,GO:0005737,GO:0005856,GO:0005884,GO:0005886,GO:0005903,GO:0005911,GO:0005916,GO:0005925,GO:0007015,GO:0016020,GO:0017166,GO:0019904,GO:0030017,GO:0030018,GO:0030054,GO:0030141,GO:0030220,GO:0030374,GO:0030863,GO:0030864,GO:0030865,GO:0032127,GO:0036344,GO:0042803,GO:0042995,GO:0043197,GO:0044325,GO:…	stress fiber|ruffle|double-stranded RNA binding|actin binding|integrin binding|calcium ion binding|protein binding|cytoskeletal regulatory protein binding|nucleus|cytoplasm|cytoskeleton|actin filament|plasma membrane|brush border|cell-cell junction|fascia adherens|focal adhesion|actin filament organization|membrane|vinculin binding|protein domain specific binding|sarcomere|Z disc|cell junction|se…	mmu04510,mmu04520,mmu04530,mmu04670,mmu04810,mmu05146,mmu05203,mmu05322	Focal adhesion|Adherens junction|Tight junction|Leukocyte transendothelial migration|Regulation of actin cytoskeleton|Amoebiasis|Viral carcinogenesis|Systemic lupus erythematosus
Actn2	49824.2	0.253594	2.63399	1.58883	0.667965	0.00843872	0.0399764	Up	818.086	1022.47	776.793	1551.23	991.965	1655.22	11472	actinin alpha 2	GO:0003779,GO:0005509,GO:0005515,GO:0005546,GO:0005737,GO:0005865,GO:0005886,GO:0005925,GO:0006936,GO:0008092,GO:0019904,GO:0030017,GO:0030018,GO:0030035,GO:0030175,GO:0030274,GO:0030374,GO:0030674,GO:0030864,GO:0031432,GO:0042391,GO:0042802,GO:0043267,GO:0043268,GO:0044325,GO:0045214,GO:0046872,GO:0048041,GO:0051015,GO:0051373,GO:0051695,GO:0055013,GO:0070080,GO:0072659,GO:0086097,GO:0098839,GO:…	actin binding|calcium ion binding|protein binding|phosphatidylinositol-4,5-bisphosphate binding|cytoplasm|striated muscle thin filament|plasma membrane|focal adhesion|muscle contraction|cytoskeletal protein binding|protein domain specific binding|sarcomere|Z disc|microspike assembly|filopodium|LIM domain binding|nuclear receptor coactivator activity|protein-macromolecule adaptor activity|cortical…	mmu05412	Arrhythmogenic right ventricular cardiomyopathy
Actn4	3350.86	0.167386	4.92361	1.77048	0.824143	8.49612e-07	1.78751e-05	Up	28.4356	28.2288	33.0154	54.3976	47.6212	58.8634	60595	actinin alpha 4	GO:0000977,GO:0001725,GO:0001882,GO:0003713,GO:0003779,GO:0005509,GO:0005515,GO:0005634,GO:0005737,GO:0005829,GO:0005856,GO:0005911,GO:0015031,GO:0015629,GO:0016604,GO:0016922,GO:0030018,GO:0030050,GO:0030054,GO:0030335,GO:0030374,GO:0030863,GO:0031143,GO:0031490,GO:0032991,GO:0033209,GO:0035357,GO:0042803,GO:0042974,GO:0042981,GO:0043005,GO:0044325,GO:0044877,GO:0046872,GO:0047485,GO:0048384,GO:…	RNA polymerase II transcription regulatory region sequence-specific DNA binding|stress fiber|nucleoside binding|transcription coactivator activity|actin binding|calcium ion binding|protein binding|nucleus|cytoplasm|cytosol|cytoskeleton|cell-cell junction|protein transport|actin cytoskeleton|nuclear body|nuclear receptor binding|Z disc|vesicle transport along actin filament|cell junction|positive …	mmu04510,mmu04520,mmu04530,mmu04670,mmu04810,mmu05146,mmu05203,mmu05322	Focal adhesion|Adherens junction|Tight junction|Leukocyte transendothelial migration|Regulation of actin cytoskeleton|Amoebiasis|Viral carcinogenesis|Systemic lupus erythematosus
Actr3	2311.85	0.191114	3.11003	1.50981	0.594371	0.00187069	0.0123234	Up	46.2515	38.4882	50.4717	73.6532	59.3838	73.4866	74117	ARP3 actin-related protein 3	GO:0000139,GO:0000166,GO:0001726,GO:0002102,GO:0003779,GO:0005200,GO:0005515,GO:0005524,GO:0005634,GO:0005737,GO:0005856,GO:0005884,GO:0005885,GO:0005903,GO:0005911,GO:0007015,GO:0007163,GO:0008356,GO:0010592,GO:0010763,GO:0016344,GO:0030027,GO:0030030,GO:0030056,GO:0030479,GO:0030517,GO:0030838,GO:0031252,GO:0032092,GO:0033206,GO:0034314,GO:0042995,GO:0043519,GO:0045666,GO:0045944,GO:0048471,GO:…	Golgi membrane|nucleotide binding|ruffle|podosome|actin binding|structural constituent of cytoskeleton|protein binding|ATP binding|nucleus|cytoplasm|cytoskeleton|actin filament|Arp2/3 protein complex|brush border|cell-cell junction|actin filament organization|establishment or maintenance of cell polarity|asymmetric cell division|positive regulation of lamellipodium assembly|positive regulation of…	mmu04144,mmu04530,mmu04666,mmu04810,mmu05100,mmu05132,mmu05135	Endocytosis|Tight junction|Fc gamma R-mediated phagocytosis|Regulation of actin cytoskeleton|Bacterial invasion of epithelial cells|Salmonella infection|Yersinia infection
Actr3b	737.198	0.344581	-2.75897	0.517384	-0.950691	0.0057983	0.0300508	Down	25.7294	28.5057	18.9756	6.36888	18.6776	14.1479	242894	ARP3 actin-related protein 3B	GO:0000166,GO:0003779,GO:0005524,GO:0005737,GO:0005856,GO:0030479,GO:0042995,GO:0051015	nucleotide binding|actin binding|ATP binding|cytoplasm|cytoskeleton|actin cortical patch|cell projection|actin filament binding	mmu04144,mmu04530,mmu04666,mmu04810,mmu05100,mmu05132,mmu05135	Endocytosis|Tight junction|Fc gamma R-mediated phagocytosis|Regulation of actin cytoskeleton|Bacterial invasion of epithelial cells|Salmonella infection|Yersinia infection
Acvr1	371.59	0.188133	3.93452	1.67042	0.740211	8.33634e-05	0.000947793	Up	4.57964	4.96791	5.18953	7.18225	10.3607	7.64399	11477	activin A receptor, type 1	GO:0000082,GO:0000166,GO:0001525,GO:0001569,GO:0001655,GO:0001701,GO:0001702,GO:0001707,GO:0001755,GO:0002526,GO:0003143,GO:0003148,GO:0003181,GO:0003183,GO:0003203,GO:0003274,GO:0003289,GO:0004672,GO:0004674,GO:0004675,GO:0005025,GO:0005515,GO:0005524,GO:0005886,GO:0005887,GO:0006468,GO:0007178,GO:0007179,GO:0007281,GO:0007368,GO:0007369,GO:0007498,GO:0007507,GO:0009790,GO:0009953,GO:0009968,GO:…	G1/S transition of mitotic cell cycle|nucleotide binding|angiogenesis|branching involved in blood vessel morphogenesis|urogenital system development|in utero embryonic development|gastrulation with mouth forming second|mesoderm formation|neural crest cell migration|acute inflammatory response|embryonic heart tube morphogenesis|outflow tract septum morphogenesis|atrioventricular valve morphogenesi…	mmu04060,mmu04350,mmu04550,mmu05418	Cytokine-cytokine receptor interaction|TGF-beta signaling pathway|Signaling pathways regulating pluripotency of stem cells|Fluid shear stress and atherosclerosis
Acvr2b	138.758	0.27193	-3.5493	0.512222	-0.965159	0.000386262	0.00344782	Down	1.22529	0.980077	0.81941	0.506165	0.652039	0.424406	11481	activin receptor IIB	GO:0000122,GO:0000166,GO:0001501,GO:0001702,GO:0001822,GO:0001946,GO:0001974,GO:0004672,GO:0004674,GO:0004675,GO:0004712,GO:0005515,GO:0005524,GO:0005737,GO:0005886,GO:0006355,GO:0006468,GO:0007165,GO:0007178,GO:0007368,GO:0007389,GO:0007498,GO:0007507,GO:0009749,GO:0009791,GO:0009952,GO:0009966,GO:0016020,GO:0016021,GO:0016301,GO:0016310,GO:0016740,GO:0017002,GO:0019838,GO:0030073,GO:0030324,GO:…	negative regulation of transcription by RNA polymerase II|nucleotide binding|skeletal system development|gastrulation with mouth forming second|kidney development|lymphangiogenesis|blood vessel remodeling|protein kinase activity|protein serine/threonine kinase activity|transmembrane receptor protein serine/threonine kinase activity|protein serine/threonine/tyrosine kinase activity|protein binding…	mmu04060,mmu04350,mmu04550,mmu05418	Cytokine-cytokine receptor interaction|TGF-beta signaling pathway|Signaling pathways regulating pluripotency of stem cells|Fluid shear stress and atherosclerosis
Acy1	138.836	0.221552	-2.71274	0.65929	-0.601014	0.00667293	0.0334704	Down	8.44837	6.58296	8.28543	4.95871	5.27533	5.39967	109652	aminoacylase 1	GO:0004046,GO:0005737,GO:0006520,GO:0016787,GO:0042802,GO:0046872,GO:0070062	aminoacylase activity|cytoplasm|cellular amino acid metabolic process|hydrolase activity|identical protein binding|metal ion binding|extracellular exosome	mmu00220	Arginine biosynthesis
Acyp2	394.174	0.204624	-3.73308	0.588911	-0.763877	0.000189155	0.0019108	Down	14.9124	14.2652	12.182	6.93922	8.01076	9.87059	75572	acylphosphatase 2, muscle type	GO:0003998,GO:0005739,GO:0016787,GO:0042802	acylphosphatase activity|mitochondrion|hydrolase activity|identical protein binding	mmu00620	Pyruvate metabolism
Adam10	1000.79	0.144837	4.58291	1.58422	0.663773	4.58554e-06	7.75636e-05	Up	10.891	10.0728	11.9654	15.8869	18.3415	18.8904	11487	a disintegrin and metallopeptidase domain 10	GO:0001701,GO:0004175,GO:0004222,GO:0005515,GO:0005634,GO:0005737,GO:0005794,GO:0005798,GO:0005802,GO:0005886,GO:0006468,GO:0006508,GO:0006509,GO:0006913,GO:0007162,GO:0007219,GO:0007220,GO:0008021,GO:0008233,GO:0008237,GO:0008284,GO:0008593,GO:0009986,GO:0010629,GO:0010820,GO:0014069,GO:0016020,GO:0016021,GO:0016485,GO:0016787,GO:0017124,GO:0019901,GO:0030054,GO:0030307,GO:0030335,GO:0030425,GO:…	in utero embryonic development|endopeptidase activity|metalloendopeptidase activity|protein binding|nucleus|cytoplasm|Golgi apparatus|Golgi-associated vesicle|trans-Golgi network|plasma membrane|protein phosphorylation|proteolysis|membrane protein ectodomain proteolysis|nucleocytoplasmic transport|negative regulation of cell adhesion|Notch signaling pathway|Notch receptor processing|synaptic vesi…	mmu05010	Alzheimer disease
Adam12	39.2263	0.573672	6.4966	13.2408	3.72692	8.21553e-11	4.19339e-09	Up	0.0188368	0.0273586	0.0975629	0.547658	0.845681	0.570049	11489	a disintegrin and metallopeptidase domain 12 (meltrin alpha)	GO:0004222,GO:0005515,GO:0005654,GO:0005886,GO:0006508,GO:0007155,GO:0008233,GO:0008237,GO:0016020,GO:0016021,GO:0016787,GO:0017124,GO:0045766,GO:0046872	metalloendopeptidase activity|protein binding|nucleoplasm|plasma membrane|proteolysis|cell adhesion|peptidase activity|metallopeptidase activity|membrane|integral component of membrane|hydrolase activity|SH3 domain binding|positive regulation of angiogenesis|metal ion binding
Adam19	689.016	0.247141	3.67585	1.87703	0.908453	0.000237057	0.00231123	Up	3.31681	4.67406	5.64146	8.88402	10.3067	6.88016	11492	a disintegrin and metallopeptidase domain 19 (meltrin beta)	GO:0004222,GO:0005515,GO:0005634,GO:0005794,GO:0006509,GO:0007507,GO:0008233,GO:0008237,GO:0009897,GO:0010628,GO:0016020,GO:0016021,GO:0016485,GO:0016787,GO:0017124,GO:0042987,GO:0046872,GO:0062023,GO:1902945,GO:2000049	metalloendopeptidase activity|protein binding|nucleus|Golgi apparatus|membrane protein ectodomain proteolysis|heart development|peptidase activity|metallopeptidase activity|external side of plasma membrane|positive regulation of gene expression|membrane|integral component of membrane|protein processing|hydrolase activity|SH3 domain binding|amyloid precursor protein catabolic process|metal ion bin…
Adam1a	17.0864	0.583624	-2.70889	0.334256	-1.58098	0.00675082	0.0338037	Down	0.350676	0.701735	0.616438	0.199912	0.238049	0.130614	280668	a disintegrin and metallopeptidase domain 1a	GO:0005515,GO:0005886,GO:0006508,GO:0007339,GO:0007342,GO:0008237,GO:0008584,GO:0016021,GO:0045121	protein binding|plasma membrane|proteolysis|binding of sperm to zona pellucida|fusion of sperm to egg plasma membrane involved in single fertilization|metallopeptidase activity|male gonad development|integral component of membrane|membrane raft
Adam22	309.948	0.209441	3.74728	1.72289	0.784832	0.000178765	0.00182491	Up	1.11161	1.39682	1.4526	2.47251	2.06377	2.37837	11496	a disintegrin and metallopeptidase domain 22	GO:0004222,GO:0005515,GO:0005886,GO:0006508,GO:0008237,GO:0008344,GO:0014037,GO:0016020,GO:0016021,GO:0022011,GO:0030424,GO:0042063,GO:0042995,GO:0098978,GO:0099061,GO:0099645	metalloendopeptidase activity|protein binding|plasma membrane|proteolysis|metallopeptidase activity|adult locomotory behavior|Schwann cell differentiation|membrane|integral component of membrane|myelination in peripheral nervous system|axon|gliogenesis|cell projection|glutamatergic synapse|integral component of postsynaptic density membrane|neurotransmitter receptor localization to postsynaptic s…
Adam9	2457.01	0.237672	6.30355	2.82486	1.49818	2.90896e-10	1.29749e-08	Up	22.1011	19.3041	21.5916	75.0391	45.4777	58.7403	11502	a disintegrin and metallopeptidase domain 9 (meltrin gamma)	GO:0000186,GO:0004222,GO:0005080,GO:0005178,GO:0005515,GO:0005518,GO:0005615,GO:0005737,GO:0005886,GO:0006508,GO:0006509,GO:0007155,GO:0007160,GO:0007179,GO:0008233,GO:0008237,GO:0009986,GO:0010042,GO:0016020,GO:0016021,GO:0016323,GO:0016477,GO:0016485,GO:0016787,GO:0017124,GO:0030335,GO:0031233,GO:0031293,GO:0033627,GO:0033630,GO:0033631,GO:0034241,GO:0034612,GO:0042117,GO:0042542,GO:0042987,GO:…	activation of MAPKK activity|metalloendopeptidase activity|protein kinase C binding|integrin binding|protein binding|collagen binding|extracellular space|cytoplasm|plasma membrane|proteolysis|membrane protein ectodomain proteolysis|cell adhesion|cell-matrix adhesion|transforming growth factor beta receptor signaling pathway|peptidase activity|metallopeptidase activity|cell surface|response to man…
Adamts1	1693.47	0.281654	3.56143	2.00429	1.00309	0.000368846	0.00331687	Up	17.3907	13.6717	15.4292	40.8036	20.9207	31.9045	11504	a disintegrin-like and metallopeptidase (reprolysin type) with thrombospondin type 1 motif, 1	GO:0001542,GO:0001822,GO:0004222,GO:0005515,GO:0005576,GO:0005604,GO:0008201,GO:0008233,GO:0008237,GO:0008270,GO:0010976,GO:0016525,GO:0016787,GO:0030198,GO:0031012,GO:0031410,GO:0046872,GO:0060347,GO:0062023,GO:1900087,GO:1904707,GO:1904754	ovulation from ovarian follicle|kidney development|metalloendopeptidase activity|protein binding|extracellular region|basement membrane|heparin binding|peptidase activity|metallopeptidase activity|zinc ion binding|positive regulation of neuron projection development|negative regulation of angiogenesis|hydrolase activity|extracellular matrix organization|extracellular matrix|cytoplasmic vesicle|me…
Adamts10	472.306	0.318056	2.83499	1.86825	0.901687	0.00458267	0.025106	Up	3.54976	4.72775	4.59805	5.09908	12.8969	6.87206	224697	a disintegrin-like and metallopeptidase (reprolysin type) with thrombospondin type 1 motif, 10	GO:0001527,GO:0004222,GO:0005576,GO:0006508,GO:0008233,GO:0008237,GO:0016787,GO:0030198,GO:0031012,GO:0046872,GO:0062023	microfibril|metalloendopeptidase activity|extracellular region|proteolysis|peptidase activity|metallopeptidase activity|hydrolase activity|extracellular matrix organization|extracellular matrix|metal ion binding|collagen-containing extracellular matrix
Adamts12	160.173	0.46195	5.99538	6.81902	2.76956	2.0301e-09	7.60423e-08	Up	0.224414	0.225341	0.500935	2.09668	3.46993	1.09126	239337	a disintegrin-like and metallopeptidase (reprolysin type) with thrombospondin type 1 motif, 12	GO:0004222,GO:0005576,GO:0007160,GO:0008233,GO:0008237,GO:0016477,GO:0016787,GO:0030167,GO:0030198,GO:0031012,GO:0032331,GO:0046872,GO:0050727,GO:0051603,GO:0071347,GO:0071356,GO:0071773,GO:1901509,GO:1902203,GO:1902548,GO:2001113	metalloendopeptidase activity|extracellular region|cell-matrix adhesion|peptidase activity|metallopeptidase activity|cell migration|hydrolase activity|proteoglycan catabolic process|extracellular matrix organization|extracellular matrix|negative regulation of chondrocyte differentiation|metal ion binding|regulation of inflammatory response|proteolysis involved in cellular protein catabolic proces…
Adamts14	31.1599	0.407782	2.62069	2.0975	1.06867	0.00877511	0.0411725	Up	0.237507	0.243499	0.302602	0.501767	0.711295	0.468331	237360	a disintegrin-like and metallopeptidase (reprolysin type) with thrombospondin type 1 motif, 14	GO:0004222,GO:0005576,GO:0008233,GO:0030198,GO:0030199,GO:0031012	metalloendopeptidase activity|extracellular region|peptidase activity|extracellular matrix organization|collagen fibril organization|extracellular matrix
Adamts16	12.7529	1.73309	4.07026	132.892	7.05411	4.69611e-05	0.000580536	Up	0	0	0	0.0140308	0.54679	0.0611142	271127	a disintegrin-like and metallopeptidase (reprolysin type) with thrombospondin type 1 motif, 16	GO:0001658,GO:0003073,GO:0004222,GO:0005576,GO:0006508,GO:0008233,GO:0008237,GO:0016787,GO:0030198,GO:0031012,GO:0046872,GO:0048232,GO:1902017	branching involved in ureteric bud morphogenesis|regulation of systemic arterial blood pressure|metalloendopeptidase activity|extracellular region|proteolysis|peptidase activity|metallopeptidase activity|hydrolase activity|extracellular matrix organization|extracellular matrix|metal ion binding|male gamete generation|regulation of cilium assembly
Adamts2	1875.02	0.334792	9.2074	8.4712	3.08257	3.34126e-20	6.54526e-18	Up	2.86557	3.0444	5.08786	21.1091	49.8005	25.1635	216725	a disintegrin-like and metallopeptidase (reprolysin type) with thrombospondin type 1 motif, 2	GO:0004222,GO:0005576,GO:0006508,GO:0007283,GO:0008233,GO:0008237,GO:0008270,GO:0016485,GO:0016787,GO:0030198,GO:0030199,GO:0030324,GO:0030574,GO:0031012,GO:0043588,GO:0046872,GO:0062023	metalloendopeptidase activity|extracellular region|proteolysis|spermatogenesis|peptidase activity|metallopeptidase activity|zinc ion binding|protein processing|hydrolase activity|extracellular matrix organization|collagen fibril organization|lung development|collagen catabolic process|extracellular matrix|skin development|metal ion binding|collagen-containing extracellular matrix
Adamts5	562.08	0.304463	3.12825	1.93514	0.952436	0.00175851	0.0117364	Up	2.92233	2.30277	4.1569	7.94705	4.68727	5.6139	23794	a disintegrin-like and metallopeptidase (reprolysin type) with thrombospondin type 1 motif, 5 (aggrecanase-2)	GO:0004175,GO:0004222,GO:0005576,GO:0005615,GO:0007520,GO:0008201,GO:0008233,GO:0008237,GO:0008270,GO:0016787,GO:0022617,GO:0030198,GO:0031012,GO:0042742,GO:0046872,GO:0050840,GO:0062023,GO:0120163	endopeptidase activity|metalloendopeptidase activity|extracellular region|extracellular space|myoblast fusion|heparin binding|peptidase activity|metallopeptidase activity|zinc ion binding|hydrolase activity|extracellular matrix disassembly|extracellular matrix organization|extracellular matrix|defense response to bacterium|metal ion binding|extracellular matrix binding|collagen-containing extrace…
Adamts8	94.8293	0.639693	3.8939	5.62129	2.4909	9.86438e-05	0.00108824	Up	0.0940205	0.333803	0.826371	1.13898	2.48042	3.58946	30806	a disintegrin-like and metallopeptidase (reprolysin type) with thrombospondin type 1 motif, 8	GO:0004222,GO:0005576,GO:0008201,GO:0008233,GO:0008237,GO:0008270,GO:0016787,GO:0030198,GO:0031012,GO:0046872,GO:0062023	metalloendopeptidase activity|extracellular region|heparin binding|peptidase activity|metallopeptidase activity|zinc ion binding|hydrolase activity|extracellular matrix organization|extracellular matrix|metal ion binding|collagen-containing extracellular matrix
Adamts9	438.464	0.28024	2.80016	1.72276	0.784719	0.00510766	0.027281	Up	2.23371	2.19758	3.63255	5.70722	3.93608	4.36034	101401	a disintegrin-like and metallopeptidase (reprolysin type) with thrombospondin type 1 motif, 9	GO:0003179,GO:0003229,GO:0004175,GO:0004222,GO:0005615,GO:0005783,GO:0006508,GO:0008237,GO:0009617,GO:0009986,GO:0010596,GO:0030198,GO:0031012,GO:0035909,GO:0043231,GO:0045636,GO:0048070,GO:0090673,GO:1903671	heart valve morphogenesis|ventricular cardiac muscle tissue development|endopeptidase activity|metalloendopeptidase activity|extracellular space|endoplasmic reticulum|proteolysis|metallopeptidase activity|response to bacterium|cell surface|negative regulation of endothelial cell migration|extracellular matrix organization|extracellular matrix|aorta morphogenesis|intracellular membrane-bounded org…
Adamtsl2	1272.06	0.333172	12.401	17.529	4.13167	2.58058e-35	2.67201e-32	Up	2.23024	2.46797	2.47086	20.7058	58.8463	50.1376	77794	ADAMTS-like 2	GO:0004222,GO:0005515,GO:0005576,GO:0030198,GO:0030512,GO:0031012,GO:0050436,GO:0060481	metalloendopeptidase activity|protein binding|extracellular region|extracellular matrix organization|negative regulation of transforming growth factor beta receptor signaling pathway|extracellular matrix|microfibril binding|lobar bronchus epithelium development
Adar	958.334	0.245463	-4.31954	0.479536	-1.06029	1.56353e-05	0.000224851	Down	16.8619	9.91778	11.0068	5.01524	6.79605	6.69976	56417	adenosine deaminase, RNA-specific	GO:0001649,GO:0001701,GO:0002244,GO:0002376,GO:0002566,GO:0003677,GO:0003692,GO:0003723,GO:0003725,GO:0003726,GO:0004000,GO:0005515,GO:0005634,GO:0005654,GO:0005730,GO:0005737,GO:0006382,GO:0006396,GO:0006397,GO:0006606,GO:0006611,GO:0008251,GO:0009615,GO:0016553,GO:0016607,GO:0016787,GO:0030218,GO:0031047,GO:0031054,GO:0035196,GO:0035280,GO:0035455,GO:0043066,GO:0044387,GO:0044530,GO:0045070,GO:…	osteoblast differentiation|in utero embryonic development|hematopoietic progenitor cell differentiation|immune system process|somatic diversification of immune receptors via somatic mutation|DNA binding|left-handed Z-DNA binding|RNA binding|double-stranded RNA binding|double-stranded RNA adenosine deaminase activity|adenosine deaminase activity|protein binding|nucleus|nucleoplasm|nucleolus|cytopl…	mmu04623,mmu05162,mmu05164,mmu05171	Cytosolic DNA-sensing pathway|Measles|Influenza A|Coronavirus disease - COVID-19
Adat1	58.8783	0.319894	-2.8088	0.536438	-0.898516	0.00497272	0.0266817	Down	0.315125	0.474639	0.456124	0.219566	0.22688	0.233657	30947	adenosine deaminase, tRNA-specific 1	GO:0003723,GO:0004000,GO:0006396,GO:0008033,GO:0008251,GO:0016787,GO:0046872	RNA binding|adenosine deaminase activity|RNA processing|tRNA processing|tRNA-specific adenosine deaminase activity|hydrolase activity|metal ion binding
Adcy4	570.583	0.164972	-4.63482	0.58861	-0.764615	3.5724e-06	6.20186e-05	Down	13.0339	12.9353	14.7442	8.62424	8.54534	7.17591	104110	adenylate cyclase 4	GO:0000166,GO:0004016,GO:0005080,GO:0005524,GO:0005622,GO:0005634,GO:0005737,GO:0005886,GO:0005887,GO:0006171,GO:0007188,GO:0007189,GO:0007190,GO:0009190,GO:0016020,GO:0016021,GO:0016829,GO:0016849,GO:0030425,GO:0031683,GO:0032991,GO:0035556,GO:0046872	nucleotide binding|adenylate cyclase activity|protein kinase C binding|ATP binding|intracellular anatomical structure|nucleus|cytoplasm|plasma membrane|integral component of plasma membrane|cAMP biosynthetic process|adenylate cyclase-modulating G protein-coupled receptor signaling pathway|adenylate cyclase-activating G protein-coupled receptor signaling pathway|activation of adenylate cyclase act…	mmu00230,mmu01522,mmu04015,mmu04020,mmu04022,mmu04024,mmu04062,mmu04072,mmu04114,mmu04211,mmu04213,mmu04261,mmu04270,mmu04371,mmu04540,mmu04611,mmu04713,mmu04714,mmu04723,mmu04724,mmu04725,mmu04727,mmu04742,mmu04750,mmu04911,mmu04912,mmu04913,mmu04914,mmu04915,mmu04916,mmu04918,mmu04921,mmu04923,mmu04925,mmu04926,mmu04927,mmu04928,mmu04934,mmu04935,mmu04970,mmu04971,mmu04972,mmu04976,mmu05032,mmu…	Purine metabolism|Endocrine resistance|Rap1 signaling pathway|Calcium signaling pathway|cGMP-PKG signaling pathway|cAMP signaling pathway|Chemokine signaling pathway|Phospholipase D signaling pathway|Oocyte meiosis|Longevity regulating pathway|Longevity regulating pathway - multiple species|Adrenergic signaling in cardiomyocytes|Vascular smooth muscle contraction|Apelin signaling pathway|Gap junc…
Adcy7	671.328	0.31725	4.40958	2.63708	1.39894	1.0357e-05	0.000158873	Up	3.20908	3.11715	4.19617	5.41835	14.465	8.77414	11513	adenylate cyclase 7	GO:0000166,GO:0002819,GO:0004016,GO:0005524,GO:0005886,GO:0005887,GO:0006171,GO:0007189,GO:0007190,GO:0009190,GO:0016020,GO:0016021,GO:0016829,GO:0016849,GO:0035556,GO:0046872,GO:0071285,GO:0071361,GO:1900016	nucleotide binding|regulation of adaptive immune response|adenylate cyclase activity|ATP binding|plasma membrane|integral component of plasma membrane|cAMP biosynthetic process|adenylate cyclase-activating G protein-coupled receptor signaling pathway|activation of adenylate cyclase activity|cyclic nucleotide biosynthetic process|membrane|integral component of membrane|lyase activity|phosphorus-ox…	mmu00230,mmu01522,mmu04015,mmu04020,mmu04022,mmu04024,mmu04062,mmu04072,mmu04114,mmu04211,mmu04213,mmu04261,mmu04270,mmu04371,mmu04540,mmu04611,mmu04713,mmu04714,mmu04723,mmu04724,mmu04725,mmu04727,mmu04750,mmu04911,mmu04912,mmu04913,mmu04914,mmu04915,mmu04916,mmu04918,mmu04921,mmu04923,mmu04925,mmu04926,mmu04927,mmu04928,mmu04934,mmu04935,mmu04970,mmu04971,mmu04972,mmu04976,mmu05032,mmu05163,mmu…	Purine metabolism|Endocrine resistance|Rap1 signaling pathway|Calcium signaling pathway|cGMP-PKG signaling pathway|cAMP signaling pathway|Chemokine signaling pathway|Phospholipase D signaling pathway|Oocyte meiosis|Longevity regulating pathway|Longevity regulating pathway - multiple species|Adrenergic signaling in cardiomyocytes|Vascular smooth muscle contraction|Apelin signaling pathway|Gap junc…
Adcy9	846.632	0.161599	-3.71271	0.659767	-0.599971	0.000205051	0.00204009	Down	6.77658	7.72724	7.00902	5.06313	4.48566	4.85064	11515	adenylate cyclase 9	GO:0000166,GO:0001701,GO:0004016,GO:0005524,GO:0005886,GO:0005887,GO:0006171,GO:0007189,GO:0009190,GO:0016020,GO:0016021,GO:0016829,GO:0016849,GO:0030424,GO:0030425,GO:0035556,GO:0046872,GO:0071880	nucleotide binding|in utero embryonic development|adenylate cyclase activity|ATP binding|plasma membrane|integral component of plasma membrane|cAMP biosynthetic process|adenylate cyclase-activating G protein-coupled receptor signaling pathway|cyclic nucleotide biosynthetic process|membrane|integral component of membrane|lyase activity|phosphorus-oxygen lyase activity|axon|dendrite|intracellular s…	mmu00230,mmu01522,mmu04015,mmu04020,mmu04022,mmu04024,mmu04062,mmu04072,mmu04114,mmu04211,mmu04213,mmu04261,mmu04270,mmu04371,mmu04540,mmu04611,mmu04713,mmu04714,mmu04723,mmu04724,mmu04725,mmu04727,mmu04750,mmu04911,mmu04912,mmu04913,mmu04914,mmu04915,mmu04916,mmu04918,mmu04921,mmu04923,mmu04925,mmu04926,mmu04927,mmu04928,mmu04934,mmu04935,mmu04961,mmu04962,mmu04970,mmu04971,mmu04972,mmu04976,mmu…	Purine metabolism|Endocrine resistance|Rap1 signaling pathway|Calcium signaling pathway|cGMP-PKG signaling pathway|cAMP signaling pathway|Chemokine signaling pathway|Phospholipase D signaling pathway|Oocyte meiosis|Longevity regulating pathway|Longevity regulating pathway - multiple species|Adrenergic signaling in cardiomyocytes|Vascular smooth muscle contraction|Apelin signaling pathway|Gap junc…
Adcyap1r1	223.401	0.316754	5.47083	3.32396	1.7329	4.47941e-08	1.30389e-06	Up	0.941305	0.822274	1.18512	2.20479	4.98181	2.91532	11517	adenylate cyclase activating polypeptide 1 receptor 1	GO:0004888,GO:0004930,GO:0004999,GO:0005515,GO:0005737,GO:0005768,GO:0005791,GO:0005886,GO:0005901,GO:0005923,GO:0007165,GO:0007166,GO:0007186,GO:0007188,GO:0007202,GO:0007275,GO:0007283,GO:0008179,GO:0008528,GO:0009986,GO:0010524,GO:0016020,GO:0016021,GO:0017046,GO:0019933,GO:0030154,GO:0031267,GO:0042923,GO:0043005,GO:0043231,GO:0043235,GO:0043950,GO:0051057,GO:0060548,GO:0060732	transmembrane signaling receptor activity|G protein-coupled receptor activity|vasoactive intestinal polypeptide receptor activity|protein binding|cytoplasm|endosome|rough endoplasmic reticulum|plasma membrane|caveola|bicellular tight junction|signal transduction|cell surface receptor signaling pathway|G protein-coupled receptor signaling pathway|adenylate cyclase-modulating G protein-coupled rece…	mmu04024,mmu04080,mmu04713,mmu04911,mmu04924	cAMP signaling pathway|Neuroactive ligand-receptor interaction|Circadian entrainment|Insulin secretion|Renin secretion
Adgra1	3.18983	1.87987	2.68824	33.2099	5.05354	0.00718288	0.0354039	Up	0	0	0	0.0127871	0.138422	0.125318	52389	adhesion G protein-coupled receptor A1	GO:0004888,GO:0004930,GO:0005886,GO:0007166,GO:0007186,GO:0014069,GO:0016020,GO:0016021,GO:0098978	transmembrane signaling receptor activity|G protein-coupled receptor activity|plasma membrane|cell surface receptor signaling pathway|G protein-coupled receptor signaling pathway|postsynaptic density|membrane|integral component of membrane|glutamatergic synapse
Adgra2	444.073	0.218816	5.51597	2.30854	1.20698	3.46853e-08	1.02612e-06	Up	2.93118	2.61254	3.63807	6.81682	8.94601	5.88131	78560	adhesion G protein-coupled receptor A2	GO:0001525,GO:0002040,GO:0004888,GO:0004930,GO:0005886,GO:0007165,GO:0007166,GO:0007186,GO:0007417,GO:0009986,GO:0010595,GO:0016020,GO:0016021,GO:0016055,GO:0042995,GO:0043542,GO:0045765,GO:0050920,GO:0090210,GO:0090263,GO:1900747,GO:1990909	angiogenesis|sprouting angiogenesis|transmembrane signaling receptor activity|G protein-coupled receptor activity|plasma membrane|signal transduction|cell surface receptor signaling pathway|G protein-coupled receptor signaling pathway|central nervous system development|cell surface|positive regulation of endothelial cell migration|membrane|integral component of membrane|Wnt signaling pathway|cell…
Adgrd1	314.784	0.371417	-4.9402	0.280315	-1.83488	7.80408e-07	1.6612e-05	Down	7.73588	4.50828	12.6591	1.67313	2.95157	2.51357	243277	adhesion G protein-coupled receptor D1	GO:0004888,GO:0004930,GO:0005654,GO:0005886,GO:0005887,GO:0007166,GO:0007186,GO:0007189,GO:0016020,GO:0016021	transmembrane signaling receptor activity|G protein-coupled receptor activity|nucleoplasm|plasma membrane|integral component of plasma membrane|cell surface receptor signaling pathway|G protein-coupled receptor signaling pathway|adenylate cyclase-activating G protein-coupled receptor signaling pathway|membrane|integral component of membrane
Adgrf5	5810.61	0.195163	-4.1007	0.574227	-0.800306	4.11895e-05	0.00052056	Down	48.2833	51.2859	59.2082	36.4055	30.0893	25.8132	224792	adhesion G protein-coupled receptor F5	GO:0003094,GO:0004888,GO:0004930,GO:0005886,GO:0006112,GO:0007166,GO:0007186,GO:0009986,GO:0016020,GO:0016021,GO:0019216,GO:0031410,GO:0042593,GO:0043031,GO:0043129,GO:0045177,GO:0045444,GO:0048821,GO:0061626,GO:0071073	glomerular filtration|transmembrane signaling receptor activity|G protein-coupled receptor activity|plasma membrane|energy reserve metabolic process|cell surface receptor signaling pathway|G protein-coupled receptor signaling pathway|cell surface|membrane|integral component of membrane|regulation of lipid metabolic process|cytoplasmic vesicle|glucose homeostasis|negative regulation of macrophage …
Adhfe1	1080.5	0.153918	-6.65735	0.491517	-1.02469	2.78799e-11	1.57256e-09	Down	31.6992	25.9603	27.759	14.1323	15.5727	13.0442	76187	alcohol dehydrogenase, iron containing, 1	GO:0004022,GO:0005739,GO:0006539,GO:0016491,GO:0046872,GO:0047988	alcohol dehydrogenase (NAD+) activity|mitochondrion|glutamate catabolic process via 2-oxoglutarate|oxidoreductase activity|metal ion binding|hydroxyacid-oxoacid transhydrogenase activity
Adi1	575.304	0.189265	-4.62078	0.545424	-0.87455	3.82296e-06	6.58166e-05	Down	31.4419	30.4859	27.497	12.9822	20.2816	16.7069	104923	acireductone dioxygenase 1	GO:0005634,GO:0005737,GO:0005886,GO:0006555,GO:0008652,GO:0009086,GO:0010309,GO:0016020,GO:0016491,GO:0019509,GO:0046872,GO:0051213	nucleus|cytoplasm|plasma membrane|methionine metabolic process|cellular amino acid biosynthetic process|methionine biosynthetic process|acireductone dioxygenase [iron(II)-requiring] activity|membrane|oxidoreductase activity|L-methionine salvage from methylthioadenosine|metal ion binding|dioxygenase activity	mmu00270	Cysteine and methionine metabolism
Adra1a	618.357	0.255821	-6.18682	0.333852	-1.58272	6.13889e-10	2.61733e-08	Down	4.0485	3.59152	4.20972	1.1017	1.96505	0.999014	11549	adrenergic receptor, alpha 1a	GO:0001985,GO:0001994,GO:0001996,GO:0001997,GO:0003084,GO:0004930,GO:0004935,GO:0004937,GO:0005634,GO:0005654,GO:0005737,GO:0005829,GO:0005886,GO:0005887,GO:0006937,GO:0007165,GO:0007186,GO:0007200,GO:0007202,GO:0007204,GO:0007267,GO:0007512,GO:0007568,GO:0009725,GO:0010460,GO:0010507,GO:0010613,GO:0016020,GO:0016021,GO:0019229,GO:0030018,GO:0030315,GO:0031965,GO:0032230,GO:0035024,GO:0035265,GO:…	negative regulation of heart rate involved in baroreceptor response to increased systemic arterial blood pressure|norepinephrine-epinephrine vasoconstriction involved in regulation of systemic arterial blood pressure|positive regulation of heart rate by epinephrine-norepinephrine|positive regulation of the force of heart contraction by epinephrine-norepinephrine|positive regulation of systemic ar…	mmu04020,mmu04022,mmu04080,mmu04152,mmu04261,mmu04270,mmu04970	Calcium signaling pathway|cGMP-PKG signaling pathway|Neuroactive ligand-receptor interaction|AMPK signaling pathway|Adrenergic signaling in cardiomyocytes|Vascular smooth muscle contraction|Salivary secretion
Adra1b	442.394	0.259821	-3.04463	0.577921	-0.791057	0.00232968	0.0147665	Down	8.32351	8.90681	11.889	5.11127	4.55053	7.38637	11548	adrenergic receptor, alpha 1b	GO:0001974,GO:0001975,GO:0001987,GO:0001996,GO:0001997,GO:0004930,GO:0004935,GO:0004937,GO:0005634,GO:0005737,GO:0005886,GO:0005887,GO:0006937,GO:0007165,GO:0007186,GO:0007200,GO:0007204,GO:0007267,GO:0007512,GO:0007626,GO:0008542,GO:0009725,GO:0014704,GO:0016020,GO:0016021,GO:0019229,GO:0030315,GO:0031965,GO:0035024,GO:0035265,GO:0042593,GO:0043278,GO:0043410,GO:0045818,GO:0045819,GO:0045907,GO:…	blood vessel remodeling|response to amphetamine|vasoconstriction of artery involved in baroreceptor response to lowering of systemic arterial blood pressure|positive regulation of heart rate by epinephrine-norepinephrine|positive regulation of the force of heart contraction by epinephrine-norepinephrine|G protein-coupled receptor activity|adrenergic receptor activity|alpha1-adrenergic receptor ac…	mmu04020,mmu04022,mmu04080,mmu04261,mmu04270,mmu04970	Calcium signaling pathway|cGMP-PKG signaling pathway|Neuroactive ligand-receptor interaction|Adrenergic signaling in cardiomyocytes|Vascular smooth muscle contraction|Salivary secretion
Adrb1	202.427	0.236467	-2.74487	0.637691	-0.649071	0.00605356	0.0310628	Down	5.59896	5.92882	4.86872	2.60779	3.99187	4.10425	11554	adrenergic receptor, beta 1	GO:0001996,GO:0001997,GO:0002024,GO:0002025,GO:0003061,GO:0003084,GO:0004930,GO:0004935,GO:0004940,GO:0005085,GO:0005515,GO:0005634,GO:0005737,GO:0005768,GO:0005769,GO:0005886,GO:0005887,GO:0005980,GO:0006915,GO:0007165,GO:0007186,GO:0007189,GO:0007266,GO:0007613,GO:0009409,GO:0010460,GO:0016020,GO:0016021,GO:0019233,GO:0030165,GO:0031649,GO:0031694,GO:0033365,GO:0035811,GO:0040015,GO:0042060,GO:…	positive regulation of heart rate by epinephrine-norepinephrine|positive regulation of the force of heart contraction by epinephrine-norepinephrine|diet induced thermogenesis|norepinephrine-epinephrine-mediated vasodilation involved in regulation of systemic arterial blood pressure|positive regulation of the force of heart contraction by norepinephrine|positive regulation of systemic arterial blo…	mmu04020,mmu04022,mmu04024,mmu04080,mmu04261,mmu04540,mmu04923,mmu04924,mmu04970,mmu05414	Calcium signaling pathway|cGMP-PKG signaling pathway|cAMP signaling pathway|Neuroactive ligand-receptor interaction|Adrenergic signaling in cardiomyocytes|Gap junction|Regulation of lipolysis in adipocytes|Renin secretion|Salivary secretion|Dilated cardiomyopathy
Adssl1	2580.49	0.282004	2.88336	1.75701	0.813121	0.00393454	0.0222967	Up	62.6802	87.6175	59.9386	168.01	100.949	103.501	11565	adenylosuccinate synthetase like 1	GO:0000166,GO:0003924,GO:0004019,GO:0005515,GO:0005525,GO:0005737,GO:0006163,GO:0006164,GO:0006167,GO:0006531,GO:0009168,GO:0016020,GO:0016874,GO:0042802,GO:0044208,GO:0046040,GO:0046872,GO:0051015	nucleotide binding|GTPase activity|adenylosuccinate synthase activity|protein binding|GTP binding|cytoplasm|purine nucleotide metabolic process|purine nucleotide biosynthetic process|AMP biosynthetic process|aspartate metabolic process|purine ribonucleoside monophosphate biosynthetic process|membrane|ligase activity|identical protein binding|'de novo' AMP biosynthetic process|IMP metabolic proces…	mmu00230,mmu00250	Purine metabolism|Alanine, aspartate and glutamate metabolism
Aebp1	875.797	0.328465	6.66307	4.55857	2.18858	2.6817e-11	1.51851e-09	Up	3.27221	4.35979	4.2402	17.4246	27.987	10.211	11568	AE binding protein 1	GO:0000122,GO:0000977,GO:0001227,GO:0003677,GO:0004180,GO:0004181,GO:0005516,GO:0005518,GO:0005576,GO:0005615,GO:0005634,GO:0005737,GO:0006355,GO:0006508,GO:0006518,GO:0008270,GO:0016485,GO:1904026	negative regulation of transcription by RNA polymerase II|RNA polymerase II transcription regulatory region sequence-specific DNA binding|DNA-binding transcription repressor activity, RNA polymerase II-specific|DNA binding|carboxypeptidase activity|metallocarboxypeptidase activity|calmodulin binding|collagen binding|extracellular region|extracellular space|nucleus|cytoplasm|regulation of transcri…
Afdn	1394.29	0.185947	3.74145	1.61968	0.695713	0.000182959	0.00185987	Up	10.0186	9.67276	8.83644	13.3649	14.7083	18.9535	17356	afadin, adherens junction formation factor	GO:0005515,GO:0005654,GO:0005737,GO:0005829,GO:0005886,GO:0005911,GO:0005912,GO:0007155,GO:0007165,GO:0010628,GO:0016607,GO:0021537,GO:0021987,GO:0022409,GO:0030054,GO:0030274,GO:0030336,GO:0030424,GO:0031267,GO:0032880,GO:0034334,GO:0036477,GO:0043296,GO:0043547,GO:0044291,GO:0044331,GO:0045177,GO:0046930,GO:0046931,GO:0048854,GO:0048872,GO:0050775,GO:0050839,GO:0051015,GO:0060019,GO:0060076,GO:…	protein binding|nucleoplasm|cytoplasm|cytosol|plasma membrane|cell-cell junction|adherens junction|cell adhesion|signal transduction|positive regulation of gene expression|nuclear speck|telencephalon development|cerebral cortex development|positive regulation of cell-cell adhesion|cell junction|LIM domain binding|negative regulation of cell migration|axon|small GTPase binding|regulation of protei…	mmu04014,mmu04015,mmu04024,mmu04520,mmu04530,mmu04670	Ras signaling pathway|Rap1 signaling pathway|cAMP signaling pathway|Adherens junction|Tight junction|Leukocyte transendothelial migration
Aff2	140.829	0.268649	4.24503	2.20446	1.14042	2.18564e-05	0.0003019	Up	0.2676	0.427736	0.344002	0.617475	0.888614	0.838503	14266	AF4/FMR2 family, member 2	GO:0002151,GO:0003723,GO:0005634,GO:0006397,GO:0007611,GO:0008380,GO:0010468,GO:0010629,GO:0016607,GO:0032783,GO:0035063,GO:0043484	G-quadruplex RNA binding|RNA binding|nucleus|mRNA processing|learning or memory|RNA splicing|regulation of gene expression|negative regulation of gene expression|nuclear speck|super elongation complex|nuclear speck organization|regulation of RNA splicing			AF-4
Aff3	86.7366	0.48642	3.45484	3.2054	1.68051	0.000550613	0.00458981	Up	0.293577	0.191877	0.359403	0.370287	1.50146	0.93628	16764	AF4/FMR2 family, member 3	GO:0003677,GO:0003690,GO:0003700,GO:0005634,GO:0005654,GO:0005829,GO:0006351,GO:0006355,GO:0010468,GO:0016604,GO:0032783,GO:0034612,GO:0035116	DNA binding|double-stranded DNA binding|DNA-binding transcription factor activity|nucleus|nucleoplasm|cytosol|transcription, DNA-templated|regulation of transcription, DNA-templated|regulation of gene expression|nuclear body|super elongation complex|response to tumor necrosis factor|embryonic hindlimb morphogenesis			AF-4
Agfg2	378.624	0.301217	3.35861	2.01625	1.01167	0.000783342	0.00615132	Up	5.40983	6.39957	5.30194	16.2853	8.7239	9.6873	231801	ArfGAP with FG repeats 2	GO:0005096,GO:0046872	GTPase activator activity|metal ion binding
Agpat2	745.432	0.193114	-5.59988	0.472565	-1.08142	2.14504e-08	6.56001e-07	Down	45.1903	47.8474	36.3716	17.1222	24.6568	20.8258	67512	1-acylglycerol-3-phosphate O-acyltransferase 2 (lysophosphatidic acid acyltransferase, beta)	GO:0001819,GO:0003841,GO:0005783,GO:0006629,GO:0006654,GO:0008654,GO:0016020,GO:0016021,GO:0016740,GO:0016746	positive regulation of cytokine production|1-acylglycerol-3-phosphate O-acyltransferase activity|endoplasmic reticulum|lipid metabolic process|phosphatidic acid biosynthetic process|phospholipid biosynthetic process|membrane|integral component of membrane|transferase activity|acyltransferase activity	mmu00561,mmu00564,mmu04072,mmu04975	Glycerolipid metabolism|Glycerophospholipid metabolism|Phospholipase D signaling pathway|Fat digestion and absorption
Agpat3	3087.58	0.145411	-5.76129	0.559515	-0.837752	8.34751e-09	2.78174e-07	Down	32.6895	37.0253	38.0797	20.802	19.3623	21.0416	28169	1-acylglycerol-3-phosphate O-acyltransferase 3	GO:0003841,GO:0005634,GO:0005635,GO:0005783,GO:0005789,GO:0006629,GO:0008654,GO:0012505,GO:0016020,GO:0016021,GO:0016740,GO:0016746,GO:0042171	1-acylglycerol-3-phosphate O-acyltransferase activity|nucleus|nuclear envelope|endoplasmic reticulum|endoplasmic reticulum membrane|lipid metabolic process|phospholipid biosynthetic process|endomembrane system|membrane|integral component of membrane|transferase activity|acyltransferase activity|lysophosphatidic acid acyltransferase activity	mmu00561,mmu00564,mmu04072	Glycerolipid metabolism|Glycerophospholipid metabolism|Phospholipase D signaling pathway
Ahi1	60.1012	0.300851	2.68572	1.75079	0.808003	0.00723733	0.0356012	Up	0.482475	0.563347	0.681525	1.00716	1.01145	1.05708	52906	Abelson helper integration site 1	GO:0001738,GO:0001750,GO:0001947,GO:0002092,GO:0005515,GO:0005737,GO:0005813,GO:0005814,GO:0005856,GO:0005911,GO:0005912,GO:0005929,GO:0006903,GO:0007169,GO:0007275,GO:0007417,GO:0010628,GO:0010842,GO:0010976,GO:0016192,GO:0030030,GO:0030054,GO:0030154,GO:0030862,GO:0030902,GO:0033365,GO:0034613,GO:0035844,GO:0035845,GO:0036038,GO:0036064,GO:0039008,GO:0042462,GO:0042802,GO:0042995,GO:0043066,GO:…	morphogenesis of a polarized epithelium|photoreceptor outer segment|heart looping|positive regulation of receptor internalization|protein binding|cytoplasm|centrosome|centriole|cytoskeleton|cell-cell junction|adherens junction|cilium|vesicle targeting|transmembrane receptor protein tyrosine kinase signaling pathway|multicellular organism development|central nervous system development|positive reg…
Ahnak2	649.864	0.340935	5.18444	3.40477	1.76756	2.16661e-07	5.3596e-06	Up	2.11624	1.38436	1.67853	7.86866	6.80387	3.20801	100041194	AHNAK nucleoprotein 2	GO:0001778,GO:0005634,GO:0005737,GO:0005829,GO:0005886,GO:0030018,GO:0030315,GO:0030659,GO:0043034,GO:0043484	plasma membrane repair|nucleus|cytoplasm|cytosol|plasma membrane|Z disc|T-tubule|cytoplasmic vesicle membrane|costamere|regulation of RNA splicing	mmu05132	Salmonella infection
Ahsa1	1519.09	0.129393	-5.31977	0.620568	-0.688338	1.039e-07	2.76863e-06	Down	85.4584	74.1991	81.7825	47.2291	53.3938	51.9455	217737	AHA1, activator of heat shock protein ATPase 1	GO:0001671,GO:0005515,GO:0005737,GO:0005783,GO:0005829,GO:0006457,GO:0032781,GO:0051087,GO:0051879	ATPase activator activity|protein binding|cytoplasm|endoplasmic reticulum|cytosol|protein folding|positive regulation of ATPase activity|chaperone binding|Hsp90 protein binding
Aig1	540.691	0.242402	-5.14536	0.421252	-1.24724	2.67007e-07	6.42946e-06	Down	11.817	7.47082	7.86935	3.11256	4.31853	4.26056	66253	androgen-induced 1	GO:0005886,GO:0006629,GO:0016020,GO:0016021,GO:0016787,GO:0042758	plasma membrane|lipid metabolic process|membrane|integral component of membrane|hydrolase activity|long-chain fatty acid catabolic process
Ajuba	131.241	0.231393	3.86199	1.85786	0.89364	0.000112466	0.00121756	Up	1.79529	1.63842	1.84609	3.07035	3.09448	3.80454	16475	ajuba LIM protein	GO:0000122,GO:0000932,GO:0001666,GO:0003682,GO:0003714,GO:0005515,GO:0005634,GO:0005654,GO:0005667,GO:0005737,GO:0005794,GO:0005829,GO:0005856,GO:0005886,GO:0005911,GO:0005912,GO:0005925,GO:0006355,GO:0007010,GO:0007049,GO:0007155,GO:0016020,GO:0016339,GO:0030027,GO:0030032,GO:0030054,GO:0030334,GO:0031047,GO:0031328,GO:0031334,GO:0033673,GO:0033674,GO:0034613,GO:0035195,GO:0035313,GO:0035331,GO:…	negative regulation of transcription by RNA polymerase II|P-body|response to hypoxia|chromatin binding|transcription corepressor activity|protein binding|nucleus|nucleoplasm|transcription regulator complex|cytoplasm|Golgi apparatus|cytosol|cytoskeleton|plasma membrane|cell-cell junction|adherens junction|focal adhesion|regulation of transcription, DNA-templated|cytoskeleton organization|cell cycl…	mmu04390,mmu04392	Hippo signaling pathway|Hippo signaling pathway - multiple species
Akap1	2704.31	0.173158	-4.32655	0.594942	-0.749179	1.5146e-05	0.000218681	Down	48.4977	55.3714	60.3651	28.009	33.0224	38.4603	11640	A kinase (PRKA) anchor protein 1	GO:0003676,GO:0003723,GO:0005515,GO:0005739,GO:0005741,GO:0005783,GO:0005811,GO:0006915,GO:0008017,GO:0010614,GO:0016020,GO:0016021,GO:0019901,GO:0019903,GO:0030061,GO:0030346,GO:0031594,GO:0034237,GO:0035308,GO:0042308,GO:0045211,GO:0048487,GO:0060090,GO:0140374	nucleic acid binding|RNA binding|protein binding|mitochondrion|mitochondrial outer membrane|endoplasmic reticulum|lipid droplet|apoptotic process|microtubule binding|negative regulation of cardiac muscle hypertrophy|membrane|integral component of membrane|protein kinase binding|protein phosphatase binding|mitochondrial crista|protein phosphatase 2B binding|neuromuscular junction|protein kinase A …
Akap12	864.827	0.207028	3.03576	1.54594	0.628487	0.00239934	0.0151155	Up	8.41236	5.90459	7.59507	9.02407	12.9928	12.5956	83397	A kinase (PRKA) anchor protein (gravin) 12	GO:0005516,GO:0005737,GO:0005829,GO:0005856,GO:0005886,GO:0007165,GO:0007193,GO:0008179,GO:0010738,GO:0010739,GO:0016020,GO:0030159,GO:0032760,GO:0043025,GO:0043116,GO:0050804,GO:0051018,GO:0051770,GO:0061870,GO:0070374,GO:0090036,GO:0098685,GO:1900143	calmodulin binding|cytoplasm|cytosol|cytoskeleton|plasma membrane|signal transduction|adenylate cyclase-inhibiting G protein-coupled receptor signaling pathway|adenylate cyclase binding|regulation of protein kinase A signaling|positive regulation of protein kinase A signaling|membrane|signaling receptor complex adaptor activity|positive regulation of tumor necrosis factor production|neuronal cell…
Akap8	773.564	0.155936	-3.88552	0.657065	-0.605893	0.000102112	0.00112053	Down	13.0065	15.7584	14.6038	9.61058	10.5425	8.86593	56399	A kinase (PRKA) anchor protein 8	GO:0000785,GO:0000793,GO:0001939,GO:0002376,GO:0003677,GO:0003682,GO:0003690,GO:0005515,GO:0005634,GO:0005654,GO:0005730,GO:0005737,GO:0005739,GO:0005794,GO:0007076,GO:0008270,GO:0015031,GO:0016363,GO:0031065,GO:0032720,GO:0033127,GO:0034237,GO:0042826,GO:0044839,GO:0045087,GO:0046872,GO:0051059,GO:0071222,GO:0071380	chromatin|condensed chromosome|female pronucleus|immune system process|DNA binding|chromatin binding|double-stranded DNA binding|protein binding|nucleus|nucleoplasm|nucleolus|cytoplasm|mitochondrion|Golgi apparatus|mitotic chromosome condensation|zinc ion binding|protein transport|nuclear matrix|positive regulation of histone deacetylation|negative regulation of tumor necrosis factor production|r…
Akip1	265.923	0.235092	5.83232	2.58674	1.37113	5.46616e-09	1.86881e-07	Up	7.31354	6.35048	5.82081	17.6723	13.9767	19.3757	57373	A kinase (PRKA) interacting protein 1	GO:0005515,GO:0005634,GO:0005654,GO:0034446,GO:0048471,GO:1901222	protein binding|nucleus|nucleoplasm|substrate adhesion-dependent cell spreading|perinuclear region of cytoplasm|regulation of NIK/NF-kappaB signaling
Akr1b3	3426.4	0.257852	-5.73492	0.358796	-1.47876	9.75558e-09	3.23609e-07	Down	322.813	172.035	229.708	70.4102	92.3043	102.501	11677	aldo-keto reductase family 1, member B3 (aldose reductase)	GO:0001523,GO:0001758,GO:0001894,GO:0002070,GO:0003091,GO:0004032,GO:0005615,GO:0005654,GO:0005737,GO:0005829,GO:0005996,GO:0006061,GO:0009414,GO:0010033,GO:0016491,GO:0031098,GO:0032838,GO:0033010,GO:0035809,GO:0042415,GO:0042629,GO:0043066,GO:0043220,GO:0043795,GO:0044597,GO:0044598,GO:0046427,GO:0047655,GO:0048471,GO:0048661,GO:0052650,GO:0070301,GO:0071475,GO:0072061,GO:0072205,GO:0097238,GO:…	retinoid metabolic process|retinal dehydrogenase activity|tissue homeostasis|epithelial cell maturation|renal water homeostasis|alditol:NADP+ 1-oxidoreductase activity|extracellular space|nucleoplasm|cytoplasm|cytosol|monosaccharide metabolic process|sorbitol biosynthetic process|response to water deprivation|response to organic substance|oxidoreductase activity|stress-activated protein kinase si…	mmu00040,mmu00051,mmu00052,mmu00561,mmu00790	Pentose and glucuronate interconversions|Fructose and mannose metabolism|Galactose metabolism|Glycerolipid metabolism|Folate biosynthesis
Akr1b8	159.608	0.36292	6.19181	4.74739	2.24713	5.94754e-10	2.54323e-08	Up	1.9037	2.47528	4.04644	17.209	13.8962	9.36966	14187	aldo-keto reductase family 1, member B8	GO:0001523,GO:0001758,GO:0004032,GO:0005737,GO:0005739,GO:0005829,GO:0008106,GO:0016488,GO:0016491,GO:0044597,GO:0044598,GO:0045550,GO:0047718,GO:0052650,GO:0110095	retinoid metabolic process|retinal dehydrogenase activity|alditol:NADP+ 1-oxidoreductase activity|cytoplasm|mitochondrion|cytosol|alcohol dehydrogenase (NADP+) activity|farnesol catabolic process|oxidoreductase activity|daunorubicin metabolic process|doxorubicin metabolic process|geranylgeranyl reductase activity|indanol dehydrogenase activity|NADP-retinol dehydrogenase activity|cellular detoxifi…	mmu00040,mmu00051,mmu00052,mmu00561,mmu00790	Pentose and glucuronate interconversions|Fructose and mannose metabolism|Galactose metabolism|Glycerolipid metabolism|Folate biosynthesis
Akr7a5	487.069	0.212242	-4.1363	0.544159	-0.877899	3.52943e-05	0.000455184	Down	29.2566	24.5058	23.2966	10.6147	16.7284	15.6021	110198	aldo-keto reductase family 7, member A5 (aflatoxin aldehyde reductase)	GO:0004032,GO:0005635,GO:0005737,GO:0005739,GO:0005794,GO:0005829,GO:0016491,GO:0019119,GO:0044597,GO:0044598	alditol:NADP+ 1-oxidoreductase activity|nuclear envelope|cytoplasm|mitochondrion|Golgi apparatus|cytosol|oxidoreductase activity|phenanthrene-9,10-epoxide hydrolase activity|daunorubicin metabolic process|doxorubicin metabolic process	mmu00980	Metabolism of xenobiotics by cytochrome P450
Akt2	2741.62	0.123006	-6.06136	0.596426	-0.745584	1.34975e-09	5.30245e-08	Down	39.6303	38.494	41.7183	21.8428	25.1983	25.7556	11652	thymoma viral proto-oncogene 2	GO:0000166,GO:0001934,GO:0004672,GO:0004674,GO:0005080,GO:0005515,GO:0005524,GO:0005634,GO:0005654,GO:0005737,GO:0005739,GO:0005768,GO:0005829,GO:0005886,GO:0005938,GO:0005975,GO:0005977,GO:0005978,GO:0006006,GO:0006417,GO:0006468,GO:0006915,GO:0007275,GO:0008284,GO:0008286,GO:0008643,GO:0009967,GO:0010628,GO:0010748,GO:0010765,GO:0010907,GO:0010918,GO:0016020,GO:0016301,GO:0016310,GO:0016529,GO:…	nucleotide binding|positive regulation of protein phosphorylation|protein kinase activity|protein serine/threonine kinase activity|protein kinase C binding|protein binding|ATP binding|nucleus|nucleoplasm|cytoplasm|mitochondrion|endosome|cytosol|plasma membrane|cell cortex|carbohydrate metabolic process|glycogen metabolic process|glycogen biosynthetic process|glucose metabolic process|regulation o…	mmu01521,mmu01522,mmu01524,mmu04010,mmu04012,mmu04014,mmu04015,mmu04022,mmu04024,mmu04062,mmu04066,mmu04068,mmu04071,mmu04072,mmu04140,mmu04150,mmu04151,mmu04152,mmu04210,mmu04211,mmu04213,mmu04218,mmu04261,mmu04370,mmu04371,mmu04380,mmu04510,mmu04550,mmu04611,mmu04613,mmu04620,mmu04625,mmu04630,mmu04660,mmu04662,mmu04664,mmu04666,mmu04668,mmu04722,mmu04725,mmu04728,mmu04910,mmu04914,mmu04915,mmu…	EGFR tyrosine kinase inhibitor resistance|Endocrine resistance|Platinum drug resistance|MAPK signaling pathway|ErbB signaling pathway|Ras signaling pathway|Rap1 signaling pathway|cGMP-PKG signaling pathway|cAMP signaling pathway|Chemokine signaling pathway|HIF-1 signaling pathway|FoxO signaling pathway|Sphingolipid signaling pathway|Phospholipase D signaling pathway|Autophagy - animal|mTOR signal…
Alad	541.917	0.224271	-4.15777	0.523962	-0.932467	3.21365e-05	0.000420823	Down	9.12171	10.8591	10.2878	3.86739	5.69988	6.64418	17025	aminolevulinate, delta-, dehydratase	GO:0003824,GO:0004655,GO:0005615,GO:0005829,GO:0006779,GO:0006783,GO:0007584,GO:0008152,GO:0008270,GO:0010033,GO:0010038,GO:0010043,GO:0016829,GO:0033014,GO:0042493,GO:0042802,GO:0045471,GO:0046685,GO:0046686,GO:0046872,GO:0051260,GO:0071353,GO:1901799,GO:1904854	catalytic activity|porphobilinogen synthase activity|extracellular space|cytosol|porphyrin-containing compound biosynthetic process|heme biosynthetic process|response to nutrient|metabolic process|zinc ion binding|response to organic substance|response to metal ion|response to zinc ion|lyase activity|tetrapyrrole biosynthetic process|response to drug|identical protein binding|response to ethanol|…	mmu00860	Porphyrin and chlorophyll metabolism
Aldh16a1	306.993	0.1768	3.73903	1.58125	0.661061	0.000184732	0.00187526	Up	5.79392	6.22451	6.26161	8.82367	9.65392	10.9442	69748	aldehyde dehydrogenase 16 family, member A1	GO:0016491,GO:0016620	oxidoreductase activity|oxidoreductase activity, acting on the aldehyde or oxo group of donors, NAD or NADP as acceptor
Aldh18a1	229.362	0.254547	2.86831	1.65878	0.73012	0.00412676	0.0231698	Up	3.7375	3.09325	3.20502	3.85661	6.61017	6.59098	56454	aldehyde dehydrogenase 18 family, member A1	GO:0000166,GO:0003824,GO:0004349,GO:0004350,GO:0005524,GO:0005737,GO:0005739,GO:0005743,GO:0006536,GO:0006561,GO:0006592,GO:0008152,GO:0008652,GO:0009266,GO:0016020,GO:0016301,GO:0016310,GO:0016491,GO:0016620,GO:0016740,GO:0019240,GO:0031966,GO:0042802	nucleotide binding|catalytic activity|glutamate 5-kinase activity|glutamate-5-semialdehyde dehydrogenase activity|ATP binding|cytoplasm|mitochondrion|mitochondrial inner membrane|glutamate metabolic process|proline biosynthetic process|ornithine biosynthetic process|metabolic process|cellular amino acid biosynthetic process|response to temperature stimulus|membrane|kinase activity|phosphorylation…	mmu00330	Arginine and proline metabolism
Aldh1a1	516.441	0.257649	5.20125	2.53169	1.3401	1.97949e-07	4.9559e-06	Up	9.79823	7.10881	5.56223	20.7695	21.3081	15.8315	11668	aldehyde dehydrogenase family 1, subfamily A1	GO:0001523,GO:0001758,GO:0002072,GO:0002138,GO:0004028,GO:0004029,GO:0005634,GO:0005737,GO:0005829,GO:0006979,GO:0016491,GO:0016620,GO:0018479,GO:0030392,GO:0042493,GO:0042572,GO:0042573,GO:0042802,GO:0042904,GO:0042905,GO:0043065,GO:0045471,GO:0048048,GO:0051287,GO:0110095,GO:0120163	retinoid metabolic process|retinal dehydrogenase activity|optic cup morphogenesis involved in camera-type eye development|retinoic acid biosynthetic process|3-chloroallyl aldehyde dehydrogenase activity|aldehyde dehydrogenase (NAD+) activity|nucleus|cytoplasm|cytosol|response to oxidative stress|oxidoreductase activity|oxidoreductase activity, acting on the aldehyde or oxo group of donors, NAD or…	mmu00830	Retinol metabolism
Aldh1a2	140.836	0.375454	4.11935	2.92134	1.54663	3.79941e-05	0.00048654	Up	2.26692	2.19499	1.92431	3.11249	7.44796	8.62182	19378	aldehyde dehydrogenase family 1, subfamily A2	GO:0001523,GO:0001568,GO:0001758,GO:0001936,GO:0001947,GO:0002138,GO:0003007,GO:0004028,GO:0004029,GO:0005737,GO:0005829,GO:0007507,GO:0008284,GO:0008285,GO:0009855,GO:0009952,GO:0009954,GO:0010628,GO:0014032,GO:0016331,GO:0016491,GO:0016620,GO:0016918,GO:0021915,GO:0030182,GO:0030324,GO:0030326,GO:0030900,GO:0030902,GO:0031016,GO:0031076,GO:0034097,GO:0035115,GO:0035799,GO:0042573,GO:0042574,GO:…	retinoid metabolic process|blood vessel development|retinal dehydrogenase activity|regulation of endothelial cell proliferation|heart looping|retinoic acid biosynthetic process|heart morphogenesis|3-chloroallyl aldehyde dehydrogenase activity|aldehyde dehydrogenase (NAD+) activity|cytoplasm|cytosol|heart development|positive regulation of cell population proliferation|negative regulation of cell …	mmu00830	Retinol metabolism
Aldh1b1	375.488	0.349026	2.87779	2.00614	1.00442	0.00400469	0.0226147	Up	8.41558	6.68911	6.74218	8.67313	12.7316	23.304	72535	aldehyde dehydrogenase 1 family, member B1	GO:0004029,GO:0005654,GO:0005739,GO:0005829,GO:0016491,GO:0016620,GO:0043231,GO:0043878	aldehyde dehydrogenase (NAD+) activity|nucleoplasm|mitochondrion|cytosol|oxidoreductase activity|oxidoreductase activity, acting on the aldehyde or oxo group of donors, NAD or NADP as acceptor|intracellular membrane-bounded organelle|glyceraldehyde-3-phosphate dehydrogenase (NAD+) (non-phosphorylating) activity	mmu00010,mmu00053,mmu00071,mmu00280,mmu00310,mmu00330,mmu00340,mmu00380,mmu00410,mmu00561,mmu00620,mmu00770	Glycolysis / Gluconeogenesis|Ascorbate and aldarate metabolism|Fatty acid degradation|Valine, leucine and isoleucine degradation|Lysine degradation|Arginine and proline metabolism|Histidine metabolism|Tryptophan metabolism|beta-Alanine metabolism|Glycerolipid metabolism|Pyruvate metabolism|Pantothenate and CoA biosynthesis
Aldh2	4508.17	0.1384	-5.21096	0.606595	-0.721196	1.87863e-07	4.74437e-06	Down	88.1003	94.2665	89.5999	52.6339	65.4802	50.3	11669	aldehyde dehydrogenase 2, mitochondrial	GO:0004029,GO:0005515,GO:0005739,GO:0005759,GO:0006117,GO:0008631,GO:0014070,GO:0016491,GO:0016620,GO:0042802,GO:0043066,GO:0043878,GO:0048149,GO:0050727,GO:0051287,GO:0070404,GO:0110095,GO:2000377	aldehyde dehydrogenase (NAD+) activity|protein binding|mitochondrion|mitochondrial matrix|acetaldehyde metabolic process|intrinsic apoptotic signaling pathway in response to oxidative stress|response to organic cyclic compound|oxidoreductase activity|oxidoreductase activity, acting on the aldehyde or oxo group of donors, NAD or NADP as acceptor|identical protein binding|negative regulation of apo…	mmu00010,mmu00053,mmu00071,mmu00280,mmu00310,mmu00330,mmu00340,mmu00380,mmu00410,mmu00561,mmu00620,mmu00770	Glycolysis / Gluconeogenesis|Ascorbate and aldarate metabolism|Fatty acid degradation|Valine, leucine and isoleucine degradation|Lysine degradation|Arginine and proline metabolism|Histidine metabolism|Tryptophan metabolism|beta-Alanine metabolism|Glycerolipid metabolism|Pyruvate metabolism|Pantothenate and CoA biosynthesis
Aldh4a1	1991.53	0.238149	-3.63518	0.548774	-0.865715	0.000277785	0.00263929	Down	34.7664	31.6988	27.8641	11.5244	21.6947	19.9463	212647	aldehyde dehydrogenase 4 family, member A1	GO:0003842,GO:0004029,GO:0005739,GO:0005829,GO:0006560,GO:0010133,GO:0016491,GO:0016620,GO:0042802,GO:0043878	1-pyrroline-5-carboxylate dehydrogenase activity|aldehyde dehydrogenase (NAD+) activity|mitochondrion|cytosol|proline metabolic process|proline catabolic process to glutamate|oxidoreductase activity|oxidoreductase activity, acting on the aldehyde or oxo group of donors, NAD or NADP as acceptor|identical protein binding|glyceraldehyde-3-phosphate dehydrogenase (NAD+) (non-phosphorylating) activity	mmu00250,mmu00330	Alanine, aspartate and glutamate metabolism|Arginine and proline metabolism
Alkbh7	294.436	0.164105	-4.4871	0.600253	-0.736357	7.21995e-06	0.00011616	Down	26.0199	27.505	25.3731	14.7456	17.0312	16.4869	66400	alkB homolog 7	GO:0005739,GO:0005759,GO:0006631,GO:0006974,GO:0010883,GO:0012501,GO:0016491,GO:0016706,GO:0046872,GO:0051213,GO:1902445	mitochondrion|mitochondrial matrix|fatty acid metabolic process|cellular response to DNA damage stimulus|regulation of lipid storage|programmed cell death|oxidoreductase activity|2-oxoglutarate-dependent dioxygenase activity|metal ion binding|dioxygenase activity|regulation of mitochondrial membrane permeability involved in programmed necrotic cell death
Amd1	1595.53	0.207431	-6.86141	0.372867	-1.42327	6.81826e-12	4.43218e-10	Down	51.926	46.7416	47.3279	20.8614	20.8296	13.6677	11702	S-adenosylmethionine decarboxylase 1	GO:0001701,GO:0004014,GO:0005515,GO:0005829,GO:0006596,GO:0006597,GO:0008295,GO:0016829,GO:0016831,GO:0019810,GO:0042802	in utero embryonic development|adenosylmethionine decarboxylase activity|protein binding|cytosol|polyamine biosynthetic process|spermine biosynthetic process|spermidine biosynthetic process|lyase activity|carboxy-lyase activity|putrescine binding|identical protein binding	mmu00270,mmu00330	Cysteine and methionine metabolism|Arginine and proline metabolism
Amd2	26.6	0.521745	-2.61042	0.38905	-1.36197	0.00904321	0.0421106	Down	0.609723	1.15889	0.637979	0.38621	0.37627	0.189249	100041585	S-adenosylmethionine decarboxylase 2	GO:0004014,GO:0005829,GO:0006596,GO:0006597,GO:0008295,GO:0016829,GO:0016831,GO:0019810,GO:0042802	adenosylmethionine decarboxylase activity|cytosol|polyamine biosynthetic process|spermine biosynthetic process|spermidine biosynthetic process|lyase activity|carboxy-lyase activity|putrescine binding|identical protein binding	mmu00270,mmu00330	Cysteine and methionine metabolism|Arginine and proline metabolism
Amdhd2	142.169	0.283709	3.79119	2.10759	1.07559	0.000149928	0.00156582	Up	4.2148	4.25659	3.07286	10.0373	7.21574	7.34287	245847	amidohydrolase domain containing 2	GO:0005975,GO:0006044,GO:0006046,GO:0008448,GO:0016787,GO:0016810,GO:0019262,GO:0046872,GO:0047419	carbohydrate metabolic process|N-acetylglucosamine metabolic process|N-acetylglucosamine catabolic process|N-acetylglucosamine-6-phosphate deacetylase activity|hydrolase activity|hydrolase activity, acting on carbon-nitrogen (but not peptide) bonds|N-acetylneuraminate catabolic process|metal ion binding|N-acetylgalactosamine-6-phosphate deacetylase activity	mmu00520	Amino sugar and nucleotide sugar metabolism
Ammecr1	440.277	0.329332	3.2182	2.08472	1.05985	0.00128998	0.00922524	Up	2.73982	3.74752	4.09561	10.7931	5.49096	5.85786	56068	Alport syndrome, mental retardation, midface hypoplasia and elliptocytosis chromosomal region gene 1	GO:0005634,GO:0005654,GO:0005739	nucleus|nucleoplasm|mitochondrion
Amot	380.376	0.268594	3.43567	1.89579	0.922801	0.000591097	0.00486573	Up	2.08193	2.12236	1.53886	3.37247	2.88715	4.78432	27494	angiomotin	GO:0001525,GO:0001570,GO:0001701,GO:0001702,GO:0001725,GO:0001726,GO:0003365,GO:0005515,GO:0005654,GO:0005737,GO:0005884,GO:0005886,GO:0005923,GO:0006935,GO:0008180,GO:0009897,GO:0009986,GO:0016021,GO:0016525,GO:0030027,GO:0030036,GO:0030054,GO:0030139,GO:0030334,GO:0031410,GO:0034260,GO:0034613,GO:0035329,GO:0038023,GO:0040019,GO:0042074,GO:0043116,GO:0043532,GO:0043534,GO:0043536,GO:0048514,GO:…	angiogenesis|vasculogenesis|in utero embryonic development|gastrulation with mouth forming second|stress fiber|ruffle|establishment of cell polarity involved in ameboidal cell migration|protein binding|nucleoplasm|cytoplasm|actin filament|plasma membrane|bicellular tight junction|chemotaxis|COP9 signalosome|external side of plasma membrane|cell surface|integral component of membrane|negative regu…	mmu04390,mmu04530	Hippo signaling pathway|Tight junction
Amy1	90.0863	0.338255	-5.98699	0.245684	-2.02513	2.13763e-09	7.96583e-08	Down	5.95111	5.80069	4.22183	1.56059	1.57919	0.849682	11722	amylase 1, salivary	GO:0003824,GO:0004556,GO:0005509,GO:0005576,GO:0005615,GO:0005975,GO:0008152,GO:0009617,GO:0016052,GO:0016160,GO:0016787,GO:0016798,GO:0031404,GO:0043169,GO:0046872,GO:0103025	catalytic activity|alpha-amylase activity|calcium ion binding|extracellular region|extracellular space|carbohydrate metabolic process|metabolic process|response to bacterium|carbohydrate catabolic process|amylase activity|hydrolase activity|hydrolase activity, acting on glycosyl bonds|chloride ion binding|cation binding|metal ion binding|alpha-amylase activity (releasing maltohexaose)	mmu00500,mmu04970,mmu04972,mmu04973	Starch and sucrose metabolism|Salivary secretion|Pancreatic secretion|Carbohydrate digestion and absorption
Amz2	1107.92	0.14315	-4.47296	0.641577	-0.640305	7.71459e-06	0.000123026	Down	29.2475	27.729	31.2532	16.5262	20.6689	20.5292	13929	archaelysin family metallopeptidase 2	GO:0006508,GO:0008233,GO:0008237,GO:0016787,GO:0046872	proteolysis|peptidase activity|metallopeptidase activity|hydrolase activity|metal ion binding
Anapc15	206.008	0.199255	3.58887	1.6416	0.715099	0.000332113	0.00305921	Up	2.179	2.50737	2.17094	3.42955	3.80024	4.23442	75430	anaphase promoting complex C subunit 15	GO:0005680,GO:0007049,GO:0051301,GO:0090266	anaphase-promoting complex|cell cycle|cell division|regulation of mitotic cell cycle spindle assembly checkpoint
Angpt1	400.801	0.411345	-3.55452	0.362956	-1.46214	0.000378667	0.00339256	Down	14.2199	7.39395	9.75036	5.84252	3.7558	1.8712	11600	angiopoietin 1	GO:0001525,GO:0001541,GO:0001569,GO:0001570,GO:0001701,GO:0001933,GO:0001934,GO:0002040,GO:0002092,GO:0002719,GO:0003160,GO:0005102,GO:0005172,GO:0005515,GO:0005576,GO:0005615,GO:0005886,GO:0005902,GO:0007162,GO:0007169,GO:0007171,GO:0007275,GO:0007492,GO:0010595,GO:0010628,GO:0014068,GO:0014842,GO:0030097,GO:0030154,GO:0030210,GO:0030949,GO:0030971,GO:0031398,GO:0031589,GO:0032680,GO:0033138,GO:…	angiogenesis|ovarian follicle development|branching involved in blood vessel morphogenesis|vasculogenesis|in utero embryonic development|negative regulation of protein phosphorylation|positive regulation of protein phosphorylation|sprouting angiogenesis|positive regulation of receptor internalization|negative regulation of cytokine production involved in immune response|endocardium morphogenesis|…	mmu04010,mmu04014,mmu04015,mmu04066,mmu04151,mmu05323	MAPK signaling pathway|Ras signaling pathway|Rap1 signaling pathway|HIF-1 signaling pathway|PI3K-Akt signaling pathway|Rheumatoid arthritis
Angpt4	11.8931	0.73849	3.44012	5.81787	2.54049	0.000581466	0.00480555	Up	0.15459	0.0598737	0.0873469	0.608082	0.744119	0.431841	11602	angiopoietin 4	GO:0001525,GO:0005102,GO:0005172,GO:0005576,GO:0005615,GO:0007165,GO:0007219,GO:0007492,GO:0010595,GO:0016525,GO:0030297,GO:0030971,GO:0043066,GO:0043536,GO:0043537,GO:0045766,GO:0048014,GO:0050731,GO:0062023	angiogenesis|signaling receptor binding|vascular endothelial growth factor receptor binding|extracellular region|extracellular space|signal transduction|Notch signaling pathway|endoderm development|positive regulation of endothelial cell migration|negative regulation of angiogenesis|transmembrane receptor protein tyrosine kinase activator activity|receptor tyrosine kinase binding|negative regulat…	mmu04010,mmu04014,mmu04015,mmu04066,mmu04151	MAPK signaling pathway|Ras signaling pathway|Rap1 signaling pathway|HIF-1 signaling pathway|PI3K-Akt signaling pathway
Angptl2	2081.49	0.20404	5.95616	2.32189	1.2153	2.58232e-09	9.40534e-08	Up	20.2269	21.5974	30.1123	46.3641	63.7706	60.297	26360	angiopoietin-like 2	GO:0001525,GO:0005102,GO:0005576,GO:0005615,GO:0062023	angiogenesis|signaling receptor binding|extracellular region|extracellular space|collagen-containing extracellular matrix
Angptl3	15.12	0.643987	-2.94436	0.268663	-1.89613	0.0032362	0.0191399	Down	0.628965	1.04401	1.31152	0.268919	0.166348	0.376499	30924	angiopoietin-like 3	GO:0001525,GO:0004857,GO:0004859,GO:0005102,GO:0005178,GO:0005576,GO:0005615,GO:0005769,GO:0005794,GO:0006071,GO:0006629,GO:0006631,GO:0006641,GO:0006644,GO:0007155,GO:0007160,GO:0007165,GO:0008083,GO:0008201,GO:0008203,GO:0009395,GO:0009986,GO:0010519,GO:0019915,GO:0030335,GO:0042632,GO:0042995,GO:0045766,GO:0045834,GO:0048844,GO:0050996,GO:0051005,GO:0055088,GO:0055090,GO:0055091,GO:0062023,GO:…	angiogenesis|enzyme inhibitor activity|phospholipase inhibitor activity|signaling receptor binding|integrin binding|extracellular region|extracellular space|early endosome|Golgi apparatus|glycerol metabolic process|lipid metabolic process|fatty acid metabolic process|triglyceride metabolic process|phospholipid metabolic process|cell adhesion|cell-matrix adhesion|signal transduction|growth factor …	mmu04979	Cholesterol metabolism
Angptl7	96.1006	0.355413	11.0492	15.2107	3.92702	2.21262e-28	8.90948e-26	Up	0.525845	0.305495	0.330128	5.12609	6.23054	6.59386	654812	angiopoietin-like 7	GO:0001525,GO:0005102,GO:0005576,GO:0005615,GO:0042802,GO:0062023,GO:1901346,GO:1903053	angiogenesis|signaling receptor binding|extracellular region|extracellular space|identical protein binding|collagen-containing extracellular matrix|negative regulation of vasculature development involved in avascular cornea development in camera-type eye|regulation of extracellular matrix organization
Ankdd1b	11.6602	0.893282	3.00296	6.41965	2.68249	0.00267365	0.0165276	Up	0.0210195	0.142468	0.0197942	0.233663	0.428059	0.548028	271144	ankyrin repeat and death domain containing 1B	GO:0007165	signal transduction
Ankrd1	74413.6	0.35202	2.57285	1.87345	0.905697	0.0100864	0.0458323	Up	2493.44	2399.77	999.101	3248.84	3074	4910.7	107765	ankyrin repeat domain 1 (cardiac muscle)	GO:0000122,GO:0001650,GO:0002039,GO:0003677,GO:0003713,GO:0003714,GO:0005515,GO:0005634,GO:0005654,GO:0005667,GO:0005737,GO:0005829,GO:0006357,GO:0008134,GO:0010976,GO:0030016,GO:0031432,GO:0031674,GO:0032991,GO:0035690,GO:0035914,GO:0035994,GO:0042826,GO:0043065,GO:0043517,GO:0050714,GO:0055008,GO:0061629,GO:0070412,GO:0070528,GO:0071222,GO:0071260,GO:0071347,GO:0071356,GO:0071560,GO:2000279	negative regulation of transcription by RNA polymerase II|fibrillar center|p53 binding|DNA binding|transcription coactivator activity|transcription corepressor activity|protein binding|nucleus|nucleoplasm|transcription regulator complex|cytoplasm|cytosol|regulation of transcription by RNA polymerase II|transcription factor binding|positive regulation of neuron projection development|myofibril|tit…
Ankrd2	11.7433	0.774585	3.04203	5.12058	2.35631	0.00234992	0.0148558	Up	0.151121	0.243876	0.142311	0.603052	0.699444	1.50098	56642	ankyrin repeat domain 2 (stretch responsive muscle)	GO:0000122,GO:0000791,GO:0001817,GO:0003682,GO:0005515,GO:0005634,GO:0005737,GO:0005829,GO:0006357,GO:0010832,GO:0016605,GO:0030016,GO:0030017,GO:0031432,GO:0031674,GO:0035914,GO:0035994,GO:0043231,GO:0043422,GO:0043619,GO:0045662,GO:0061629,GO:1902253,GO:2000291	negative regulation of transcription by RNA polymerase II|euchromatin|regulation of cytokine production|chromatin binding|protein binding|nucleus|cytoplasm|cytosol|regulation of transcription by RNA polymerase II|negative regulation of myotube differentiation|PML body|myofibril|sarcomere|titin binding|I band|skeletal muscle cell differentiation|response to muscle stretch|intracellular membrane-bo…
Ankrd23	10175.5	0.203295	8.22018	3.18462	1.67112	2.03194e-16	2.39472e-14	Up	142.135	107.456	125.738	383.713	343.694	484.346	78321	ankyrin repeat domain 23	GO:0005634,GO:0005654,GO:0005829,GO:0006631,GO:0014704,GO:0015629,GO:0030016,GO:0031432,GO:0031674,GO:0035994,GO:0060297	nucleus|nucleoplasm|cytosol|fatty acid metabolic process|intercalated disc|actin cytoskeleton|myofibril|titin binding|I band|response to muscle stretch|regulation of sarcomere organization
Ankrd28	876.808	0.194139	3.70105	1.64549	0.718519	0.000214707	0.00212161	Up	5.03159	5.33077	5.54964	9.03249	7.34532	10.1325	105522	ankyrin repeat domain 28	GO:0005634	nucleus
Ankrd35	25.2082	0.531292	3.54709	3.69235	1.88454	0.000389508	0.00347252	Up	0.0991579	0.268832	0.224106	0.559623	0.715946	0.960247	213121	ankyrin repeat domain 35
Ankrd42	16.2744	0.584851	2.88795	3.22438	1.68902	0.00387757	0.0220168	Up	0.151891	0.0802205	0.0650165	0.318806	0.357894	0.295725	73845	ankyrin repeat domain 42	GO:0005515,GO:0005634,GO:0051059,GO:0051091,GO:0051092,GO:1900017	protein binding|nucleus|NF-kappaB binding|positive regulation of DNA-binding transcription factor activity|positive regulation of NF-kappaB transcription factor activity|positive regulation of cytokine production involved in inflammatory response
Ankrd45	155.525	0.450442	4.80586	4.48392	2.16476	1.54084e-06	2.99009e-05	Up	0.912297	0.969951	0.943343	2.04972	3.31173	7.56213	73844	ankyrin repeat domain 45
Ankrd9	565.643	0.28716	-2.65741	0.589228	-0.763102	0.00787428	0.0378216	Down	20.3376	26.367	28.8716	20.55	12.6564	11.632	74251	ankyrin repeat domain 9	GO:0005829,GO:0006878,GO:0016567,GO:0016787,GO:0031410,GO:0031466,GO:0043161,GO:1990756	cytosol|cellular copper ion homeostasis|protein ubiquitination|hydrolase activity|cytoplasmic vesicle|Cul5-RING ubiquitin ligase complex|proteasome-mediated ubiquitin-dependent protein catabolic process|ubiquitin ligase-substrate adaptor activity
Anks1	1397.84	0.204016	-5.33649	0.470176	-1.08873	9.47657e-08	2.57734e-06	Down	7.60146	8.73844	11.0095	3.45732	4.80715	4.85962	224650	ankyrin repeat and SAM domain containing 1	GO:0005654,GO:0005829,GO:0006929,GO:0016322,GO:0043005,GO:0046875,GO:0048013,GO:1901187,GO:2000059	nucleoplasm|cytosol|substrate-dependent cell migration|neuron remodeling|neuron projection|ephrin receptor binding|ephrin receptor signaling pathway|regulation of ephrin receptor signaling pathway|negative regulation of ubiquitin-dependent protein catabolic process
Anln	68.8308	0.453584	4.64429	4.30668	2.10658	3.41249e-06	5.95248e-05	Up	0.303839	0.213962	0.147399	0.551127	0.946044	1.43175	68743	anillin, actin binding protein	GO:0000281,GO:0000915,GO:0002244,GO:0003779,GO:0005634,GO:0005654,GO:0005737,GO:0005826,GO:0005856,GO:0007049,GO:0015629,GO:0030496,GO:0031106,GO:0032059,GO:0042995,GO:0051301,GO:0090521,GO:0099738,GO:1904172	mitotic cytokinesis|actomyosin contractile ring assembly|hematopoietic progenitor cell differentiation|actin binding|nucleus|nucleoplasm|cytoplasm|actomyosin contractile ring|cytoskeleton|cell cycle|actin cytoskeleton|midbody|septin ring organization|bleb|cell projection|cell division|glomerular visceral epithelial cell migration|cell cortex region|positive regulation of bleb assembly
Anpep	487.649	0.430576	3.2393	2.62945	1.39476	0.00119825	0.00873018	Up	4.67513	3.69051	5.711	13.2296	20.074	4.68545	16790	alanyl (membrane) aminopeptidase	GO:0001525,GO:0004177,GO:0005615,GO:0005737,GO:0005793,GO:0005886,GO:0006508,GO:0007165,GO:0007275,GO:0008217,GO:0008233,GO:0008237,GO:0008270,GO:0009897,GO:0016020,GO:0016021,GO:0016787,GO:0030154,GO:0031526,GO:0035814,GO:0042277,GO:0043171,GO:0046872,GO:0070006,GO:0070062	angiogenesis|aminopeptidase activity|extracellular space|cytoplasm|endoplasmic reticulum-Golgi intermediate compartment|plasma membrane|proteolysis|signal transduction|multicellular organism development|regulation of blood pressure|peptidase activity|metallopeptidase activity|zinc ion binding|external side of plasma membrane|membrane|integral component of membrane|hydrolase activity|cell differen…	mmu00480,mmu04614,mmu04640	Glutathione metabolism|Renin-angiotensin system|Hematopoietic cell lineage
Antxr1	497.97	0.375393	4.89255	3.57174	1.83663	9.95366e-07	2.05539e-05	Up	3.14466	2.2471	2.94842	7.63267	17.5165	5.66454	69538	anthrax toxin receptor 1	GO:0001568,GO:0004888,GO:0005518,GO:0005886,GO:0009897,GO:0009986,GO:0016020,GO:0016021,GO:0022414,GO:0031258,GO:0031527,GO:0031532,GO:0034446,GO:0038023,GO:0042995,GO:0046872,GO:0051015,GO:1901202,GO:1901998,GO:1905050	blood vessel development|transmembrane signaling receptor activity|collagen binding|plasma membrane|external side of plasma membrane|cell surface|membrane|integral component of membrane|reproductive process|lamellipodium membrane|filopodium membrane|actin cytoskeleton reorganization|substrate adhesion-dependent cell spreading|signaling receptor activity|cell projection|metal ion binding|actin fil…	mmu04621	NOD-like receptor signaling pathway
Anxa1	658.092	0.285453	3.98194	2.19871	1.13666	6.83537e-05	0.000795868	Up	17.0999	15.1023	27.3265	51.1784	48.9739	32.5692	16952	annexin A1	GO:0001533,GO:0001780,GO:0002250,GO:0002376,GO:0002548,GO:0002685,GO:0003697,GO:0003727,GO:0004859,GO:0005509,GO:0005515,GO:0005543,GO:0005544,GO:0005576,GO:0005615,GO:0005634,GO:0005654,GO:0005737,GO:0005768,GO:0005829,GO:0005884,GO:0005886,GO:0005929,GO:0006909,GO:0006954,GO:0007165,GO:0007166,GO:0007187,GO:0008360,GO:0009986,GO:0010165,GO:0014839,GO:0016020,GO:0016324,GO:0016328,GO:0018149,GO:…	cornified envelope|neutrophil homeostasis|adaptive immune response|immune system process|monocyte chemotaxis|regulation of leukocyte migration|single-stranded DNA binding|single-stranded RNA binding|phospholipase inhibitor activity|calcium ion binding|protein binding|phospholipid binding|calcium-dependent phospholipid binding|extracellular region|extracellular space|nucleus|nucleoplasm|cytoplasm|…
Anxa2	1932.02	0.216574	3.33243	1.64914	0.721718	0.000860908	0.00661353	Up	47.7353	43.7306	72.1211	86.5861	101.653	86.279	12306	annexin A2	GO:0001525,GO:0001725,GO:0001726,GO:0001765,GO:0001786,GO:0001921,GO:0001934,GO:0002020,GO:0004859,GO:0004867,GO:0005262,GO:0005509,GO:0005515,GO:0005544,GO:0005546,GO:0005576,GO:0005604,GO:0005615,GO:0005634,GO:0005737,GO:0005765,GO:0005768,GO:0005769,GO:0005811,GO:0005829,GO:0005886,GO:0005938,GO:0006900,GO:0007589,GO:0008092,GO:0009986,GO:0016020,GO:0016323,GO:0019834,GO:0019897,GO:0030054,GO:…	angiogenesis|stress fiber|ruffle|membrane raft assembly|phosphatidylserine binding|positive regulation of receptor recycling|positive regulation of protein phosphorylation|protease binding|phospholipase inhibitor activity|serine-type endopeptidase inhibitor activity|calcium channel activity|calcium ion binding|protein binding|calcium-dependent phospholipid binding|phosphatidylinositol-4,5-bisphos…	mmu05132	Salmonella infection
Anxa3	540.644	0.231179	3.74431	1.82211	0.865606	0.00018089	0.00184404	Up	11.2365	10.3423	13.3192	23.9654	24.9451	15.7553	11745	annexin A3	GO:0004859,GO:0005509,GO:0005544,GO:0005737,GO:0005886,GO:0006909,GO:0010595,GO:0016020,GO:0019834,GO:0030424,GO:0030425,GO:0030670,GO:0042581,GO:0042742,GO:0043025,GO:0043312,GO:0045766,GO:0048306,GO:0051054,GO:0051091,GO:0062023	phospholipase inhibitor activity|calcium ion binding|calcium-dependent phospholipid binding|cytoplasm|plasma membrane|phagocytosis|positive regulation of endothelial cell migration|membrane|phospholipase A2 inhibitor activity|axon|dendrite|phagocytic vesicle membrane|specific granule|defense response to bacterium|neuronal cell body|neutrophil degranulation|positive regulation of angiogenesis|calc…
Anxa4	797.967	0.169382	5.01325	1.80145	0.849156	5.35171e-07	1.2009e-05	Up	14.8279	12.8448	14.3625	28.1894	25.3928	23.2255	11746	annexin A4	GO:0001822,GO:0005509,GO:0005544,GO:0005634,GO:0005737,GO:0005886,GO:0006357,GO:0007219,GO:0009986,GO:0012506,GO:0016324,GO:0031965,GO:0032088,GO:0032717,GO:0042802,GO:0048306,GO:0048471,GO:0051059,GO:0062023	kidney development|calcium ion binding|calcium-dependent phospholipid binding|nucleus|cytoplasm|plasma membrane|regulation of transcription by RNA polymerase II|Notch signaling pathway|cell surface|vesicle membrane|apical plasma membrane|nuclear membrane|negative regulation of NF-kappaB transcription factor activity|negative regulation of interleukin-8 production|identical protein binding|calcium…
Anxa5	2148.44	0.150631	5.00908	1.68707	0.754523	5.46901e-07	1.22344e-05	Up	61.3845	55.4986	70.0466	93.7949	114.188	113.341	11747	annexin A5	GO:0005388,GO:0005509,GO:0005515,GO:0005544,GO:0005615,GO:0005634,GO:0005737,GO:0005783,GO:0005829,GO:0005886,GO:0007596,GO:0007599,GO:0008021,GO:0009897,GO:0010033,GO:0014704,GO:0017046,GO:0030018,GO:0030195,GO:0030425,GO:0030971,GO:0042383,GO:0042802,GO:0042995,GO:0043025,GO:0043065,GO:0043204,GO:0043679,GO:0050819,GO:0051592,GO:0062023,GO:0072563,GO:0097211,GO:1901317,GO:1902721	P-type calcium transporter activity|calcium ion binding|protein binding|calcium-dependent phospholipid binding|extracellular space|nucleus|cytoplasm|endoplasmic reticulum|cytosol|plasma membrane|blood coagulation|hemostasis|synaptic vesicle|external side of plasma membrane|response to organic substance|intercalated disc|peptide hormone binding|Z disc|negative regulation of blood coagulation|dendr…
Aoc3	342.361	0.24659	2.71553	1.59066	0.669622	0.00661695	0.0332937	Up	3.26726	3.96583	4.28396	6.17594	8.01688	4.5271	11754	amine oxidase, copper containing 3	GO:0002523,GO:0002675,GO:0002687,GO:0005507,GO:0005509,GO:0005615,GO:0005737,GO:0005769,GO:0005783,GO:0005794,GO:0005886,GO:0005902,GO:0007155,GO:0008131,GO:0008217,GO:0009308,GO:0009986,GO:0010828,GO:0016020,GO:0016021,GO:0016491,GO:0035902,GO:0042755,GO:0042802,GO:0043231,GO:0046677,GO:0046872,GO:0046982,GO:0048038,GO:0052593,GO:0052594,GO:0052595,GO:0052596,GO:1902283	leukocyte migration involved in inflammatory response|positive regulation of acute inflammatory response|positive regulation of leukocyte migration|copper ion binding|calcium ion binding|extracellular space|cytoplasm|early endosome|endoplasmic reticulum|Golgi apparatus|plasma membrane|microvillus|cell adhesion|primary amine oxidase activity|regulation of blood pressure|amine metabolic process|cel…	mmu00260,mmu00350,mmu00360,mmu00410	Glycine, serine and threonine metabolism|Tyrosine metabolism|Phenylalanine metabolism|beta-Alanine metabolism
Aopep	843.952	0.179232	3.34657	1.51552	0.599811	0.000818194	0.00636979	Up	10.7028	11.0553	13.4267	18.9476	16.3497	18.7234	72061	aminopeptidase O	GO:0004177,GO:0005634,GO:0005730,GO:0005737,GO:0006508,GO:0008233,GO:0008237,GO:0008270,GO:0016787,GO:0046872,GO:0070006	aminopeptidase activity|nucleus|nucleolus|cytoplasm|proteolysis|peptidase activity|metallopeptidase activity|zinc ion binding|hydrolase activity|metal ion binding|metalloaminopeptidase activity
Aox1	903.168	0.295531	-4.50352	0.397513	-1.33093	6.68385e-06	0.000108498	Down	20.9166	15.1558	9.62711	4.88197	6.72077	6.98552	11761	aldehyde oxidase 1	GO:0004031,GO:0005506,GO:0005737,GO:0005829,GO:0009055,GO:0016491,GO:0017144,GO:0042802,GO:0042803,GO:0043546,GO:0046872,GO:0050250,GO:0050660,GO:0051287,GO:0051536,GO:0051537,GO:0071949,GO:0102797,GO:0102798	aldehyde oxidase activity|iron ion binding|cytoplasm|cytosol|electron transfer activity|oxidoreductase activity|drug metabolic process|identical protein binding|protein homodimerization activity|molybdopterin cofactor binding|metal ion binding|retinal oxidase activity|flavin adenine dinucleotide binding|NAD binding|iron-sulfur cluster binding|2 iron, 2 sulfur cluster binding|FAD binding|geranial:…	mmu00280,mmu00350,mmu00380,mmu00750,mmu00760,mmu00830,mmu00982,mmu04630	Valine, leucine and isoleucine degradation|Tyrosine metabolism|Tryptophan metabolism|Vitamin B6 metabolism|Nicotinate and nicotinamide metabolism|Retinol metabolism|Drug metabolism - cytochrome P450|JAK-STAT signaling pathway
Ap1s2	588.391	0.193087	3.08915	1.51202	0.596476	0.00200727	0.0130599	Up	5.4489	5.06091	6.55867	7.2629	10.8015	8.33462	108012	adaptor-related protein complex 1, sigma 2 subunit	GO:0005515,GO:0005794,GO:0005905,GO:0006886,GO:0008542,GO:0015031,GO:0016020,GO:0016182,GO:0016192,GO:0030117,GO:0031410,GO:0036465,GO:0043231,GO:0045444,GO:0050885,GO:0060612	protein binding|Golgi apparatus|clathrin-coated pit|intracellular protein transport|visual learning|protein transport|membrane|synaptic vesicle budding from endosome|vesicle-mediated transport|membrane coat|cytoplasmic vesicle|synaptic vesicle recycling|intracellular membrane-bounded organelle|fat cell differentiation|neuromuscular process controlling balance|adipose tissue development	mmu04142,mmu05170	Lysosome|Human immunodeficiency virus 1 infection
Ap3s1	224.477	0.232231	4.03229	1.91378	0.936424	5.52348e-05	0.000663367	Up	7.04609	5.42513	5.75597	11.6875	14.42	9.4858	11777	adaptor-related protein complex 3, sigma 1 subunit	GO:0005794,GO:0005802,GO:0006886,GO:0008089,GO:0015031,GO:0016020,GO:0016192,GO:0030117,GO:0030123,GO:0031410,GO:0043231,GO:0048490	Golgi apparatus|trans-Golgi network|intracellular protein transport|anterograde axonal transport|protein transport|membrane|vesicle-mediated transport|membrane coat|AP-3 adaptor complex|cytoplasmic vesicle|intracellular membrane-bounded organelle|anterograde synaptic vesicle transport	mmu04142	Lysosome
Ap4s1	668.05	0.146526	-5.21461	0.58883	-0.764077	1.84202e-07	4.68454e-06	Down	1.95225	1.7298	1.71053	1.06896	1.10816	1.05255	11782	adaptor-related protein complex AP-4, sigma 1	GO:0005794,GO:0005802,GO:0006886,GO:0015031,GO:0016020,GO:0016192,GO:0030124,GO:0043231	Golgi apparatus|trans-Golgi network|intracellular protein transport|protein transport|membrane|vesicle-mediated transport|AP-4 adaptor complex|intracellular membrane-bounded organelle	mmu04142	Lysosome
Apba3	807.288	0.202483	-4.94655	0.499449	-1.00159	7.55421e-07	1.61513e-05	Down	17.2754	24.1615	24.0122	9.1768	11.9532	12.227	57267	amyloid beta (A4) precursor protein-binding, family A, member 3	GO:0001540,GO:0001701,GO:0004857,GO:0005737,GO:0005886,GO:0007268,GO:0010468,GO:0015031,GO:0019899,GO:0043086,GO:0043197,GO:0048471,GO:0050790	amyloid-beta binding|in utero embryonic development|enzyme inhibitor activity|cytoplasm|plasma membrane|chemical synaptic transmission|regulation of gene expression|protein transport|enzyme binding|negative regulation of catalytic activity|dendritic spine|perinuclear region of cytoplasm|regulation of catalytic activity
Apbb1	1418.65	0.177363	-5.68978	0.496836	-1.00916	1.27202e-08	4.10674e-07	Down	27.0738	31.8729	35.475	15.9384	14.4579	17.1727	11785	amyloid beta (A4) precursor protein-binding, family B, member 1	GO:0000122,GO:0001540,GO:0001764,GO:0003682,GO:0005515,GO:0005634,GO:0005737,GO:0005783,GO:0005886,GO:0006302,GO:0006325,GO:0006355,GO:0006915,GO:0006974,GO:0007411,GO:0008134,GO:0008542,GO:0010976,GO:0016020,GO:0030027,GO:0030048,GO:0030198,GO:0030308,GO:0030426,GO:0031594,GO:0031625,GO:0032991,GO:0035035,GO:0042393,GO:0042734,GO:0042995,GO:0043025,GO:0043065,GO:0043197,GO:0043967,GO:0044304,GO:…	negative regulation of transcription by RNA polymerase II|amyloid-beta binding|neuron migration|chromatin binding|protein binding|nucleus|cytoplasm|endoplasmic reticulum|plasma membrane|double-strand break repair|chromatin organization|regulation of transcription, DNA-templated|apoptotic process|cellular response to DNA damage stimulus|axon guidance|transcription factor binding|visual learning|po…	mmu05010	Alzheimer disease
Apbb1ip	195.584	0.286155	2.75417	1.72682	0.78812	0.00588415	0.0303331	Up	2.83728	2.14369	3.62324	5.55084	5.8497	3.70273	54519	amyloid beta (A4) precursor protein-binding, family B, member 1 interacting protein	GO:0002291,GO:0005515,GO:0005737,GO:0005829,GO:0005856,GO:0005886,GO:0007165,GO:0016020,GO:0030054,GO:0042101,GO:0042995,GO:0045785	T cell activation via T cell receptor contact with antigen bound to MHC molecule on antigen presenting cell|protein binding|cytoplasm|cytosol|cytoskeleton|plasma membrane|signal transduction|membrane|cell junction|T cell receptor complex|cell projection|positive regulation of cell adhesion	mmu04015,mmu04611	Rap1 signaling pathway|Platelet activation
Apcdd1	132.049	0.484354	4.14698	4.02393	2.00861	3.36887e-05	0.000439372	Up	0.777827	0.602517	1.1557	1.25636	5.47212	3.84672	494504	adenomatosis polyposis coli down-regulated 1	GO:0001942,GO:0005886,GO:0005887,GO:0016020,GO:0016021,GO:0016055,GO:0017147,GO:0030178,GO:0042487,GO:0042802,GO:0043615	hair follicle development|plasma membrane|integral component of plasma membrane|membrane|integral component of membrane|Wnt signaling pathway|Wnt-protein binding|negative regulation of Wnt signaling pathway|regulation of odontogenesis of dentin-containing tooth|identical protein binding|astrocyte cell migration
Apex2	72.0011	0.321937	-2.75588	0.540655	-0.88722	0.0058534	0.030278	Down	0.288125	0.432626	0.365705	0.19639	0.162346	0.237184	77622	apurinic/apyrimidinic endonuclease 2	GO:0001650,GO:0003677,GO:0003906,GO:0004518,GO:0004519,GO:0004527,GO:0004528,GO:0005634,GO:0005654,GO:0005737,GO:0005739,GO:0005743,GO:0006281,GO:0006284,GO:0006310,GO:0006974,GO:0007049,GO:0008270,GO:0008311,GO:0016787,GO:0043231,GO:0046872	fibrillar center|DNA binding|DNA-(apurinic or apyrimidinic site) endonuclease activity|nuclease activity|endonuclease activity|exonuclease activity|phosphodiesterase I activity|nucleus|nucleoplasm|cytoplasm|mitochondrion|mitochondrial inner membrane|DNA repair|base-excision repair|DNA recombination|cellular response to DNA damage stimulus|cell cycle|zinc ion binding|double-stranded DNA 3'-5' exod…	mmu03410	Base excision repair
Apip	510.311	0.24589	-3.74359	0.528322	-0.920511	0.000181408	0.00184669	Down	56.2486	44.4649	44.7922	17.4601	30.9221	30.4496	56369	APAF1 interacting protein	GO:0005737,GO:0006915,GO:0008270,GO:0008652,GO:0009086,GO:0016829,GO:0019509,GO:0042802,GO:0043066,GO:0046570,GO:0046872,GO:0051289,GO:0070269,GO:0070372	cytoplasm|apoptotic process|zinc ion binding|cellular amino acid biosynthetic process|methionine biosynthetic process|lyase activity|L-methionine salvage from methylthioadenosine|identical protein binding|negative regulation of apoptotic process|methylthioribulose 1-phosphate dehydratase activity|metal ion binding|protein homotetramerization|pyroptosis|regulation of ERK1 and ERK2 cascade	mmu00270	Cysteine and methionine metabolism
Aplnr	164.901	0.445063	2.54686	2.19392	1.13351	0.0108697	0.0484702	Up	1.58202	1.5711	2.6931	1.7864	6.94668	4.55152	23796	apelin receptor	GO:0001525,GO:0001568,GO:0001570,GO:0001944,GO:0001947,GO:0003171,GO:0003272,GO:0004930,GO:0005886,GO:0007165,GO:0007186,GO:0007275,GO:0007369,GO:0007507,GO:0007512,GO:0010468,GO:0010629,GO:0016020,GO:0016021,GO:0031065,GO:0035886,GO:0035904,GO:0043951,GO:0045766,GO:0050878,GO:0051281,GO:0060182,GO:0060183,GO:0060412,GO:0060841,GO:0060976,GO:1903589,GO:1903596,GO:1904325	angiogenesis|blood vessel development|vasculogenesis|vasculature development|heart looping|atrioventricular valve development|endocardial cushion formation|G protein-coupled receptor activity|plasma membrane|signal transduction|G protein-coupled receptor signaling pathway|multicellular organism development|gastrulation|heart development|adult heart development|regulation of gene expression|negati…	mmu04080,mmu04371	Neuroactive ligand-receptor interaction|Apelin signaling pathway
Apobec1	274.293	0.389013	2.70602	2.07438	1.05268	0.00680941	0.0339791	Up	3.42173	1.64857	3.16	5.78126	8.53823	3.17077	11810	apolipoprotein B mRNA editing enzyme, catalytic polypeptide 1	GO:0003723,GO:0003729,GO:0003824,GO:0004126,GO:0004131,GO:0005515,GO:0005634,GO:0005737,GO:0006397,GO:0006641,GO:0006970,GO:0008047,GO:0008270,GO:0010332,GO:0016554,GO:0016556,GO:0016787,GO:0019904,GO:0035925,GO:0042127,GO:0042157,GO:0042158,GO:0042493,GO:0042953,GO:0043021,GO:0045471,GO:0046872,GO:0048255,GO:0051592,GO:0051607,GO:0070383,GO:0080111,GO:0090209,GO:0090310,GO:0090366	RNA binding|mRNA binding|catalytic activity|cytidine deaminase activity|cytosine deaminase activity|protein binding|nucleus|cytoplasm|mRNA processing|triglyceride metabolic process|response to osmotic stress|enzyme activator activity|zinc ion binding|response to gamma radiation|cytidine to uridine editing|mRNA modification|hydrolase activity|protein domain specific binding|mRNA 3'-UTR AU-rich reg…
Apobec3	433.866	0.291652	-3.45449	0.497405	-1.00751	0.00055134	0.00459323	Down	6.04162	4.05644	5.57072	2.7946	3.49199	1.67055	80287	apolipoprotein B mRNA editing enzyme, catalytic polypeptide 3	GO:0000932,GO:0002244,GO:0002376,GO:0003723,GO:0003824,GO:0004126,GO:0005515,GO:0005634,GO:0005654,GO:0005737,GO:0008270,GO:0010529,GO:0016554,GO:0016787,GO:0045071,GO:0045087,GO:0045869,GO:0046872,GO:0047844,GO:0050688,GO:0051607,GO:0070383,GO:0080111,GO:1903900	P-body|hematopoietic progenitor cell differentiation|immune system process|RNA binding|catalytic activity|cytidine deaminase activity|protein binding|nucleus|nucleoplasm|cytoplasm|zinc ion binding|negative regulation of transposition|cytidine to uridine editing|hydrolase activity|negative regulation of viral genome replication|innate immune response|negative regulation of single stranded viral RN…	mmu05170	Human immunodeficiency virus 1 infection
Apoe	12252.9	0.454496	5.39563	5.47286	2.45229	6.82838e-08	1.9183e-06	Up	75.6248	138.643	117.903	742.401	920.519	197.706	11816	apolipoprotein E	GO:0001540,GO:0001937,GO:0002021,GO:0005102,GO:0005319,GO:0005515,GO:0005543,GO:0005576,GO:0005615,GO:0005635,GO:0005737,GO:0005764,GO:0005768,GO:0005769,GO:0005770,GO:0005783,GO:0005794,GO:0005829,GO:0005874,GO:0005886,GO:0006629,GO:0006641,GO:0006707,GO:0006869,GO:0006874,GO:0006898,GO:0006979,GO:0007186,GO:0007263,GO:0007568,GO:0007616,GO:0008104,GO:0008201,GO:0008203,GO:0008289,GO:0009986,GO:…	amyloid-beta binding|negative regulation of endothelial cell proliferation|response to dietary excess|signaling receptor binding|lipid transporter activity|protein binding|phospholipid binding|extracellular region|extracellular space|nuclear envelope|cytoplasm|lysosome|endosome|early endosome|late endosome|endoplasmic reticulum|Golgi apparatus|cytosol|microtubule|plasma membrane|lipid metabolic p…	mmu04979,mmu05010	Cholesterol metabolism|Alzheimer disease
Apol10b	304.168	0.396523	-8.85324	0.0877465	-3.51052	8.50115e-19	1.48473e-16	Down	22.4575	9.04641	22.517	1.42031	1.18516	2.19103	328561	apolipoprotein L 10B	GO:0008289	lipid binding
Apol11b	7.42059	1.08181	-3.14822	0.094354	-3.40577	0.00164267	0.0111324	Down	0.597406	0.170132	0.562581	0.03005	0.0325296	0.0654445	328563	apolipoprotein L 11b	GO:0008289	lipid binding
Apol6	26.4931	0.697479	-2.72558	0.267751	-1.90103	0.00641884	0.0325341	Down	1.95897	0.352265	0.948743	0.406821	0.181337	0.286646	71939	apolipoprotein L 6	GO:0008289	lipid binding
Apol9a	247.717	0.505159	-8.70589	0.0474366	-4.39785	3.15103e-18	5.13229e-16	Down	22.5801	5.48394	21.1586	0.764695	0.551863	1.04087	223672	apolipoprotein L 9a	GO:0008289	lipid binding
Apol9b	163.093	0.490166	-8.67481	0.0524797	-4.2521	4.14245e-18	6.32094e-16	Down	11.0761	3.0373	9.90761	0.30859	0.488232	0.491122	71898	apolipoprotein L 9b	GO:0008289	lipid binding
App	6220.83	0.185598	4.99934	1.90246	0.927868	5.75268e-07	1.279e-05	Up	14.5264	11.5632	15.2564	29.6211	27.3866	22.7844	11820	amyloid beta (A4) precursor protein	GO:0000122,GO:0000185,GO:0000187,GO:0000978,GO:0001664,GO:0001774,GO:0001878,GO:0001934,GO:0001967,GO:0002265,GO:0003682,GO:0004867,GO:0005102,GO:0005109,GO:0005158,GO:0005178,GO:0005515,GO:0005576,GO:0005615,GO:0005634,GO:0005641,GO:0005737,GO:0005739,GO:0005764,GO:0005768,GO:0005769,GO:0005791,GO:0005794,GO:0005798,GO:0005886,GO:0005905,GO:0005911,GO:0006357,GO:0006378,GO:0006417,GO:0006468,GO:…	negative regulation of transcription by RNA polymerase II|activation of MAPKKK activity|activation of MAPK activity|RNA polymerase II cis-regulatory region sequence-specific DNA binding|G protein-coupled receptor binding|microglial cell activation|response to yeast|positive regulation of protein phosphorylation|suckling behavior|astrocyte activation involved in immune response|chromatin binding|s…	mmu04726,mmu05010,mmu05022	Serotonergic synapse|Alzheimer disease|Pathways of neurodegeneration - multiple diseases
Appl1	616.014	0.189277	3.43152	1.56863	0.649506	0.000600216	0.00492959	Up	4.87125	4.40756	4.48061	6.67533	6.5493	8.6978	72993	adaptor protein, phosphotyrosine interaction, PH domain and leucine zipper containing 1	GO:0001726,GO:0001786,GO:0005515,GO:0005634,GO:0005737,GO:0005768,GO:0005769,GO:0005829,GO:0005886,GO:0006606,GO:0007049,GO:0007179,GO:0008286,GO:0010008,GO:0010762,GO:0012506,GO:0016020,GO:0023052,GO:0031410,GO:0032009,GO:0033211,GO:0034143,GO:0035091,GO:0035729,GO:0042802,GO:0042803,GO:0042995,GO:0043422,GO:0044354,GO:0044877,GO:0045088,GO:0046324,GO:0046326,GO:0048023,GO:0048487,GO:0097708,GO:…	ruffle|phosphatidylserine binding|protein binding|nucleus|cytoplasm|endosome|early endosome|cytosol|plasma membrane|protein import into nucleus|cell cycle|transforming growth factor beta receptor signaling pathway|insulin receptor signaling pathway|endosome membrane|regulation of fibroblast migration|vesicle membrane|membrane|signaling|cytoplasmic vesicle|early phagosome|adiponectin-activated sig…	mmu04211,mmu05200,mmu05210	Longevity regulating pathway|Pathways in cancer|Colorectal cancer
Aqp4	58.8504	0.690502	-3.73538	0.167324	-2.57929	0.000187434	0.0018987	Down	0.457278	0.442768	2.50441	0.257253	0.155949	0.156873	11829	aquaporin 4	GO:0005515,GO:0005737,GO:0005768,GO:0005886,GO:0005887,GO:0005911,GO:0006833,GO:0007605,GO:0009897,GO:0009925,GO:0009992,GO:0010574,GO:0015250,GO:0015267,GO:0015670,GO:0016020,GO:0016021,GO:0016323,GO:0030104,GO:0030315,GO:0031253,GO:0032691,GO:0032715,GO:0032991,GO:0033326,GO:0042383,GO:0042802,GO:0042995,GO:0051289,GO:0055085,GO:0060354,GO:0070295,GO:0071333,GO:0071346,GO:0090660,GO:0097450,GO:…	protein binding|cytoplasm|endosome|plasma membrane|integral component of plasma membrane|cell-cell junction|water transport|sensory perception of sound|external side of plasma membrane|basal plasma membrane|cellular water homeostasis|regulation of vascular endothelial growth factor production|water channel activity|channel activity|carbon dioxide transport|membrane|integral component of membrane|…	mmu04962,mmu04976	Vasopressin-regulated water reabsorption|Bile secretion
Aqp7	174.584	0.433219	-3.48513	0.351154	-1.50983	0.000491897	0.00419938	Down	5.94067	6.60349	4.54263	0.772153	3.34347	2.12417	11832	aquaporin 7	GO:0005737,GO:0005811,GO:0005886,GO:0005887,GO:0005911,GO:0006833,GO:0015204,GO:0015250,GO:0015254,GO:0015265,GO:0015267,GO:0015793,GO:0015840,GO:0016020,GO:0016021,GO:0031410,GO:0031526,GO:0055085,GO:0070295,GO:1990904	cytoplasm|lipid droplet|plasma membrane|integral component of plasma membrane|cell-cell junction|water transport|urea transmembrane transporter activity|water channel activity|glycerol channel activity|urea channel activity|channel activity|glycerol transport|urea transport|membrane|integral component of membrane|cytoplasmic vesicle|brush border membrane|transmembrane transport|renal water absorp…	mmu03320,mmu04923	PPAR signaling pathway|Regulation of lipolysis in adipocytes
Ar	93.2322	0.261211	3.87797	2.01806	1.01297	0.000105332	0.0011511	Up	0.387901	0.375593	0.473523	0.718683	1.01072	0.822725	11835	androgen receptor	GO:0000122,GO:0000785,GO:0000976,GO:0000978,GO:0001091,GO:0001223,GO:0001228,GO:0001701,GO:0003073,GO:0003382,GO:0003677,GO:0003682,GO:0003700,GO:0004879,GO:0005102,GO:0005496,GO:0005497,GO:0005515,GO:0005634,GO:0005737,GO:0005829,GO:0005886,GO:0006355,GO:0006357,GO:0007283,GO:0007338,GO:0007620,GO:0008013,GO:0008049,GO:0008134,GO:0008270,GO:0008284,GO:0008285,GO:0008289,GO:0008584,GO:0009566,GO:…	negative regulation of transcription by RNA polymerase II|chromatin|transcription cis-regulatory region binding|RNA polymerase II cis-regulatory region sequence-specific DNA binding|RNA polymerase II general transcription initiation factor binding|transcription coactivator binding|DNA-binding transcription activator activity, RNA polymerase II-specific|in utero embryonic development|regulation of…	mmu04114,mmu05200,mmu05215	Oocyte meiosis|Pathways in cancer|Prostate cancer	ESR-like
Arap3	949.444	0.180751	-3.25299	0.665272	-0.587983	0.00114196	0.0083987	Down	13.552	14.5357	14.0744	7.26409	11.2301	10.2213	106952	ArfGAP with RhoGAP domain, ankyrin repeat and PH domain 3	GO:0001726,GO:0005096,GO:0005515,GO:0005547,GO:0005737,GO:0005856,GO:0005886,GO:0007165,GO:0008360,GO:0016020,GO:0030027,GO:0030336,GO:0035021,GO:0035024,GO:0042995,GO:0043325,GO:0043547	ruffle|GTPase activator activity|protein binding|phosphatidylinositol-3,4,5-trisphosphate binding|cytoplasm|cytoskeleton|plasma membrane|signal transduction|regulation of cell shape|membrane|lamellipodium|negative regulation of cell migration|negative regulation of Rac protein signal transduction|negative regulation of Rho protein signal transduction|cell projection|phosphatidylinositol-3,4-bisph…	mmu04015,mmu04024,mmu04144	Rap1 signaling pathway|cAMP signaling pathway|Endocytosis
Arel1	1540.73	0.238976	-2.79129	0.629792	-0.667053	0.0052498	0.027879	Down	28.4782	19.4567	16.1804	12.8065	13.412	14.8871	68497	apoptosis resistant E3 ubiquitin protein ligase 1	GO:0000209,GO:0004842,GO:0005515,GO:0005737,GO:0005829,GO:0006511,GO:0006915,GO:0016567,GO:0016740,GO:0043066,GO:0043161,GO:0045732,GO:0050727,GO:0061630	protein polyubiquitination|ubiquitin-protein transferase activity|protein binding|cytoplasm|cytosol|ubiquitin-dependent protein catabolic process|apoptotic process|protein ubiquitination|transferase activity|negative regulation of apoptotic process|proteasome-mediated ubiquitin-dependent protein catabolic process|positive regulation of protein catabolic process|regulation of inflammatory response…
Arfgap3	276.447	0.217123	4.93135	2.10047	1.07071	8.16646e-07	1.72819e-05	Up	4.38348	4.59141	4.72508	10.5143	11.2033	7.57297	66251	ADP-ribosylation factor GTPase activating protein 3	GO:0005096,GO:0005737,GO:0005794,GO:0005829,GO:0015031,GO:0016020,GO:0016192,GO:0046872,GO:0048205	GTPase activator activity|cytoplasm|Golgi apparatus|cytosol|protein transport|membrane|vesicle-mediated transport|metal ion binding|COPI coating of Golgi vesicle	mmu04144	Endocytosis
Arfip1	381.209	0.158846	4.58484	1.65667	0.728285	4.54339e-06	7.70304e-05	Up	6.21474	5.62223	6.30102	9.15459	10.7078	10.7501	99889	ADP-ribosylation factor interacting protein 1	GO:0000139,GO:0005543,GO:0005829,GO:0006886,GO:0032588,GO:0034315,GO:0050708,GO:0070273,GO:1905280	Golgi membrane|phospholipid binding|cytosol|intracellular protein transport|trans-Golgi network membrane|regulation of Arp2/3 complex-mediated actin nucleation|regulation of protein secretion|phosphatidylinositol-4-phosphate binding|negative regulation of retrograde transport, endosome to Golgi
Arfrp1	596.526	0.168317	-4.62245	0.58316	-0.778036	3.79236e-06	6.53675e-05	Down	19.4916	20.9761	17.9621	9.71481	13.3775	11.7455	76688	ADP-ribosylation factor related protein 1	GO:0000166,GO:0003924,GO:0005525,GO:0005794,GO:0005802,GO:0006886,GO:0007369,GO:0016020,GO:0033365,GO:0034067,GO:0042147,GO:0043001	nucleotide binding|GTPase activity|GTP binding|Golgi apparatus|trans-Golgi network|intracellular protein transport|gastrulation|membrane|protein localization to organelle|protein localization to Golgi apparatus|retrograde transport, endosome to Golgi|Golgi to plasma membrane protein transport
Arg1	47.3332	1.81413	2.78505	33.1847	5.05245	0.00535193	0.0283662	Up	0.146823	0.0473882	0.184353	11.5088	0.634251	0.0455718	11846	arginase, liver	GO:0000050,GO:0001938,GO:0002250,GO:0002376,GO:0004053,GO:0005615,GO:0005737,GO:0005741,GO:0005829,GO:0006525,GO:0010963,GO:0016787,GO:0016813,GO:0019547,GO:0030145,GO:0032964,GO:0042130,GO:0042802,GO:0042832,GO:0043005,GO:0043025,GO:0045087,GO:0046007,GO:0046872,GO:0060336,GO:0070965,GO:2000552	urea cycle|positive regulation of endothelial cell proliferation|adaptive immune response|immune system process|arginase activity|extracellular space|cytoplasm|mitochondrial outer membrane|cytosol|arginine metabolic process|regulation of L-arginine import|hydrolase activity|hydrolase activity, acting on carbon-nitrogen (but not peptide) bonds, in linear amidines|arginine catabolic process to orni…	mmu00220,mmu00330,mmu05146	Arginine biosynthesis|Arginine and proline metabolism|Amoebiasis
Arhgap1	872.038	0.181742	5.323	1.95533	0.967415	1.02071e-07	2.73498e-06	Up	10.9135	11.1297	12.0748	22.4435	19.5132	25.6565	228359	Rho GTPase activating protein 1	GO:0001726,GO:0005096,GO:0005515,GO:0005737,GO:0005886,GO:0007165,GO:0007264,GO:0010008,GO:0016197,GO:0017124,GO:0031252,GO:0031267,GO:0033572,GO:0043087,GO:0048471,GO:0097443,GO:2001136	ruffle|GTPase activator activity|protein binding|cytoplasm|plasma membrane|signal transduction|small GTPase mediated signal transduction|endosome membrane|endosomal transport|SH3 domain binding|cell leading edge|small GTPase binding|transferrin transport|regulation of GTPase activity|perinuclear region of cytoplasm|sorting endosome|negative regulation of endocytic recycling
Arhgap11a	90.689	0.328136	2.94116	1.9522	0.965099	0.00326989	0.019292	Up	1.06621	0.627797	0.773395	1.14582	1.92058	1.86487	228482	Rho GTPase activating protein 11A	GO:0005096,GO:0005634,GO:0007165,GO:0043547	GTPase activator activity|nucleus|signal transduction|positive regulation of GTPase activity
Arhgap19	121.537	0.384657	4.37218	3.20826	1.68179	1.23013e-05	0.000184788	Up	0.614488	0.973619	0.657577	2.42427	3.58095	1.39145	71085	Rho GTPase activating protein 19	GO:0005096,GO:0005737,GO:0005886,GO:0007165,GO:0043231,GO:0051056	GTPase activator activity|cytoplasm|plasma membrane|signal transduction|intracellular membrane-bounded organelle|regulation of small GTPase mediated signal transduction
Arhgap20	607.241	0.211333	-4.71933	0.50092	-0.997349	2.36617e-06	4.34177e-05	Down	4.3368	5.15006	4.25632	2.51403	2.71019	1.78909	244867	Rho GTPase activating protein 20	GO:0005096,GO:0007165	GTPase activator activity|signal transduction
Arhgap23	769.36	0.2533	2.89615	1.66278	0.733595	0.00377771	0.0215343	Up	4.2	4.6244	5.44879	7.11477	6.24186	10.6847	58996	Rho GTPase activating protein 23	GO:0005096,GO:0007165	GTPase activator activity|signal transduction
Arhgap32	309.024	0.221624	2.75523	1.52692	0.610624	0.00586508	0.0303057	Up	0.71719	1.11029	1.01307	1.31213	1.53234	1.57636	330914	Rho GTPase activating protein 32	GO:0001650,GO:0005096,GO:0005515,GO:0005654,GO:0005737,GO:0005768,GO:0005783,GO:0005794,GO:0005938,GO:0007165,GO:0007264,GO:0007266,GO:0014069,GO:0015629,GO:0016020,GO:0030054,GO:0035091,GO:0042995,GO:0045202,GO:1901981	fibrillar center|GTPase activator activity|protein binding|nucleoplasm|cytoplasm|endosome|endoplasmic reticulum|Golgi apparatus|cell cortex|signal transduction|small GTPase mediated signal transduction|Rho protein signal transduction|postsynaptic density|actin cytoskeleton|membrane|cell junction|phosphatidylinositol binding|cell projection|synapse|phosphatidylinositol phosphate binding
Arhgap44	999.8	0.264165	3.43481	1.8756	0.907356	0.00059297	0.00487837	Up	9.08768	11.9844	11.1081	22.1197	14.1486	24.6281	216831	Rho GTPase activating protein 44	GO:0005096,GO:0005543,GO:0005622,GO:0005737,GO:0005768,GO:0007165,GO:0014069,GO:0030054,GO:0030425,GO:0031256,GO:0031267,GO:0032956,GO:0035020,GO:0035021,GO:0042995,GO:0043087,GO:0043197,GO:0045202,GO:0048786,GO:0051490,GO:0061001,GO:0098886,GO:0098887,GO:0098978,GO:0099010,GO:0099152	GTPase activator activity|phospholipid binding|intracellular anatomical structure|cytoplasm|endosome|signal transduction|postsynaptic density|cell junction|dendrite|leading edge membrane|small GTPase binding|regulation of actin cytoskeleton organization|regulation of Rac protein signal transduction|negative regulation of Rac protein signal transduction|cell projection|regulation of GTPase activit…
Arhgdig	16.8126	0.651906	4.13323	6.4732	2.69448	3.57702e-05	0.000460502	Up	0.210134	0.203466	0.461731	1.6172	1.6858	2.47846	14570	Rho GDP dissociation inhibitor (GDI) gamma	GO:0001835,GO:0005092,GO:0005094,GO:0005096,GO:0005515,GO:0005737,GO:0005829,GO:0005886,GO:0007266,GO:0016020,GO:0030695,GO:0032880	blastocyst hatching|GDP-dissociation inhibitor activity|Rho GDP-dissociation inhibitor activity|GTPase activator activity|protein binding|cytoplasm|cytosol|plasma membrane|Rho protein signal transduction|membrane|GTPase regulator activity|regulation of protein localization	mmu04722,mmu04962	Neurotrophin signaling pathway|Vasopressin-regulated water reabsorption
Arhgef15	902.651	0.179876	-4.395	0.578121	-0.790556	1.10771e-05	0.000168493	Down	14.7513	15.898	17.6891	7.41547	10.8762	10.2771	442801	Rho guanine nucleotide exchange factor (GEF) 15	GO:0005085,GO:0005096,GO:0005515,GO:0005737,GO:0030425,GO:0042995,GO:0050790,GO:0051496,GO:0061299,GO:0090630,GO:2000297	guanyl-nucleotide exchange factor activity|GTPase activator activity|protein binding|cytoplasm|dendrite|cell projection|regulation of catalytic activity|positive regulation of stress fiber assembly|retina vasculature morphogenesis in camera-type eye|activation of GTPase activity|negative regulation of synapse maturation
Arhgef19	479.027	0.333983	-2.69124	0.536321	-0.89883	0.00711861	0.0352189	Down	4.59565	9.26933	10.7328	3.11966	5.49758	4.89812	213649	Rho guanine nucleotide exchange factor (GEF) 19	GO:0005085,GO:0005096,GO:0032956,GO:0042060,GO:0043547,GO:0090630	guanyl-nucleotide exchange factor activity|GTPase activator activity|regulation of actin cytoskeleton organization|wound healing|positive regulation of GTPase activity|activation of GTPase activity
Arhgef40	815.49	0.275158	4.999	2.5946	1.37551	5.76269e-07	1.27926e-05	Up	2.99158	3.78053	4.66412	7.00206	14.3147	9.20689	268739	Rho guanine nucleotide exchange factor (GEF) 40	GO:0005085,GO:0005737,GO:0005829,GO:0005886	guanyl-nucleotide exchange factor activity|cytoplasm|cytosol|plasma membrane
Arhgef7	3002.42	0.256217	3.18724	1.76128	0.816624	0.00143639	0.010025	Up	14.0003	16.1247	20.6313	30.3053	22.2477	37.7146	54126	Rho guanine nucleotide exchange factor (GEF7)	GO:0000322,GO:0002244,GO:0005085,GO:0005515,GO:0005737,GO:0005813,GO:0005829,GO:0005886,GO:0005925,GO:0007030,GO:0007264,GO:0007399,GO:0019901,GO:0030027,GO:0030032,GO:0030054,GO:0030426,GO:0031267,GO:0032092,GO:0032991,GO:0035556,GO:0042995,GO:0043005,GO:0043015,GO:0043025,GO:0043065,GO:0043547,GO:0043615,GO:0060124,GO:0097431,GO:0098794,GO:0098974,GO:0098982,GO:0099140,GO:1904424,GO:1905833	storage vacuole|hematopoietic progenitor cell differentiation|guanyl-nucleotide exchange factor activity|protein binding|cytoplasm|centrosome|cytosol|plasma membrane|focal adhesion|Golgi organization|small GTPase mediated signal transduction|nervous system development|protein kinase binding|lamellipodium|lamellipodium assembly|cell junction|growth cone|small GTPase binding|positive regulation of …	mmu04810,mmu05135	Regulation of actin cytoskeleton|Yersinia infection
Arid5b	660.133	0.186669	3.22992	1.51879	0.602926	0.00123824	0.00896217	Up	3.96497	2.95861	3.70643	5.28172	6.39099	4.78944	71371	AT rich interactive domain 5B (MRF1-like)	GO:0000122,GO:0000976,GO:0001822,GO:0003677,GO:0003713,GO:0005634,GO:0006357,GO:0006807,GO:0008584,GO:0008585,GO:0009791,GO:0010761,GO:0030325,GO:0035264,GO:0045444,GO:0048008,GO:0048468,GO:0048644,GO:0048705,GO:0051091,GO:0060021,GO:0060325,GO:0060612,GO:0060613,GO:1990830	negative regulation of transcription by RNA polymerase II|transcription cis-regulatory region binding|kidney development|DNA binding|transcription coactivator activity|nucleus|regulation of transcription by RNA polymerase II|nitrogen compound metabolic process|male gonad development|female gonad development|post-embryonic development|fibroblast migration|adrenal gland development|multicellular or…			ARID
Arl11	36.1916	0.508174	2.82179	2.70187	1.43396	0.00477569	0.0258605	Up	0.50957	0.469905	0.342761	1.63921	1.39263	0.587462	219144	ADP-ribosylation factor-like 11	GO:0000166,GO:0002244,GO:0005525,GO:0005737,GO:0005886,GO:0006886,GO:0016192	nucleotide binding|hematopoietic progenitor cell differentiation|GTP binding|cytoplasm|plasma membrane|intracellular protein transport|vesicle-mediated transport
Arl4c	300.533	0.188817	4.66813	1.84219	0.88142	3.03953e-06	5.37329e-05	Up	3.68081	3.28172	3.77512	5.74967	6.76387	7.63532	320982	ADP-ribosylation factor-like 4C	GO:0000166,GO:0005525,GO:0005737,GO:0005829,GO:0005886,GO:0006886,GO:0016020,GO:0016192,GO:0032456,GO:0042995,GO:0043014	nucleotide binding|GTP binding|cytoplasm|cytosol|plasma membrane|intracellular protein transport|membrane|vesicle-mediated transport|endocytic recycling|cell projection|alpha-tubulin binding
Arl4d	162.216	0.219528	-5.29856	0.446526	-1.16318	1.1672e-07	3.05963e-06	Down	9.83342	11.0914	11.7723	5.23307	5.4228	4.18859	80981	ADP-ribosylation factor-like 4D	GO:0000166,GO:0005525,GO:0005634,GO:0005737,GO:0005886,GO:0006886,GO:0016020,GO:0016192	nucleotide binding|GTP binding|nucleus|cytoplasm|plasma membrane|intracellular protein transport|membrane|vesicle-mediated transport
Arl6	89.0661	0.318218	2.58597	1.76896	0.822901	0.00971065	0.0444336	Up	3.15123	1.74888	1.99042	3.35189	4.73125	4.36564	56297	ADP-ribosylation factor-like 6	GO:0000166,GO:0003924,GO:0005515,GO:0005525,GO:0005737,GO:0005829,GO:0005856,GO:0005886,GO:0005929,GO:0005930,GO:0006471,GO:0006886,GO:0007265,GO:0007420,GO:0008589,GO:0010842,GO:0015031,GO:0016020,GO:0016055,GO:0016192,GO:0030030,GO:0042995,GO:0045444,GO:0046872,GO:0060271,GO:0061512,GO:0097499,GO:1903441,GO:1903445	nucleotide binding|GTPase activity|protein binding|GTP binding|cytoplasm|cytosol|cytoskeleton|plasma membrane|cilium|axoneme|protein ADP-ribosylation|intracellular protein transport|Ras protein signal transduction|brain development|regulation of smoothened signaling pathway|retina layer formation|protein transport|membrane|Wnt signaling pathway|vesicle-mediated transport|cell projection organizat…
Arl8a	592.976	0.231373	2.99629	1.61693	0.693261	0.00273285	0.0168197	Up	7.94872	8.57283	8.31913	16.1683	14.8069	9.80148	68724	ADP-ribosylation factor-like 8A	GO:0000166,GO:0003924,GO:0005525,GO:0005737,GO:0005764,GO:0005765,GO:0005768,GO:0005774,GO:0005856,GO:0007049,GO:0007059,GO:0008089,GO:0015031,GO:0016020,GO:0030054,GO:0030496,GO:0042995,GO:0045202,GO:0051233,GO:0051301	nucleotide binding|GTPase activity|GTP binding|cytoplasm|lysosome|lysosomal membrane|endosome|vacuolar membrane|cytoskeleton|cell cycle|chromosome segregation|anterograde axonal transport|protein transport|membrane|cell junction|midbody|cell projection|synapse|spindle midzone|cell division	mmu05132	Salmonella infection
Armc2	431.661	0.370249	-4.7851	0.292868	-1.77168	1.709e-06	3.28564e-05	Down	8.60171	9.79363	8.3988	1.95899	4.69474	1.47579	213402	armadillo repeat containing 2	GO:0007283,GO:0007288,GO:0030154,GO:0044782	spermatogenesis|sperm axoneme assembly|cell differentiation|cilium organization
Armcx5	138.688	0.341441	2.67611	1.88392	0.913736	0.00744816	0.0363228	Up	2.53232	2.08045	2.24017	5.16201	2.62823	5.19232	494468	armadillo repeat containing, X-linked 5
Arrdc2	253.287	0.316992	-2.54265	0.571965	-0.806	0.0110015	0.0489196	Down	10.6122	9.05147	6.69927	6.586	5.38791	3.3121	70807	arrestin domain containing 2	GO:0005737,GO:0005886,GO:0015031,GO:0031410	cytoplasm|plasma membrane|protein transport|cytoplasmic vesicle
Arrdc3	865.186	0.242351	3.75415	1.87881	0.909821	0.000173932	0.00178311	Up	7.23131	6.15274	9.23639	15.1706	11.2646	16.4819	105171	arrestin domain containing 3	GO:0001659,GO:0005737,GO:0005764,GO:0005768,GO:0005886,GO:0015031,GO:0016020,GO:0031651,GO:0031699,GO:0043588,GO:0051443,GO:0060613,GO:0071878,GO:0090327,GO:0120163	temperature homeostasis|cytoplasm|lysosome|endosome|plasma membrane|protein transport|membrane|negative regulation of heat generation|beta-3 adrenergic receptor binding|skin development|positive regulation of ubiquitin-protein transferase activity|fat pad development|negative regulation of adenylate cyclase-activating adrenergic receptor signaling pathway|negative regulation of locomotion involve…
Arsb	317.781	0.298032	3.20668	1.93951	0.955694	0.00134277	0.00952752	Up	4.20415	3.64964	3.05464	4.27685	9.51113	7.99819	11881	arylsulfatase B	GO:0003824,GO:0003943,GO:0004065,GO:0005739,GO:0005764,GO:0005791,GO:0005794,GO:0006914,GO:0007417,GO:0007584,GO:0008484,GO:0009268,GO:0009986,GO:0010632,GO:0010976,GO:0016787,GO:0043627,GO:0046872,GO:0051597,GO:0061580,GO:0097065	catalytic activity|N-acetylgalactosamine-4-sulfatase activity|arylsulfatase activity|mitochondrion|lysosome|rough endoplasmic reticulum|Golgi apparatus|autophagy|central nervous system development|response to nutrient|sulfuric ester hydrolase activity|response to pH|cell surface|regulation of epithelial cell migration|positive regulation of neuron projection development|hydrolase activity|respons…	mmu00531,mmu04142	Glycosaminoglycan degradation|Lysosome
Arsg	78.78	0.463014	3.88127	3.47516	1.79708	0.000103914	0.00113772	Up	0.252293	0.32309	0.222258	1.51714	0.700625	0.560787	74008	arylsulfatase G	GO:0003824,GO:0004065,GO:0005615,GO:0005764,GO:0005783,GO:0006790,GO:0008484,GO:0016787,GO:0046872	catalytic activity|arylsulfatase activity|extracellular space|lysosome|endoplasmic reticulum|sulfur compound metabolic process|sulfuric ester hydrolase activity|hydrolase activity|metal ion binding	mmu04142	Lysosome
Art1	2377.02	0.183819	-4.17355	0.587565	-0.767179	2.99885e-05	0.000396275	Down	136.449	136.895	129.952	64.5004	104.197	74.3332	11870	ADP-ribosyltransferase 1	GO:0003950,GO:0003956,GO:0006471,GO:0009986,GO:0016020,GO:0016529,GO:0016740,GO:0016757,GO:0018120,GO:0031225,GO:0106274,GO:0106275	NAD+ ADP-ribosyltransferase activity|NAD(P)+-protein-arginine ADP-ribosyltransferase activity|protein ADP-ribosylation|cell surface|membrane|sarcoplasmic reticulum|transferase activity|glycosyltransferase activity|peptidyl-arginine ADP-ribosylation|anchored component of membrane|NAD+-protein-arginine ADP-ribosyltransferase activity|NADP+-protein-arginine ADP-ribosyltransferase activity
Art5	248.867	0.190261	-6.10092	0.447276	-1.16076	1.05462e-09	4.25845e-08	Down	13.3094	12.9659	12.7252	5.67314	7.0455	5.07854	11875	ADP-ribosyltransferase 5	GO:0003950,GO:0003953,GO:0003956,GO:0005576,GO:0006471,GO:0016020,GO:0016740,GO:0016757,GO:0018120,GO:0106274,GO:0106275	NAD+ ADP-ribosyltransferase activity|NAD+ nucleosidase activity|NAD(P)+-protein-arginine ADP-ribosyltransferase activity|extracellular region|protein ADP-ribosylation|membrane|transferase activity|glycosyltransferase activity|peptidyl-arginine ADP-ribosylation|NAD+-protein-arginine ADP-ribosyltransferase activity|NADP+-protein-arginine ADP-ribosyltransferase activity
As3mt	701.763	0.220565	-2.69217	0.662596	-0.593798	0.00709882	0.035145	Down	21.2084	20.1818	19.9476	10.172	13.6676	17.6351	57344	arsenite methyltransferase	GO:0005737,GO:0005739,GO:0005829,GO:0008168,GO:0009404,GO:0016740,GO:0018872,GO:0030791,GO:0030792,GO:0032259,GO:0046685	cytoplasm|mitochondrion|cytosol|methyltransferase activity|toxin metabolic process|transferase activity|arsonoacetate metabolic process|arsenite methyltransferase activity|methylarsonite methyltransferase activity|methylation|response to arsenic-containing substance
Asah1	962.676	0.174798	4.2318	1.66984	0.73971	2.31834e-05	0.000317343	Up	16.1565	13.8278	15.4275	25.2353	30.6434	21.4827	11886	N-acylsphingosine amidohydrolase 1	GO:0003714,GO:0005576,GO:0005615,GO:0005634,GO:0005764,GO:0006629,GO:0006631,GO:0006665,GO:0010033,GO:0016787,GO:0016810,GO:0016811,GO:0016922,GO:0017040,GO:0017064,GO:0030216,GO:0030324,GO:0046512,GO:0046513,GO:0046514,GO:0050810,GO:0062098,GO:0071356,GO:0102121,GO:1903507	transcription corepressor activity|extracellular region|extracellular space|nucleus|lysosome|lipid metabolic process|fatty acid metabolic process|sphingolipid metabolic process|response to organic substance|hydrolase activity|hydrolase activity, acting on carbon-nitrogen (but not peptide) bonds|hydrolase activity, acting on carbon-nitrogen (but not peptide) bonds, in linear amides|nuclear recepto…	mmu00600,mmu04071,mmu04142	Sphingolipid metabolism|Sphingolipid signaling pathway|Lysosome
Asb10	1148.4	0.23916	-4.80407	0.450956	-1.14894	1.5547e-06	3.01295e-05	Down	35.3793	43.184	41.7425	13.5988	26.0836	16.1289	117590	ankyrin repeat and SOCS box-containing 10	GO:0005634,GO:0005737,GO:0035556	nucleus|cytoplasm|intracellular signal transduction
Asb11	2416.56	0.254664	-2.84958	0.60471	-0.725684	0.00437776	0.0242629	Down	114.877	95.2139	99.0206	83.6459	58.6942	46.4512	68854	ankyrin repeat and SOCS box-containing 11	GO:0005783,GO:0016567,GO:0035556,GO:0045732	endoplasmic reticulum|protein ubiquitination|intracellular signal transduction|positive regulation of protein catabolic process
Asb13	217.077	0.245695	-2.84415	0.616088	-0.698792	0.00445306	0.0245896	Down	9.88609	6.80225	7.09461	4.15891	4.9729	5.80153	142688	ankyrin repeat and SOCS box-containing 13	GO:0035556	intracellular signal transduction
Asb14	1174.88	0.406558	-5.08694	0.238467	-2.06814	3.63878e-07	8.57688e-06	Down	38.6767	38.8963	36.8708	8.11086	16.3575	3.75063	142687	ankyrin repeat and SOCS box-containing 14	GO:0035556	intracellular signal transduction
Asb15	1011.18	0.40215	-4.49036	0.286023	-1.8058	7.11014e-06	0.000114776	Down	16.4554	27.5275	20.3387	4.77416	11.1658	3.13291	78910	ankyrin repeat and SOCS box-containing 15	GO:0005515,GO:0035556	protein binding|intracellular signal transduction
Asl	138.043	0.243629	2.8721	1.6242	0.699726	0.00407752	0.0229456	Up	3.78441	3.99745	3.41982	7.06059	6.15703	5.23242	109900	argininosuccinate lyase	GO:0000050,GO:0000053,GO:0001889,GO:0003824,GO:0004056,GO:0005634,GO:0005737,GO:0005741,GO:0005783,GO:0005829,GO:0006520,GO:0006526,GO:0007626,GO:0008652,GO:0009791,GO:0016829,GO:0019676,GO:0042450,GO:0042802,GO:0043025,GO:0043204,GO:0048471,GO:0070852	urea cycle|argininosuccinate metabolic process|liver development|catalytic activity|argininosuccinate lyase activity|nucleus|cytoplasm|mitochondrial outer membrane|endoplasmic reticulum|cytosol|cellular amino acid metabolic process|arginine biosynthetic process|locomotory behavior|cellular amino acid biosynthetic process|post-embryonic development|lyase activity|ammonia assimilation cycle|arginin…	mmu00220,mmu00250	Arginine biosynthesis|Alanine, aspartate and glutamate metabolism
Aspm	28.1136	0.683223	2.84444	3.84607	1.94339	0.00444899	0.024578	Up	0.11474	0.0493773	0.04202	0.0872139	0.306834	0.421427	12316	abnormal spindle microtubule assembly	GO:0000922,GO:0001764,GO:0002052,GO:0005516,GO:0005634,GO:0005737,GO:0005813,GO:0005856,GO:0005874,GO:0007049,GO:0007051,GO:0007283,GO:0007420,GO:0008584,GO:0016324,GO:0021873,GO:0021987,GO:0030496,GO:0036449,GO:0045665,GO:0045769,GO:0048477,GO:0048589,GO:0051301,GO:0051445,GO:0051653,GO:0051661,GO:0072687,GO:0090263,GO:0090306,GO:0097150,GO:0097431	spindle pole|neuron migration|positive regulation of neuroblast proliferation|calmodulin binding|nucleus|cytoplasm|centrosome|cytoskeleton|microtubule|cell cycle|spindle organization|spermatogenesis|brain development|male gonad development|apical plasma membrane|forebrain neuroblast division|cerebral cortex development|midbody|microtubule minus-end|negative regulation of neuron differentiation|ne…
Aspn	1206.51	0.790292	4.42429	11.2862	3.49648	9.67583e-06	0.000150333	Up	5.95731	4.69787	6.15948	21.1382	145.766	32.7112	66695	asporin	GO:0005509,GO:0005515,GO:0005518,GO:0005576,GO:0005615,GO:0030021,GO:0030282,GO:0030512,GO:0031012,GO:0031214,GO:0042995,GO:0062023,GO:0070171	calcium ion binding|protein binding|collagen binding|extracellular region|extracellular space|extracellular matrix structural constituent conferring compression resistance|bone mineralization|negative regulation of transforming growth factor beta receptor signaling pathway|extracellular matrix|biomineral tissue development|cell projection|collagen-containing extracellular matrix|negative regulati…
Atat1	188.034	0.285335	3.65103	2.05875	1.04177	0.000261187	0.00249912	Up	2.64583	3.3111	2.58562	3.94868	6.58506	7.48401	73242	alpha tubulin acetyltransferase 1	GO:0004468,GO:0005737,GO:0005794,GO:0005829,GO:0005856,GO:0005874,GO:0005905,GO:0007283,GO:0016020,GO:0016740,GO:0016746,GO:0019799,GO:0021542,GO:0030054,GO:0042995,GO:0045598,GO:0071929,GO:0072686,GO:0097427,GO:1900227	lysine N-acetyltransferase activity, acting on acetyl phosphate as donor|cytoplasm|Golgi apparatus|cytosol|cytoskeleton|microtubule|clathrin-coated pit|spermatogenesis|membrane|transferase activity|acyltransferase activity|tubulin N-acetyltransferase activity|dentate gyrus development|cell junction|cell projection|regulation of fat cell differentiation|alpha-tubulin acetylation|mitotic spindle|mi…
Atg4d	734.872	0.178367	-4.07781	0.604014	-0.727346	4.54616e-05	0.00056519	Down	24.0733	29.8502	30.6216	16.0549	16.5215	19.3326	235040	autophagy related 4D, cysteine peptidase	GO:0005654,GO:0005737,GO:0005739,GO:0006508,GO:0006914,GO:0006915,GO:0008233,GO:0008234,GO:0015031,GO:0016787	nucleoplasm|cytoplasm|mitochondrion|proteolysis|autophagy|apoptotic process|peptidase activity|cysteine-type peptidase activity|protein transport|hydrolase activity	mmu04136,mmu04140	Autophagy - other|Autophagy - animal
Atl3	574.362	0.228611	3.37687	1.70762	0.771991	0.000733153	0.00582026	Up	4.11215	3.10246	5.14032	7.65744	7.56472	6.19062	109168	atlastin GTPase 3	GO:0000166,GO:0003924,GO:0005525,GO:0005783,GO:0007029,GO:0007030,GO:0016020,GO:0016021,GO:0016787,GO:0042802,GO:0051260,GO:0071782,GO:0098826,GO:1903373	nucleotide binding|GTPase activity|GTP binding|endoplasmic reticulum|endoplasmic reticulum organization|Golgi organization|membrane|integral component of membrane|hydrolase activity|identical protein binding|protein homooligomerization|endoplasmic reticulum tubular network|endoplasmic reticulum tubular network membrane|positive regulation of endoplasmic reticulum tubular network organization
Atp13a3	1347.7	0.263333	4.42171	2.24137	1.16438	9.79228e-06	0.000151655	Up	6.2109	7.68074	8.15077	17.2507	11.6218	20.99	224088	ATPase type 13A3	GO:0000166,GO:0005524,GO:0006812,GO:0006874,GO:0015594,GO:0016020,GO:0016021,GO:0016887,GO:0031901,GO:0031902,GO:0046872,GO:0055038	nucleotide binding|ATP binding|cation transport|cellular calcium ion homeostasis|ABC-type putrescine transporter activity|membrane|integral component of membrane|ATPase|early endosome membrane|late endosome membrane|metal ion binding|recycling endosome membrane
Atp1a2	16332.3	0.292383	-2.79512	0.567524	-0.817246	0.005188	0.0276185	Down	264.674	193.297	215.947	72.067	156.704	164.172	98660	ATPase, Na+/K+ transporting, alpha 2 polypeptide	GO:0000166,GO:0001504,GO:0001662,GO:0002026,GO:0002087,GO:0005391,GO:0005496,GO:0005515,GO:0005524,GO:0005737,GO:0005768,GO:0005886,GO:0005890,GO:0005901,GO:0006811,GO:0006813,GO:0006814,GO:0006883,GO:0006937,GO:0006940,GO:0006942,GO:0008217,GO:0008344,GO:0008542,GO:0008556,GO:0010996,GO:0014704,GO:0016020,GO:0016021,GO:0016887,GO:0019229,GO:0019829,GO:0021764,GO:0021989,GO:0030007,GO:0030315,GO:…	nucleotide binding|neurotransmitter uptake|behavioral fear response|regulation of the force of heart contraction|regulation of respiratory gaseous exchange by nervous system process|P-type sodium:potassium-exchanging transporter activity|steroid binding|protein binding|ATP binding|cytoplasm|endosome|plasma membrane|sodium:potassium-exchanging ATPase complex|caveola|ion transport|potassium ion tra…	mmu04022,mmu04024,mmu04260,mmu04261,mmu04911,mmu04918,mmu04919,mmu04925,mmu04960,mmu04961,mmu04964,mmu04970,mmu04971,mmu04972,mmu04973,mmu04974,mmu04976,mmu04978	cGMP-PKG signaling pathway|cAMP signaling pathway|Cardiac muscle contraction|Adrenergic signaling in cardiomyocytes|Insulin secretion|Thyroid hormone synthesis|Thyroid hormone signaling pathway|Aldosterone synthesis and secretion|Aldosterone-regulated sodium reabsorption|Endocrine and other factor-regulated calcium reabsorption|Proximal tubule bicarbonate reclamation|Salivary secretion|Gastric ac…
Atp1b1	7916.64	0.26042	3.03081	1.72822	0.789284	0.00243895	0.0153251	Up	124.924	157.172	169.392	335.866	191.879	257.232	11931	ATPase, Na+/K+ transporting, beta 1 polypeptide	GO:0001666,GO:0001671,GO:0001824,GO:0005391,GO:0005515,GO:0005886,GO:0005890,GO:0005901,GO:0006811,GO:0006813,GO:0006814,GO:0006874,GO:0006883,GO:0007155,GO:0008022,GO:0010468,GO:0010882,GO:0014704,GO:0016020,GO:0016021,GO:0016323,GO:0016324,GO:0016328,GO:0019901,GO:0030001,GO:0030007,GO:0030315,GO:0030674,GO:0031090,GO:0032781,GO:0035725,GO:0036126,GO:0036376,GO:0042383,GO:0043209,GO:0046034,GO:…	response to hypoxia|ATPase activator activity|blastocyst development|P-type sodium:potassium-exchanging transporter activity|protein binding|plasma membrane|sodium:potassium-exchanging ATPase complex|caveola|ion transport|potassium ion transport|sodium ion transport|cellular calcium ion homeostasis|cellular sodium ion homeostasis|cell adhesion|protein C-terminus binding|regulation of gene express…	mmu04022,mmu04024,mmu04260,mmu04261,mmu04911,mmu04918,mmu04919,mmu04925,mmu04960,mmu04961,mmu04964,mmu04970,mmu04971,mmu04972,mmu04973,mmu04974,mmu04976,mmu04978	cGMP-PKG signaling pathway|cAMP signaling pathway|Cardiac muscle contraction|Adrenergic signaling in cardiomyocytes|Insulin secretion|Thyroid hormone synthesis|Thyroid hormone signaling pathway|Aldosterone synthesis and secretion|Aldosterone-regulated sodium reabsorption|Endocrine and other factor-regulated calcium reabsorption|Proximal tubule bicarbonate reclamation|Salivary secretion|Gastric ac…
Atp2a2	187355	0.220069	-5.1933	0.452853	-1.14288	2.06594e-07	5.15454e-06	Down	2605.71	3203.78	4012.96	1749.34	1367.39	1379.4	11938	ATPase, Ca++ transporting, cardiac muscle, slow twitch 2	GO:0000045,GO:0000166,GO:0002026,GO:0005388,GO:0005509,GO:0005515,GO:0005524,GO:0005783,GO:0005789,GO:0006811,GO:0006816,GO:0006874,GO:0006937,GO:0006984,GO:0006996,GO:0008022,GO:0008553,GO:0010882,GO:0012506,GO:0014704,GO:0014801,GO:0014883,GO:0014898,GO:0016020,GO:0016021,GO:0016240,GO:0016529,GO:0016887,GO:0019899,GO:0031234,GO:0031775,GO:0032469,GO:0032470,GO:0032991,GO:0033017,GO:0033292,GO:…	autophagosome assembly|nucleotide binding|regulation of the force of heart contraction|P-type calcium transporter activity|calcium ion binding|protein binding|ATP binding|endoplasmic reticulum|endoplasmic reticulum membrane|ion transport|calcium ion transport|cellular calcium ion homeostasis|regulation of muscle contraction|ER-nucleus signaling pathway|organelle organization|protein C-terminus bi…	mmu04020,mmu04022,mmu04024,mmu04260,mmu04261,mmu04919,mmu04972,mmu05010,mmu05017,mmu05022,mmu05410,mmu05412,mmu05414,mmu05415	Calcium signaling pathway|cGMP-PKG signaling pathway|cAMP signaling pathway|Cardiac muscle contraction|Adrenergic signaling in cardiomyocytes|Thyroid hormone signaling pathway|Pancreatic secretion|Alzheimer disease|Spinocerebellar ataxia|Pathways of neurodegeneration - multiple diseases|Hypertrophic cardiomyopathy|Arrhythmogenic right ventricular cardiomyopathy|Dilated cardiomyopathy|Diabetic car…
Atp5c1	15568.4	0.115768	-5.97806	0.618965	-0.69207	2.25811e-09	8.35183e-08	Down	733.738	697.203	719.654	451.189	447.328	454.088	11949	ATP synthase, H+ transporting, mitochondrial F1 complex, gamma polypeptide 1	GO:0000275,GO:0005739,GO:0005743,GO:0005753,GO:0006754,GO:0006811,GO:0015986,GO:0016020,GO:0016887,GO:0042776,GO:0043209,GO:0045261,GO:0046034,GO:0046933	mitochondrial proton-transporting ATP synthase complex, catalytic sector F(1)|mitochondrion|mitochondrial inner membrane|mitochondrial proton-transporting ATP synthase complex|ATP biosynthetic process|ion transport|ATP synthesis coupled proton transport|membrane|ATPase|mitochondrial ATP synthesis coupled proton transport|myelin sheath|proton-transporting ATP synthase complex, catalytic core F(1)|…	mmu00190,mmu04714,mmu05010,mmu05012,mmu05014,mmu05016,mmu05020,mmu05022,mmu05415	Oxidative phosphorylation|Thermogenesis|Alzheimer disease|Parkinson disease|Amyotrophic lateral sclerosis|Huntington disease|Prion disease|Pathways of neurodegeneration - multiple diseases|Diabetic cardiomyopathy
Atp5e	2572.13	0.151664	-6.08535	0.527438	-0.922927	1.16234e-09	4.65146e-08	Down	558.384	524.774	555.266	242.324	310.323	328.907	67126	ATP synthase, H+ transporting, mitochondrial F1 complex, epsilon subunit	GO:0000275,GO:0005739,GO:0005743,GO:0005753,GO:0006754,GO:0006811,GO:0008553,GO:0015986,GO:0016020,GO:0016787,GO:0016887,GO:0045261,GO:0046933	mitochondrial proton-transporting ATP synthase complex, catalytic sector F(1)|mitochondrion|mitochondrial inner membrane|mitochondrial proton-transporting ATP synthase complex|ATP biosynthetic process|ion transport|P-type proton-exporting transporter activity|ATP synthesis coupled proton transport|membrane|hydrolase activity|ATPase|proton-transporting ATP synthase complex, catalytic core F(1)|pro…	mmu00190,mmu04714,mmu05010,mmu05012,mmu05014,mmu05016,mmu05020,mmu05022,mmu05415	Oxidative phosphorylation|Thermogenesis|Alzheimer disease|Parkinson disease|Amyotrophic lateral sclerosis|Huntington disease|Prion disease|Pathways of neurodegeneration - multiple diseases|Diabetic cardiomyopathy
Atp5g1	8289	0.162994	-3.59621	0.666114	-0.586158	0.000322891	0.002987	Down	674.187	658.405	675.267	384.008	440.77	536.858	11951	ATP synthase, H+ transporting, mitochondrial F0 complex, subunit C1 (subunit 9)	GO:0000276,GO:0005739,GO:0005743,GO:0005753,GO:0006754,GO:0006811,GO:0008289,GO:0010917,GO:0015078,GO:0015986,GO:0016020,GO:0016021,GO:0022834,GO:0033177,GO:0034703,GO:0043025,GO:0045263,GO:0045773,GO:0046034,GO:0046931,GO:0150034,GO:1901216,GO:1902600,GO:1903427,GO:1905232	mitochondrial proton-transporting ATP synthase complex, coupling factor F(o)|mitochondrion|mitochondrial inner membrane|mitochondrial proton-transporting ATP synthase complex|ATP biosynthetic process|ion transport|lipid binding|negative regulation of mitochondrial membrane potential|proton transmembrane transporter activity|ATP synthesis coupled proton transport|membrane|integral component of mem…	mmu00190,mmu04714,mmu05010,mmu05012,mmu05014,mmu05016,mmu05020,mmu05022,mmu05415	Oxidative phosphorylation|Thermogenesis|Alzheimer disease|Parkinson disease|Amyotrophic lateral sclerosis|Huntington disease|Prion disease|Pathways of neurodegeneration - multiple diseases|Diabetic cardiomyopathy
Atp5j	6851.96	0.145576	-4.39017	0.642113	-0.639101	1.13263e-05	0.000171564	Down	384.25	358.654	355.355	227.819	223.482	265.103	11957	ATP synthase, H+ transporting, mitochondrial F0 complex, subunit F	GO:0000276,GO:0005615,GO:0005739,GO:0005743,GO:0005753,GO:0006811,GO:0009986,GO:0010460,GO:0015078,GO:0015986,GO:0016020,GO:0016887,GO:0032307,GO:0042776,GO:0044877,GO:0045263,GO:0045777,GO:0046034,GO:0046933,GO:1900139	mitochondrial proton-transporting ATP synthase complex, coupling factor F(o)|extracellular space|mitochondrion|mitochondrial inner membrane|mitochondrial proton-transporting ATP synthase complex|ion transport|cell surface|positive regulation of heart rate|proton transmembrane transporter activity|ATP synthesis coupled proton transport|membrane|ATPase|negative regulation of prostaglandin secretion…	mmu00190,mmu04714,mmu05010,mmu05012,mmu05014,mmu05016,mmu05020,mmu05022,mmu05415	Oxidative phosphorylation|Thermogenesis|Alzheimer disease|Parkinson disease|Amyotrophic lateral sclerosis|Huntington disease|Prion disease|Pathways of neurodegeneration - multiple diseases|Diabetic cardiomyopathy
Atp5md	2669.74	0.179936	-3.44024	0.651111	-0.619024	0.000581192	0.00480555	Down	644.003	554.926	595.211	343.291	368.3	476.359	66477	ATP synthase membrane subunit DAPIT	GO:0005739,GO:0005743,GO:0005753,GO:0016020,GO:0016021	mitochondrion|mitochondrial inner membrane|mitochondrial proton-transporting ATP synthase complex|membrane|integral component of membrane
Atp5o	13130.4	0.115692	-5.07696	0.665558	-0.587363	3.83512e-07	8.99578e-06	Down	1343.47	1339.65	1430.75	881.874	927.08	975.205	28080	ATP synthase, H+ transporting, mitochondrial F1 complex, O subunit	GO:0000274,GO:0000276,GO:0005739,GO:0005743,GO:0005753,GO:0005886,GO:0006754,GO:0006811,GO:0009986,GO:0015986,GO:0016020,GO:0016887,GO:0042776,GO:0043209,GO:0044877,GO:0045261,GO:0046034,GO:0046933,GO:1903924	mitochondrial proton-transporting ATP synthase, stator stalk|mitochondrial proton-transporting ATP synthase complex, coupling factor F(o)|mitochondrion|mitochondrial inner membrane|mitochondrial proton-transporting ATP synthase complex|plasma membrane|ATP biosynthetic process|ion transport|cell surface|ATP synthesis coupled proton transport|membrane|ATPase|mitochondrial ATP synthesis coupled prot…	mmu00190,mmu04714,mmu05010,mmu05012,mmu05014,mmu05016,mmu05020,mmu05022,mmu05415	Oxidative phosphorylation|Thermogenesis|Alzheimer disease|Parkinson disease|Amyotrophic lateral sclerosis|Huntington disease|Prion disease|Pathways of neurodegeneration - multiple diseases|Diabetic cardiomyopathy
Atp6ap2	450.161	0.206187	3.0952	1.55638	0.63819	0.00196679	0.0128426	Up	10.501	8.03966	11.4412	16.7584	17.0957	13.5586	70495	ATPase, H+ transporting, lysosomal accessory protein 2	GO:0002003,GO:0005615,GO:0005764,GO:0005765,GO:0005768,GO:0005783,GO:0005789,GO:0005886,GO:0007042,GO:0009897,GO:0010008,GO:0016020,GO:0016021,GO:0016324,GO:0016471,GO:0021626,GO:0021903,GO:0030054,GO:0030177,GO:0031410,GO:0032914,GO:0038023,GO:0042995,GO:0043005,GO:0043408,GO:0044297,GO:0045202,GO:0045211,GO:0048069,GO:0060323,GO:0090263	angiotensin maturation|extracellular space|lysosome|lysosomal membrane|endosome|endoplasmic reticulum|endoplasmic reticulum membrane|plasma membrane|lysosomal lumen acidification|external side of plasma membrane|endosome membrane|membrane|integral component of membrane|apical plasma membrane|vacuolar proton-transporting V-type ATPase complex|central nervous system maturation|rostrocaudal neural t…	mmu04614	Renin-angiotensin system
Atp6v0a4	14.5669	0.968047	4.12185	15.891	3.99014	3.75847e-05	0.000482149	Up	0	0.0426133	0.0621665	0.206984	0.794406	0.73764	140494	ATPase, H+ transporting, lysosomal V0 subunit A4	GO:0000220,GO:0001503,GO:0005768,GO:0005886,GO:0005903,GO:0006811,GO:0006885,GO:0007035,GO:0007588,GO:0007605,GO:0008553,GO:0015078,GO:0016020,GO:0016021,GO:0016324,GO:0016471,GO:0031526,GO:0033179,GO:0045177,GO:0046961,GO:0051117,GO:1902600	vacuolar proton-transporting V-type ATPase, V0 domain|ossification|endosome|plasma membrane|brush border|ion transport|regulation of pH|vacuolar acidification|excretion|sensory perception of sound|P-type proton-exporting transporter activity|proton transmembrane transporter activity|membrane|integral component of membrane|apical plasma membrane|vacuolar proton-transporting V-type ATPase complex|b…	mmu00190,mmu04142,mmu04145,mmu04721,mmu04966,mmu05152,mmu05165,mmu05323	Oxidative phosphorylation|Lysosome|Phagosome|Synaptic vesicle cycle|Collecting duct acid secretion|Tuberculosis|Human papillomavirus infection|Rheumatoid arthritis
Atp6v0d2	26.9627	0.850579	3.92115	10.0928	3.33525	8.81256e-05	0.000992594	Up	0.0355302	0.137611	0.066918	1.26087	1.05246	0.148878	242341	ATPase, H+ transporting, lysosomal V0 subunit D2	GO:0005768,GO:0005769,GO:0006811,GO:0007034,GO:0007035,GO:0015078,GO:0016020,GO:0016324,GO:0016471,GO:0033179,GO:0033181,GO:0046961,GO:1902600	endosome|early endosome|ion transport|vacuolar transport|vacuolar acidification|proton transmembrane transporter activity|membrane|apical plasma membrane|vacuolar proton-transporting V-type ATPase complex|proton-transporting V-type ATPase, V0 domain|plasma membrane proton-transporting V-type ATPase complex|proton-transporting ATPase activity, rotational mechanism|proton transmembrane transport	mmu00190,mmu04142,mmu04145,mmu04721,mmu04966,mmu05152,mmu05165,mmu05203,mmu05323	Oxidative phosphorylation|Lysosome|Phagosome|Synaptic vesicle cycle|Collecting duct acid secretion|Tuberculosis|Human papillomavirus infection|Viral carcinogenesis|Rheumatoid arthritis
Atp6v1a	620.222	0.205108	3.22112	1.58083	0.660679	0.0012769	0.00915479	Up	8.02996	6.73953	7.26745	13.6627	12.1245	9.54562	11964	ATPase, H+ transporting, lysosomal V1 subunit A	GO:0000166,GO:0000221,GO:0005524,GO:0005654,GO:0005737,GO:0005739,GO:0005829,GO:0005886,GO:0005902,GO:0006811,GO:0006879,GO:0016324,GO:0016887,GO:0030141,GO:0033180,GO:0036295,GO:0043209,GO:0043231,GO:0046034,GO:0046933,GO:0046961,GO:1902600	nucleotide binding|vacuolar proton-transporting V-type ATPase, V1 domain|ATP binding|nucleoplasm|cytoplasm|mitochondrion|cytosol|plasma membrane|microvillus|ion transport|cellular iron ion homeostasis|apical plasma membrane|ATPase|secretory granule|proton-transporting V-type ATPase, V1 domain|cellular response to increased oxygen levels|myelin sheath|intracellular membrane-bounded organelle|ATP m…	mmu00190,mmu04145,mmu04150,mmu04721,mmu04966,mmu05165,mmu05323	Oxidative phosphorylation|Phagosome|mTOR signaling pathway|Synaptic vesicle cycle|Collecting duct acid secretion|Human papillomavirus infection|Rheumatoid arthritis
Atp6v1g2	80.9891	0.276342	2.94368	1.75742	0.81346	0.0032434	0.0191747	Up	1.83584	2.29605	2.12501	2.97618	4.28388	3.98872	66237	ATPase, H+ transporting, lysosomal V1 subunit G2	GO:0005515,GO:0006811,GO:0016471,GO:0016887,GO:0030285,GO:0042626,GO:0046961,GO:1902600	protein binding|ion transport|vacuolar proton-transporting V-type ATPase complex|ATPase|integral component of synaptic vesicle membrane|ATPase-coupled transmembrane transporter activity|proton-transporting ATPase activity, rotational mechanism|proton transmembrane transport	mmu00190,mmu04145,mmu04150,mmu04721,mmu04966,mmu05165,mmu05323	Oxidative phosphorylation|Phagosome|mTOR signaling pathway|Synaptic vesicle cycle|Collecting duct acid secretion|Human papillomavirus infection|Rheumatoid arthritis
Atp6v1h	533.479	0.223869	3.86019	1.8203	0.864178	0.000113297	0.00122472	Up	6.33912	5.30763	6.08043	13.3288	9.54127	9.72302	108664	ATPase, H+ transporting, lysosomal V1 subunit H	GO:0000221,GO:0006811,GO:0006897,GO:0046961,GO:1902600	vacuolar proton-transporting V-type ATPase, V1 domain|ion transport|endocytosis|proton-transporting ATPase activity, rotational mechanism|proton transmembrane transport	mmu00190,mmu04142,mmu04145,mmu04150,mmu04721,mmu05152,mmu05165,mmu05323	Oxidative phosphorylation|Lysosome|Phagosome|mTOR signaling pathway|Synaptic vesicle cycle|Tuberculosis|Human papillomavirus infection|Rheumatoid arthritis
Atp8a2	239.513	0.380192	3.84126	2.75187	1.46041	0.000122406	0.00130951	Up	2.00037	2.71165	1.74676	3.49884	5.1174	9.53341	50769	ATPase, aminophospholipid transporter-like, class I, type 8A, member 2	GO:0000166,GO:0000287,GO:0003011,GO:0005524,GO:0005768,GO:0005794,GO:0005886,GO:0006869,GO:0007409,GO:0007568,GO:0010842,GO:0010976,GO:0010996,GO:0015247,GO:0015914,GO:0016020,GO:0016021,GO:0031175,GO:0040018,GO:0042472,GO:0042755,GO:0042995,GO:0043588,GO:0045332,GO:0046872,GO:0048666,GO:0050884,GO:0050908,GO:0060052,GO:0061092,GO:0140326	nucleotide binding|magnesium ion binding|involuntary skeletal muscle contraction|ATP binding|endosome|Golgi apparatus|plasma membrane|lipid transport|axonogenesis|aging|retina layer formation|positive regulation of neuron projection development|response to auditory stimulus|aminophospholipid flippase activity|phospholipid transport|membrane|integral component of membrane|neuron projection develop…
Atpsckmt	276.792	0.199119	-4.03546	0.572943	-0.803537	5.44947e-05	0.000655021	Down	2.2338	2.4503	2.97885	1.32909	1.50384	1.63638	68073	ATP synthase C subunit lysine N-methyltransferase	GO:0005739,GO:0008168,GO:0016020,GO:0016021,GO:0016279,GO:0016740,GO:0018022,GO:0018023,GO:0030061,GO:0032259,GO:1904058,GO:1905273,GO:1905706	mitochondrion|methyltransferase activity|membrane|integral component of membrane|protein-lysine N-methyltransferase activity|transferase activity|peptidyl-lysine methylation|peptidyl-lysine trimethylation|mitochondrial crista|methylation|positive regulation of sensory perception of pain|positive regulation of proton-transporting ATP synthase activity, rotational mechanism|regulation of mitochondr…
Atrnl1	540.794	0.155949	4.36201	1.60242	0.680252	1.28875e-05	0.000191804	Up	3.85378	3.81918	3.97973	5.65299	7.47001	5.94956	226255	attractin like 1	GO:0005515,GO:0005604,GO:0005886,GO:0007186,GO:0009887,GO:0009888,GO:0016020,GO:0016021,GO:0016477,GO:0030246,GO:0034446	protein binding|basement membrane|plasma membrane|G protein-coupled receptor signaling pathway|animal organ morphogenesis|tissue development|membrane|integral component of membrane|cell migration|carbohydrate binding|substrate adhesion-dependent cell spreading
Atxn10	3335.35	0.384138	3.37403	2.45563	1.29609	0.00074077	0.00587353	Up	53.1382	55.1821	43.8789	211.525	81.2296	80.8401	54138	ataxin 10	GO:0005515,GO:0005737,GO:0005829,GO:0005886,GO:0007399,GO:0019899,GO:0030425,GO:0031175,GO:0042802,GO:0043025,GO:0048471,GO:0060271	protein binding|cytoplasm|cytosol|plasma membrane|nervous system development|enzyme binding|dendrite|neuron projection development|identical protein binding|neuronal cell body|perinuclear region of cytoplasm|cilium assembly	mmu05017	Spinocerebellar ataxia
AW551984	21.2998	0.554907	4.11042	4.85981	2.2809	3.94942e-05	0.00050176	Up	0.0685956	0.0797028	0.129194	0.563108	0.406383	0.396014	244810	expressed sequence AW551984	GO:0055007,GO:0060923	cardiac muscle cell differentiation|cardiac muscle cell fate commitment
Azin1	1854.35	0.301198	3.08102	1.90263	0.927997	0.00206293	0.01338	Up	9.83929	9.77879	8.40518	13.5468	13.2646	27.3244	54375	antizyme inhibitor 1	GO:0003824,GO:0004586,GO:0005634,GO:0005737,GO:0005813,GO:0006595,GO:0006596,GO:0010825,GO:0033387,GO:0042177,GO:0042978,GO:0050679,GO:1902269	catalytic activity|ornithine decarboxylase activity|nucleus|cytoplasm|centrosome|polyamine metabolic process|polyamine biosynthetic process|positive regulation of centrosome duplication|putrescine biosynthetic process from ornithine|negative regulation of protein catabolic process|ornithine decarboxylase activator activity|positive regulation of epithelial cell proliferation|positive regulation o…
Azin2	43.3645	0.430602	4.97936	4.42023	2.14412	6.37939e-07	1.40541e-05	Up	0.387017	0.208187	0.364456	1.8018	1.23398	1.24128	242669	antizyme inhibitor 2	GO:0003824,GO:0004586,GO:0005515,GO:0005634,GO:0005737,GO:0005739,GO:0005794,GO:0005801,GO:0005802,GO:0005829,GO:0006591,GO:0006596,GO:0008792,GO:0016020,GO:0030133,GO:0030424,GO:0030425,GO:0031410,GO:0033116,GO:0033387,GO:0042177,GO:0042978,GO:0042995,GO:0043085,GO:0043204,GO:0048471,GO:0098629,GO:1902269,GO:1990005	catalytic activity|ornithine decarboxylase activity|protein binding|nucleus|cytoplasm|mitochondrion|Golgi apparatus|cis-Golgi network|trans-Golgi network|cytosol|ornithine metabolic process|polyamine biosynthetic process|arginine decarboxylase activity|membrane|transport vesicle|axon|dendrite|cytoplasmic vesicle|endoplasmic reticulum-Golgi intermediate compartment membrane|putrescine biosynthetic…	mmu00330	Arginine and proline metabolism
B2m	22031	0.273041	-7.92005	0.223369	-2.1625	2.37419e-15	2.5306e-13	Down	3606.3	1994.37	2857.37	435.572	775.042	725.893	12010	beta-2 microglobulin	GO:0001916,GO:0002237,GO:0002376,GO:0002474,GO:0002481,GO:0002726,GO:0003254,GO:0005515,GO:0005576,GO:0005615,GO:0005794,GO:0005829,GO:0005886,GO:0006826,GO:0006955,GO:0006968,GO:0007275,GO:0007611,GO:0009897,GO:0010977,GO:0019731,GO:0019885,GO:0030670,GO:0032092,GO:0033077,GO:0034756,GO:0042026,GO:0042612,GO:0042802,GO:0042803,GO:0042824,GO:0045087,GO:0045646,GO:0048260,GO:0050680,GO:0050768,GO:…	positive regulation of T cell mediated cytotoxicity|response to molecule of bacterial origin|immune system process|antigen processing and presentation of peptide antigen via MHC class I|antigen processing and presentation of exogenous protein antigen via MHC class Ib, TAP-dependent|positive regulation of T cell cytokine production|regulation of membrane depolarization|protein binding|extracellula…	mmu04612,mmu05163,mmu05166,mmu05168,mmu05169,mmu05170	Antigen processing and presentation|Human cytomegalovirus infection|Human T-cell leukemia virus 1 infection|Herpes simplex virus 1 infection|Epstein-Barr virus infection|Human immunodeficiency virus 1 infection
B3gnt8	56.4209	0.430615	3.05337	2.48773	1.31483	0.00226283	0.0144248	Up	1.50107	1.31718	1.41357	2.52707	5.94883	2.40236	232984	UDP-GlcNAc:betaGal beta-1,3-N-acetylglucosaminyltransferase 8	GO:0005794,GO:0006486,GO:0008375,GO:0008376,GO:0008532,GO:0016020,GO:0016021,GO:0016262,GO:0016740,GO:0016757,GO:0030311	Golgi apparatus|protein glycosylation|acetylglucosaminyltransferase activity|acetylgalactosaminyltransferase activity|N-acetyllactosaminide beta-1,3-N-acetylglucosaminyltransferase activity|membrane|integral component of membrane|protein N-acetylglucosaminyltransferase activity|transferase activity|glycosyltransferase activity|poly-N-acetyllactosamine biosynthetic process
B3gnt9	89.9632	0.40009	2.57371	2.04163	1.02972	0.0100613	0.0457494	Up	1.37635	1.14611	2.02195	1.81249	4.81593	2.94768	97440	UDP-GlcNAc:betaGal beta-1,3-N-acetylglucosaminyltransferase 9	GO:0005794,GO:0006486,GO:0008375,GO:0008376,GO:0008532,GO:0016020,GO:0016021,GO:0016740,GO:0016757,GO:0030311	Golgi apparatus|protein glycosylation|acetylglucosaminyltransferase activity|acetylgalactosaminyltransferase activity|N-acetyllactosaminide beta-1,3-N-acetylglucosaminyltransferase activity|membrane|integral component of membrane|transferase activity|glycosyltransferase activity|poly-N-acetyllactosamine biosynthetic process
B4galnt1	128.862	0.356605	3.01998	2.10956	1.07694	0.00252795	0.0157886	Up	1.19622	1.15827	2.03841	2.74399	4.56987	2.19238	14421	beta-1,4-N-acetyl-galactosaminyl transferase 1	GO:0000139,GO:0001574,GO:0003947,GO:0005794,GO:0005886,GO:0006629,GO:0006665,GO:0006687,GO:0006688,GO:0007283,GO:0008376,GO:0016020,GO:0016021,GO:0016740,GO:0016757,GO:0016758,GO:0019915,GO:0030173,GO:0030259	Golgi membrane|ganglioside biosynthetic process|(N-acetylneuraminyl)-galactosylglucosylceramide N-acetylgalactosaminyltransferase activity|Golgi apparatus|plasma membrane|lipid metabolic process|sphingolipid metabolic process|glycosphingolipid metabolic process|glycosphingolipid biosynthetic process|spermatogenesis|acetylgalactosaminyltransferase activity|membrane|integral component of membrane|t…	mmu00604	Glycosphingolipid biosynthesis - ganglio series
B4galt2	113.9	0.271448	4.0413	2.1391	1.097	5.31558e-05	0.000642122	Up	2.36809	1.83436	1.78404	3.41717	5.45281	4.24475	53418	UDP-Gal:betaGlcNAc beta 1,4- galactosyltransferase, polypeptide 2	GO:0003831,GO:0003945,GO:0004461,GO:0005654,GO:0005794,GO:0005975,GO:0007420,GO:0007613,GO:0007626,GO:0008378,GO:0008542,GO:0016020,GO:0016021,GO:0016740,GO:0016757,GO:0021680,GO:0043231,GO:0046872,GO:0070085	beta-N-acetylglucosaminylglycopeptide beta-1,4-galactosyltransferase activity|N-acetyllactosamine synthase activity|lactose synthase activity|nucleoplasm|Golgi apparatus|carbohydrate metabolic process|brain development|memory|locomotory behavior|galactosyltransferase activity|visual learning|membrane|integral component of membrane|transferase activity|glycosyltransferase activity|cerebellar Purki…	mmu00052,mmu00510,mmu00513,mmu00514,mmu00515,mmu00533,mmu00601	Galactose metabolism|N-Glycan biosynthesis|Various types of N-glycan biosynthesis|Other types of O-glycan biosynthesis|Mannose type O-glycan biosynthesis|Glycosaminoglycan biosynthesis - keratan sulfate|Glycosphingolipid biosynthesis - lacto and neolacto series
B9d2	81.7664	0.272582	-2.66481	0.604419	-0.726379	0.00770308	0.037247	Down	5.72855	5.43241	5.61708	3.53505	4.10009	2.69458	232987	B9 protein domain 2	GO:0005515,GO:0005634,GO:0005737,GO:0005813,GO:0005856,GO:0005929,GO:0016020,GO:0030030,GO:0036038,GO:0036064,GO:0042995,GO:0043015,GO:0060271	protein binding|nucleus|cytoplasm|centrosome|cytoskeleton|cilium|membrane|cell projection organization|MKS complex|ciliary basal body|cell projection|gamma-tubulin binding|cilium assembly
Baalc	33.4534	0.44214	3.51063	2.93262	1.55219	0.000447048	0.0038898	Up	0.0820071	0.103837	0.11287	0.199588	0.309487	0.387681	118452	brain and acute leukemia, cytoplasmic	GO:0005654,GO:0005737,GO:0005829,GO:0016020,GO:0030054,GO:0043005,GO:0045202	nucleoplasm|cytoplasm|cytosol|membrane|cell junction|neuron projection|synapse
Bace2	137.155	0.282622	5.93562	3.19881	1.67754	2.92732e-09	1.05036e-07	Up	2.33436	2.22198	2.64539	5.48094	8.42369	9.6525	56175	beta-site APP-cleaving enzyme 2	GO:0004190,GO:0005737,GO:0005768,GO:0005783,GO:0005794,GO:0005802,GO:0005886,GO:0006508,GO:0006509,GO:0008233,GO:0016020,GO:0016021,GO:0016787,GO:0031045,GO:0042593,GO:0042985,GO:0050435	aspartic-type endopeptidase activity|cytoplasm|endosome|endoplasmic reticulum|Golgi apparatus|trans-Golgi network|plasma membrane|proteolysis|membrane protein ectodomain proteolysis|peptidase activity|membrane|integral component of membrane|hydrolase activity|dense core granule|glucose homeostasis|negative regulation of amyloid precursor protein biosynthetic process|amyloid-beta metabolic process	mmu05010	Alzheimer disease
Bank1	14.7599	0.591611	-2.56476	0.349329	-1.51734	0.0103246	0.0465534	Down	0.47367	0.279172	0.504239	0.123274	0.171573	0.153412	242248	B cell scaffold protein with ankyrin repeats 1	GO:0005102,GO:0005515,GO:0009617,GO:0032715,GO:0042113,GO:0043410,GO:0045947,GO:0050731,GO:0050869,GO:0051898,GO:1990782	signaling receptor binding|protein binding|response to bacterium|negative regulation of interleukin-6 production|B cell activation|positive regulation of MAPK cascade|negative regulation of translational initiation|positive regulation of peptidyl-tyrosine phosphorylation|negative regulation of B cell activation|negative regulation of protein kinase B signaling|protein tyrosine kinase binding
Banp	150.831	0.231665	-2.68323	0.649945	-0.62161	0.00729159	0.0357453	Down	3.80854	4.84317	4.27992	2.58368	3.50197	2.50608	53325	BTG3 associated nuclear protein	GO:0002039,GO:0003677,GO:0005515,GO:0005634,GO:0005654,GO:0006325,GO:0007049,GO:0007275,GO:0016604,GO:0034504,GO:0042177,GO:0042802,GO:0045893	p53 binding|DNA binding|protein binding|nucleus|nucleoplasm|chromatin organization|cell cycle|multicellular organism development|nuclear body|protein localization to nucleus|negative regulation of protein catabolic process|identical protein binding|positive regulation of transcription, DNA-templated
Batf2	294.114	0.569464	-7.96448	0.0431205	-4.53548	1.65924e-15	1.79495e-13	Down	40.1161	6.71479	28.9795	1.07071	1.69401	0.582961	74481	basic leucine zipper transcription factor, ATF-like 2	GO:0000978,GO:0000981,GO:0003677,GO:0003700,GO:0005634,GO:0006355,GO:0006357,GO:0030154,GO:0042832,GO:0043011	RNA polymerase II cis-regulatory region sequence-specific DNA binding|DNA-binding transcription factor activity, RNA polymerase II-specific|DNA binding|DNA-binding transcription factor activity|nucleus|regulation of transcription, DNA-templated|regulation of transcription by RNA polymerase II|cell differentiation|defense response to protozoan|myeloid dendritic cell differentiation	mmu05235	PD-L1 expression and PD-1 checkpoint pathway in cancer	TF_bZIP
Bcar1	487.5	0.198066	3.24761	1.56183	0.64324	0.00116378	0.00852462	Up	7.00822	7.42602	8.94487	12.3814	10.8326	13.7903	12927	breast cancer anti-estrogen resistance 1	GO:0001726,GO:0005515,GO:0005737,GO:0005829,GO:0005886,GO:0005925,GO:0007015,GO:0007155,GO:0007165,GO:0007169,GO:0007173,GO:0007186,GO:0007229,GO:0008286,GO:0010595,GO:0015629,GO:0016020,GO:0016477,GO:0017124,GO:0019901,GO:0019904,GO:0030027,GO:0030036,GO:0030054,GO:0030335,GO:0035729,GO:0042995,GO:0048008,GO:0048010,GO:0048011,GO:0048012,GO:0050851,GO:0050853,GO:0060326,GO:0071732,GO:0086100,GO:…	ruffle|protein binding|cytoplasm|cytosol|plasma membrane|focal adhesion|actin filament organization|cell adhesion|signal transduction|transmembrane receptor protein tyrosine kinase signaling pathway|epidermal growth factor receptor signaling pathway|G protein-coupled receptor signaling pathway|integrin-mediated signaling pathway|insulin receptor signaling pathway|positive regulation of endothelia…	mmu04015,mmu04062,mmu04510,mmu04670,mmu04810,mmu04935,mmu05100,mmu05135,mmu05163	Rap1 signaling pathway|Chemokine signaling pathway|Focal adhesion|Leukocyte transendothelial migration|Regulation of actin cytoskeleton|Growth hormone synthesis, secretion and action|Bacterial invasion of epithelial cells|Yersinia infection|Human cytomegalovirus infection
Bckdha	3614.58	0.182904	-5.32125	0.509348	-0.973276	1.03058e-07	2.75631e-06	Down	155.228	160.847	129.287	78.0659	90.0425	63.3594	12039	branched chain ketoacid dehydrogenase E1, alpha polypeptide	GO:0003863,GO:0005739,GO:0005947,GO:0009083,GO:0016491,GO:0016624,GO:0044877,GO:0046872	3-methyl-2-oxobutanoate dehydrogenase (2-methylpropanoyl-transferring) activity|mitochondrion|mitochondrial alpha-ketoglutarate dehydrogenase complex|branched-chain amino acid catabolic process|oxidoreductase activity|oxidoreductase activity, acting on the aldehyde or oxo group of donors, disulfide as acceptor|protein-containing complex binding|metal ion binding	mmu00280,mmu00640	Valine, leucine and isoleucine degradation|Propanoate metabolism
Bckdhb	627.993	0.198372	-3.18144	0.645681	-0.631107	0.00146547	0.0101844	Down	32.6493	29.358	24.82	16.7723	23.641	16.9701	12040	branched chain ketoacid dehydrogenase E1, beta polypeptide	GO:0003824,GO:0003863,GO:0005730,GO:0005739,GO:0005743,GO:0005947,GO:0007584,GO:0009063,GO:0009083,GO:0016491,GO:0044877	catalytic activity|3-methyl-2-oxobutanoate dehydrogenase (2-methylpropanoyl-transferring) activity|nucleolus|mitochondrion|mitochondrial inner membrane|mitochondrial alpha-ketoglutarate dehydrogenase complex|response to nutrient|cellular amino acid catabolic process|branched-chain amino acid catabolic process|oxidoreductase activity|protein-containing complex binding	mmu00280,mmu00640	Valine, leucine and isoleucine degradation|Propanoate metabolism
Bcl2	298.752	0.356227	3.2138	2.21122	1.14484	0.00130989	0.00932435	Up	2.35085	1.83815	0.898492	3.15415	3.51457	4.79933	12043	B cell leukemia/lymphoma 2	GO:0000209,GO:0000902,GO:0001101,GO:0001503,GO:0001541,GO:0001656,GO:0001657,GO:0001658,GO:0001662,GO:0001776,GO:0001782,GO:0001822,GO:0001836,GO:0001952,GO:0002020,GO:0002260,GO:0002320,GO:0002326,GO:0002360,GO:0002520,GO:0002931,GO:0003014,GO:0005515,GO:0005622,GO:0005634,GO:0005654,GO:0005737,GO:0005739,GO:0005741,GO:0005783,GO:0005789,GO:0005829,GO:0006470,GO:0006582,GO:0006808,GO:0006874,GO:…	protein polyubiquitination|cell morphogenesis|response to acid chemical|ossification|ovarian follicle development|metanephros development|ureteric bud development|branching involved in ureteric bud morphogenesis|behavioral fear response|leukocyte homeostasis|B cell homeostasis|kidney development|release of cytochrome c from mitochondria|regulation of cell-matrix adhesion|protease binding|lymphocy…	mmu01521,mmu01522,mmu01524,mmu04064,mmu04066,mmu04071,mmu04115,mmu04140,mmu04141,mmu04151,mmu04210,mmu04215,mmu04217,mmu04261,mmu04340,mmu04510,mmu04621,mmu04630,mmu04722,mmu04725,mmu04915,mmu04928,mmu04933,mmu05014,mmu05022,mmu05132,mmu05145,mmu05152,mmu05161,mmu05162,mmu05168,mmu05169,mmu05170,mmu05200,mmu05206,mmu05210,mmu05215,mmu05222,mmu05226,mmu05417,mmu05418	EGFR tyrosine kinase inhibitor resistance|Endocrine resistance|Platinum drug resistance|NF-kappa B signaling pathway|HIF-1 signaling pathway|Sphingolipid signaling pathway|p53 signaling pathway|Autophagy - animal|Protein processing in endoplasmic reticulum|PI3K-Akt signaling pathway|Apoptosis|Apoptosis - multiple species|Necroptosis|Adrenergic signaling in cardiomyocytes|Hedgehog signaling pathwa…
Bcl2a1b	69.6516	0.564423	2.63365	2.80207	1.48649	0.0084473	0.0400039	Up	4.44692	2.01549	3.2076	12.2978	12.4368	2.81925	12045	B cell leukemia/lymphoma 2 related protein A1b	GO:0005741,GO:0008630,GO:0042803,GO:0044877,GO:0046982,GO:0051400,GO:0097192	mitochondrial outer membrane|intrinsic apoptotic signaling pathway in response to DNA damage|protein homodimerization activity|protein-containing complex binding|protein heterodimerization activity|BH domain binding|extrinsic apoptotic signaling pathway in absence of ligand	mmu04064,mmu04210,mmu05202,mmu05221	NF-kappa B signaling pathway|Apoptosis|Transcriptional misregulation in cancer|Acute myeloid leukemia
Bcl7a	239.687	0.21216	-3.23324	0.62159	-0.685965	0.00122395	0.0088756	Down	5.67433	5.45753	4.48573	2.67764	3.60127	3.64027	77045	B cell CLL/lymphoma 7A
Bdh1	1592.76	0.270633	2.66114	1.6474	0.720191	0.00778773	0.0375269	Up	15.0076	25.1904	26.2147	45.0179	35.0237	30.6037	71911	3-hydroxybutyrate dehydrogenase, type 1	GO:0003824,GO:0003858,GO:0005543,GO:0005739,GO:0005743,GO:0008152,GO:0016020,GO:0016491	catalytic activity|3-hydroxybutyrate dehydrogenase activity|phospholipid binding|mitochondrion|mitochondrial inner membrane|metabolic process|membrane|oxidoreductase activity	mmu00072,mmu00650	Synthesis and degradation of ketone bodies|Butanoate metabolism
Bdh2	14.7242	0.703008	3.16807	4.68217	2.22718	0.00153457	0.0105078	Up	0.185033	0.298602	0.406575	1.37128	2.16955	0.746608	69772	3-hydroxybutyrate dehydrogenase, type 2	GO:0003858,GO:0005737,GO:0005829,GO:0006635,GO:0016491,GO:0016616,GO:0016628,GO:0019290,GO:0030855,GO:0051287,GO:0055072	3-hydroxybutyrate dehydrogenase activity|cytoplasm|cytosol|fatty acid beta-oxidation|oxidoreductase activity|oxidoreductase activity, acting on the CH-OH group of donors, NAD or NADP as acceptor|oxidoreductase activity, acting on the CH-CH group of donors, NAD or NADP as acceptor|siderophore biosynthetic process|epithelial cell differentiation|NAD binding|iron ion homeostasis	mmu00072,mmu00650	Synthesis and degradation of ketone bodies|Butanoate metabolism
Bdnf	109.668	0.275878	2.61019	1.64729	0.720094	0.00904921	0.042125	Up	0.97973	0.959546	0.657499	1.29038	1.39685	1.66727	12064	brain derived neurotrophic factor	GO:0001657,GO:0001662,GO:0005102,GO:0005163,GO:0005169,GO:0005515,GO:0005576,GO:0005615,GO:0005737,GO:0005739,GO:0005788,GO:0006120,GO:0007169,GO:0007214,GO:0007399,GO:0007406,GO:0007411,GO:0007412,GO:0007416,GO:0007422,GO:0007611,GO:0007612,GO:0007613,GO:0007623,GO:0007631,GO:0008021,GO:0008038,GO:0008083,GO:0010832,GO:0010976,GO:0014047,GO:0016358,GO:0016607,GO:0019222,GO:0021675,GO:0030061,GO:…	ureteric bud development|behavioral fear response|signaling receptor binding|nerve growth factor receptor binding|neurotrophin TRKB receptor binding|protein binding|extracellular region|extracellular space|cytoplasm|mitochondrion|endoplasmic reticulum lumen|mitochondrial electron transport, NADH to ubiquinone|transmembrane receptor protein tyrosine kinase signaling pathway|gamma-aminobutyric acid…	mmu04010,mmu04014,mmu04024,mmu04151,mmu04722,mmu05016,mmu05022,mmu05030,mmu05034	MAPK signaling pathway|Ras signaling pathway|cAMP signaling pathway|PI3K-Akt signaling pathway|Neurotrophin signaling pathway|Huntington disease|Pathways of neurodegeneration - multiple diseases|Cocaine addiction|Alcoholism
Bean1	34.8301	0.386006	4.02069	2.93225	1.55201	5.80287e-05	0.000690628	Up	0.268294	0.334004	0.342888	0.96685	0.922455	0.927916	65115	brain expressed, associated with Nedd4, 1	GO:0005515,GO:0016020,GO:0016021	protein binding|membrane|integral component of membrane	mmu05017	Spinocerebellar ataxia
Bend4	83.5771	0.326315	2.86439	1.91148	0.934693	0.00417811	0.0234207	Up	0.411174	0.56257	0.454545	0.649696	0.943259	1.19854	666938	BEN domain containing 4
Bend6	39.2287	0.544769	2.9367	3.03106	1.59982	0.00331727	0.0195476	Up	0.529875	0.405048	0.577774	0.596189	1.75545	2.36311	320705	BEN domain containing 6	GO:0003682,GO:0003714,GO:0005634,GO:0007399,GO:0045666,GO:0045746	chromatin binding|transcription corepressor activity|nucleus|nervous system development|positive regulation of neuron differentiation|negative regulation of Notch signaling pathway
Best3	437.764	0.205814	3.30634	1.60268	0.68049	0.000945243	0.00718147	Up	2.47905	2.05445	2.3002	3.46037	3.23296	4.41987	382427	bestrophin 3	GO:0005254,GO:0005886,GO:0006811,GO:0006821,GO:0015698,GO:0016020,GO:0016021,GO:0034707,GO:0043271	chloride channel activity|plasma membrane|ion transport|chloride transport|inorganic anion transport|membrane|integral component of membrane|chloride channel complex|negative regulation of ion transport
Bgn	18696.8	0.241722	12.2921	7.84229	2.97127	9.98847e-35	9.04956e-32	Up	126.871	93.9986	121.775	754.778	1289.68	714.911	12111	biglycan	GO:0005539,GO:0005576,GO:0005615,GO:0005622,GO:0009986,GO:0019800,GO:0030021,GO:0030133,GO:0031012,GO:0042383,GO:0050840,GO:0060348,GO:0061975,GO:0062023	glycosaminoglycan binding|extracellular region|extracellular space|intracellular anatomical structure|cell surface|peptide cross-linking via chondroitin 4-sulfate glycosaminoglycan|extracellular matrix structural constituent conferring compression resistance|transport vesicle|extracellular matrix|sarcolemma|extracellular matrix binding|bone development|articular cartilage development|collagen-con…
Bhlhe41	475.748	0.318657	4.45616	2.67583	1.41999	8.3442e-06	0.00013205	Up	2.97454	3.06302	2.46768	4.34022	8.00907	10.9691	79362	basic helix-loop-helix family, member e41	GO:0000122,GO:0000978,GO:0000981,GO:0001227,GO:0003677,GO:0003714,GO:0005515,GO:0005634,GO:0005654,GO:0006355,GO:0006357,GO:0007623,GO:0009952,GO:0010832,GO:0010944,GO:0017053,GO:0032922,GO:0042803,GO:0042826,GO:0043425,GO:0043426,GO:0045892,GO:0046982,GO:0046983,GO:0048511,GO:0050767,GO:0061629,GO:0070888	negative regulation of transcription by RNA polymerase II|RNA polymerase II cis-regulatory region sequence-specific DNA binding|DNA-binding transcription factor activity, RNA polymerase II-specific|DNA-binding transcription repressor activity, RNA polymerase II-specific|DNA binding|transcription corepressor activity|protein binding|nucleus|nucleoplasm|regulation of transcription, DNA-templated|re…	mmu04710	Circadian rhythm	bHLH
Bicc1	743.915	0.227645	6.17188	2.64817	1.40499	6.74847e-10	2.82734e-08	Up	5.05652	4.21641	5.50846	12.2492	17.5797	10.2278	83675	BicC family RNA binding protein 1	GO:0001822,GO:0003676,GO:0003723,GO:0005515,GO:0005737,GO:0007275,GO:0007368,GO:0007507,GO:0090090	kidney development|nucleic acid binding|RNA binding|protein binding|cytoplasm|multicellular organism development|determination of left/right symmetry|heart development|negative regulation of canonical Wnt signaling pathway
Bmp1	908.913	0.2483	3.86818	1.94594	0.960471	0.000109651	0.00119063	Up	8.86801	9.60507	12.7401	18.3764	28.1352	15.7045	12153	bone morphogenetic protein 1	GO:0001503,GO:0004222,GO:0005125,GO:0005509,GO:0005515,GO:0005576,GO:0005615,GO:0005794,GO:0006508,GO:0007275,GO:0008083,GO:0008233,GO:0008237,GO:0008270,GO:0016787,GO:0030154,GO:0031982,GO:0042802,GO:0046872,GO:0051216,GO:0061036,GO:0062023	ossification|metalloendopeptidase activity|cytokine activity|calcium ion binding|protein binding|extracellular region|extracellular space|Golgi apparatus|proteolysis|multicellular organism development|growth factor activity|peptidase activity|metallopeptidase activity|zinc ion binding|hydrolase activity|cell differentiation|vesicle|identical protein binding|metal ion binding|cartilage development…
Bmp2k	252.749	0.270331	3.52498	1.93578	0.952912	0.000423516	0.0037253	Up	0.9724	0.877927	1.30551	2.44959	2.21382	1.52949	140780	BMP2 inducible kinase	GO:0000166,GO:0004672,GO:0004674,GO:0005524,GO:0005634,GO:0005737,GO:0006468,GO:0016301,GO:0016310,GO:0016607,GO:0016740,GO:0019208,GO:0030500,GO:0035612,GO:0045747,GO:0106310,GO:0106311,GO:2000369	nucleotide binding|protein kinase activity|protein serine/threonine kinase activity|ATP binding|nucleus|cytoplasm|protein phosphorylation|kinase activity|phosphorylation|nuclear speck|transferase activity|phosphatase regulator activity|regulation of bone mineralization|AP-2 adaptor complex binding|positive regulation of Notch signaling pathway|protein serine kinase activity|protein threonine kina…	mmu05202	Transcriptional misregulation in cancer
Bmp4	126.862	0.280814	3.46868	1.96435	0.974055	0.000523014	0.0043957	Up	3.15966	2.24356	2.97548	6.57456	5.71965	4.38052	12159	bone morphogenetic protein 4	GO:0000122,GO:0000186,GO:0001501,GO:0001503,GO:0001525,GO:0001541,GO:0001568,GO:0001649,GO:0001654,GO:0001656,GO:0001657,GO:0001658,GO:0001707,GO:0001759,GO:0001822,GO:0001843,GO:0001934,GO:0001936,GO:0001938,GO:0001944,GO:0001958,GO:0002043,GO:0002062,GO:0002244,GO:0002320,GO:0003014,GO:0003130,GO:0003139,GO:0003148,GO:0003149,GO:0003150,GO:0003151,GO:0003180,GO:0003184,GO:0003197,GO:0003198,GO:…	negative regulation of transcription by RNA polymerase II|activation of MAPKK activity|skeletal system development|ossification|angiogenesis|ovarian follicle development|blood vessel development|osteoblast differentiation|eye development|metanephros development|ureteric bud development|branching involved in ureteric bud morphogenesis|mesoderm formation|organ induction|kidney development|neural tu…	mmu04060,mmu04350,mmu04390,mmu04550,mmu04919,mmu05200,mmu05217,mmu05418	Cytokine-cytokine receptor interaction|TGF-beta signaling pathway|Hippo signaling pathway|Signaling pathways regulating pluripotency of stem cells|Thyroid hormone signaling pathway|Pathways in cancer|Basal cell carcinoma|Fluid shear stress and atherosclerosis
Bmt2	236.245	0.182835	3.56419	1.57097	0.651658	0.000364983	0.00329564	Up	2.84536	3.26214	2.82744	4.4184	5.33239	4.5675	101148	base methyltransferase of 25S rRNA 2	GO:0005730,GO:0008168,GO:0016433,GO:0016740,GO:0032259,GO:0034198,GO:0140007,GO:1904047,GO:1904262,GO:1990130	nucleolus|methyltransferase activity|rRNA (adenine) methyltransferase activity|transferase activity|methylation|cellular response to amino acid starvation|KICSTOR complex|S-adenosyl-L-methionine binding|negative regulation of TORC1 signaling|GATOR1 complex
Bnc2	62.5871	0.443559	4.69783	4.23912	2.08377	2.62938e-06	4.73484e-05	Up	0.0886402	0.134106	0.146078	0.407412	0.861546	0.345627	242509	basonuclin 2	GO:0000976,GO:0003416,GO:0003677,GO:0005634,GO:0005654,GO:0006355,GO:0042981,GO:0043586,GO:0046872,GO:0060021,GO:0060485	transcription cis-regulatory region binding|endochondral bone growth|DNA binding|nucleus|nucleoplasm|regulation of transcription, DNA-templated|regulation of apoptotic process|tongue development|metal ion binding|roof of mouth development|mesenchyme development			zf-C2H2
Bok	79.0313	0.333857	4.53978	2.85926	1.51564	5.63122e-06	9.30788e-05	Up	1.48374	1.79583	2.00855	5.70946	3.77703	5.78543	51800	BCL2-related ovarian killer	GO:0001836,GO:0005102,GO:0005515,GO:0005634,GO:0005737,GO:0005739,GO:0005741,GO:0005743,GO:0005768,GO:0005783,GO:0005789,GO:0005794,GO:0006915,GO:0006919,GO:0006921,GO:0008630,GO:0008635,GO:0010506,GO:0016020,GO:0016021,GO:0031625,GO:0031901,GO:0031966,GO:0032588,GO:0033106,GO:0042803,GO:0042981,GO:0043065,GO:0043524,GO:0044877,GO:0046982,GO:0046983,GO:0051259,GO:0051400,GO:0051402,GO:0051480,GO:…	release of cytochrome c from mitochondria|signaling receptor binding|protein binding|nucleus|cytoplasm|mitochondrion|mitochondrial outer membrane|mitochondrial inner membrane|endosome|endoplasmic reticulum|endoplasmic reticulum membrane|Golgi apparatus|apoptotic process|activation of cysteine-type endopeptidase activity involved in apoptotic process|cellular component disassembly involved in exec…	mmu04215	Apoptosis - multiple species
Bola1	128.737	0.270669	-3.24585	0.543913	-0.878551	0.001171	0.00856884	Down	12.6438	15.2227	10.7318	5.47709	7.54605	8.44275	69168	bolA-like 1 (E. coli)	GO:0005739	mitochondrion
Borcs8	440.987	0.179991	3.86166	1.61896	0.695064	0.000112619	0.0012183	Up	11.6601	8.57553	9.66033	15.9913	17.0749	16.1674	72368	BLOC-1 related complex subunit 8	GO:0005764,GO:0016020,GO:0099078	lysosome|membrane|BORC complex
Bst2	1253.55	0.411321	-5.81701	0.190431	-2.39266	5.99081e-09	2.03856e-07	Down	301.848	97.7121	124.94	21.5733	40.6615	40.3191	69550	bone marrow stromal cell antigen 2	GO:0002376,GO:0005737,GO:0005768,GO:0005794,GO:0005886,GO:0008191,GO:0009615,GO:0009986,GO:0016020,GO:0016021,GO:0016324,GO:0031225,GO:0032956,GO:0034341,GO:0035455,GO:0035456,GO:0045071,GO:0045087,GO:0051607,GO:1901253	immune system process|cytoplasm|endosome|Golgi apparatus|plasma membrane|metalloendopeptidase inhibitor activity|response to virus|cell surface|membrane|integral component of membrane|apical plasma membrane|anchored component of membrane|regulation of actin cytoskeleton organization|response to interferon-gamma|response to interferon-alpha|response to interferon-beta|negative regulation of viral …	mmu05168,mmu05170	Herpes simplex virus 1 infection|Human immunodeficiency virus 1 infection
Btg3	170.002	0.251283	3.14038	1.72803	0.789125	0.00168727	0.011355	Up	5.46702	6.61693	5.48201	12.0336	8.71562	9.94561	12228	BTG anti-proliferation factor 3	GO:0005515,GO:0005634,GO:0005737,GO:0008285,GO:0045930	protein binding|nucleus|cytoplasm|negative regulation of cell population proliferation|negative regulation of mitotic cell cycle	mmu03018	RNA degradation
Btnl9	376.479	0.369071	-3.64723	0.393357	-1.34609	0.000265082	0.00253021	Down	12.033	17.0789	15.0627	2.58495	7.71556	7.6246	237754	butyrophilin-like 9	GO:0001817,GO:0005102,GO:0009897,GO:0016020,GO:0016021,GO:0050852	regulation of cytokine production|signaling receptor binding|external side of plasma membrane|membrane|integral component of membrane|T cell receptor signaling pathway
C1qbp	1575.31	0.163712	-3.61214	0.66372	-0.591353	0.000303677	0.00283458	Down	103.62	119.918	103.657	61.919	77.0797	82.5626	12261	complement component 1, q subcomponent binding protein	GO:0000122,GO:0001849,GO:0002250,GO:0002376,GO:0003714,GO:0003729,GO:0005080,GO:0005515,GO:0005540,GO:0005576,GO:0005615,GO:0005634,GO:0005737,GO:0005739,GO:0005759,GO:0005829,GO:0005886,GO:0006397,GO:0006915,GO:0006958,GO:0008134,GO:0008380,GO:0008494,GO:0009986,GO:0014065,GO:0016020,GO:0030449,GO:0030984,GO:0031690,GO:0032689,GO:0032695,GO:0039534,GO:0039536,GO:0042254,GO:0042256,GO:0043065,GO:…	negative regulation of transcription by RNA polymerase II|complement component C1q complex binding|adaptive immune response|immune system process|transcription corepressor activity|mRNA binding|protein kinase C binding|protein binding|hyaluronic acid binding|extracellular region|extracellular space|nucleus|cytoplasm|mitochondrion|mitochondrial matrix|cytosol|plasma membrane|mRNA processing|apopto…
C1qtnf2	65.1629	0.421914	3.34875	2.66269	1.41289	0.000811772	0.0063368	Up	1.0301	1.43107	1.98228	2.45107	6.09435	3.66992	69183	C1q and tumor necrosis factor related protein 2	GO:0000187,GO:0005102,GO:0005515,GO:0005576,GO:0005581,GO:0005615,GO:0019216,GO:0032991,GO:0042802,GO:0045725,GO:0046321,GO:0046326	activation of MAPK activity|signaling receptor binding|protein binding|extracellular region|collagen trimer|extracellular space|regulation of lipid metabolic process|protein-containing complex|identical protein binding|positive regulation of glycogen biosynthetic process|positive regulation of fatty acid oxidation|positive regulation of glucose import
C1qtnf3	15.7855	1.58505	4.02735	83.4907	6.38354	5.64087e-05	0.000675785	Up	0.0281378	0	0	0.0962442	2.13581	0.36681	81799	C1q and tumor necrosis factor related protein 3	GO:0001819,GO:0005576,GO:0005581,GO:0005615,GO:0010629,GO:0032715,GO:0032991,GO:0035356,GO:0042593,GO:0042802,GO:0045721,GO:0050728,GO:0051897,GO:0070165,GO:0070374,GO:0071638,GO:1901223	positive regulation of cytokine production|extracellular region|collagen trimer|extracellular space|negative regulation of gene expression|negative regulation of interleukin-6 production|protein-containing complex|cellular triglyceride homeostasis|glucose homeostasis|identical protein binding|negative regulation of gluconeogenesis|negative regulation of inflammatory response|positive regulation o…
C1qtnf6	509.196	0.444091	6.05889	6.45624	2.69069	1.37068e-09	5.37011e-08	Up	2.35856	1.8069	5.73575	21.0328	31.9332	12.4049	72709	C1q and tumor necrosis factor related protein 6	GO:0005515,GO:0005576,GO:0005581,GO:0005615,GO:0032991,GO:0042802	protein binding|extracellular region|collagen trimer|extracellular space|protein-containing complex|identical protein binding
C1qtnf7	121.384	0.341847	3.6794	2.3913	1.25779	0.00023378	0.00228515	Up	3.23133	2.47214	2.25405	7.12963	8.34572	3.93754	109323	C1q and tumor necrosis factor related protein 7	GO:0005515,GO:0005576,GO:0005581,GO:0005615,GO:0042802	protein binding|extracellular region|collagen trimer|extracellular space|identical protein binding
C1qtnf9	616.43	0.2695	-3.09085	0.561368	-0.832982	0.00199587	0.0129974	Down	26.1361	31.5122	21.005	10.0419	20.084	15.3355	239126	C1q and tumor necrosis factor related protein 9	GO:0005179,GO:0005515,GO:0005576,GO:0005581,GO:0005615,GO:0019395,GO:0042802,GO:0045792,GO:0071902,GO:0097009,GO:1900078	hormone activity|protein binding|extracellular region|collagen trimer|extracellular space|fatty acid oxidation|identical protein binding|negative regulation of cell size|positive regulation of protein serine/threonine kinase activity|energy homeostasis|positive regulation of cellular response to insulin stimulus
C3ar1	584.525	0.404415	2.60873	2.07773	1.05501	0.00908792	0.0422374	Up	6.00282	4.03771	7.79055	11.9629	20.2655	5.84008	12267	complement component 3a receptor 1	GO:0001850,GO:0002430,GO:0002462,GO:0004875,GO:0004876,GO:0004930,GO:0005886,GO:0006935,GO:0006954,GO:0007165,GO:0007186,GO:0007200,GO:0007204,GO:0008217,GO:0010575,GO:0010759,GO:0016020,GO:0016021,GO:0030335,GO:0045766,GO:0048661,GO:0051482,GO:0072126,GO:0090023,GO:2000573	complement component C3a binding|complement receptor mediated signaling pathway|tolerance induction to nonself antigen|complement receptor activity|complement component C3a receptor activity|G protein-coupled receptor activity|plasma membrane|chemotaxis|inflammatory response|signal transduction|G protein-coupled receptor signaling pathway|phospholipase C-activating G protein-coupled receptor sign…	mmu04080,mmu04610,mmu05150,mmu05171	Neuroactive ligand-receptor interaction|Complement and coagulation cascades|Staphylococcus aureus infection|Coronavirus disease - COVID-19
C77080	132.59	0.309413	2.62117	1.75445	0.811023	0.00876295	0.0411626	Up	0.970797	1.05131	1.4074	2.56689	2.05742	1.46299	97130	expressed sequence C77080	GO:0030154	cell differentiation
Cabcoco1	176.478	0.244854	-5.32686	0.404917	-1.3043	9.99232e-08	2.69737e-06	Down	2.97243	3.907	3.16427	1.04372	1.56849	1.55104	73287	ciliary associated calcium binding coiled-coil 1	GO:0005509,GO:0005737,GO:0005813,GO:0005856,GO:0005929,GO:0031514,GO:0036126,GO:0042995,GO:0046872	calcium ion binding|cytoplasm|centrosome|cytoskeleton|cilium|motile cilium|sperm flagellum|cell projection|metal ion binding
Cacfd1	589.8	0.152562	-4.16337	0.643864	-0.635173	3.13582e-05	0.000411003	Down	17.0668	19.777	18.1716	11.9577	11.8742	12.1752	381356	calcium channel flower domain containing 1	GO:0016020,GO:0016021,GO:0016192	membrane|integral component of membrane|vesicle-mediated transport
Cacna1d	92.0807	0.525656	3.34795	3.38668	1.75987	0.000814111	0.00634823	Up	0.118634	0.114869	0.263336	0.916632	0.509861	0.260385	12289	calcium channel, voltage-dependent, L type, alpha 1D subunit	GO:0005216,GO:0005244,GO:0005245,GO:0005262,GO:0005515,GO:0005634,GO:0005737,GO:0005886,GO:0005887,GO:0005891,GO:0006811,GO:0006816,GO:0007188,GO:0007605,GO:0008331,GO:0009986,GO:0016020,GO:0016021,GO:0016324,GO:0019722,GO:0030001,GO:0030018,GO:0030165,GO:0030425,GO:0030506,GO:0032590,GO:0032793,GO:0034765,GO:0035774,GO:0042383,GO:0043025,GO:0045762,GO:0046872,GO:0051393,GO:0051924,GO:0051928,GO:…	ion channel activity|voltage-gated ion channel activity|voltage-gated calcium channel activity|calcium channel activity|protein binding|nucleus|cytoplasm|plasma membrane|integral component of plasma membrane|voltage-gated calcium channel complex|ion transport|calcium ion transport|adenylate cyclase-modulating G protein-coupled receptor signaling pathway|sensory perception of sound|high voltage-ga…	mmu04010,mmu04020,mmu04022,mmu04024,mmu04218,mmu04260,mmu04261,mmu04270,mmu04530,mmu04713,mmu04723,mmu04724,mmu04725,mmu04726,mmu04727,mmu04728,mmu04911,mmu04912,mmu04921,mmu04924,mmu04925,mmu04927,mmu04929,mmu04930,mmu04934,mmu04935,mmu04973,mmu05010,mmu05020,mmu05022,mmu05031,mmu05410,mmu05412,mmu05414	MAPK signaling pathway|Calcium signaling pathway|cGMP-PKG signaling pathway|cAMP signaling pathway|Cellular senescence|Cardiac muscle contraction|Adrenergic signaling in cardiomyocytes|Vascular smooth muscle contraction|Tight junction|Circadian entrainment|Retrograde endocannabinoid signaling|Glutamatergic synapse|Cholinergic synapse|Serotonergic synapse|GABAergic synapse|Dopaminergic synapse|Ins…
Cacna1s	250.354	0.42725	-7.29103	0.115415	-3.11509	3.07586e-13	2.49093e-11	Down	6.12298	4.95643	2.53871	0.354656	0.909287	0.365868	12292	calcium channel, voltage-dependent, L type, alpha 1S subunit	GO:0001501,GO:0002074,GO:0005216,GO:0005244,GO:0005245,GO:0005262,GO:0005516,GO:0005737,GO:0005886,GO:0005891,GO:0006811,GO:0006816,GO:0006936,GO:0006941,GO:0007029,GO:0007519,GO:0007520,GO:0007528,GO:0008331,GO:0016020,GO:0016021,GO:0016529,GO:0030315,GO:0031674,GO:0034765,GO:0042383,GO:0043501,GO:0044327,GO:0046872,GO:0048741,GO:0055001,GO:0055085,GO:0070509,GO:0070588	skeletal system development|extraocular skeletal muscle development|ion channel activity|voltage-gated ion channel activity|voltage-gated calcium channel activity|calcium channel activity|calmodulin binding|cytoplasm|plasma membrane|voltage-gated calcium channel complex|ion transport|calcium ion transport|muscle contraction|striated muscle contraction|endoplasmic reticulum organization|skeletal m…	mmu04010,mmu04020,mmu04022,mmu04024,mmu04260,mmu04261,mmu04270,mmu04723,mmu04725,mmu04726,mmu04727,mmu04911,mmu04912,mmu04921,mmu04924,mmu04925,mmu04927,mmu04929,mmu04934,mmu04935,mmu05010,mmu05020,mmu05022,mmu05410,mmu05412,mmu05414	MAPK signaling pathway|Calcium signaling pathway|cGMP-PKG signaling pathway|cAMP signaling pathway|Cardiac muscle contraction|Adrenergic signaling in cardiomyocytes|Vascular smooth muscle contraction|Retrograde endocannabinoid signaling|Cholinergic synapse|Serotonergic synapse|GABAergic synapse|Insulin secretion|GnRH signaling pathway|Oxytocin signaling pathway|Renin secretion|Aldosterone synthes…
Cacnb1	229.57	0.286185	6.89192	3.9241	1.97236	5.50438e-12	3.69405e-10	Up	1.37837	1.70631	1.4459	7.86275	5.36212	4.72776	12295	calcium channel, voltage-dependent, beta 1 subunit	GO:0005244,GO:0005245,GO:0005262,GO:0005515,GO:0005886,GO:0005891,GO:0006612,GO:0006811,GO:0006816,GO:0007268,GO:0007528,GO:0008331,GO:0016020,GO:0016529,GO:0030315,GO:0034765,GO:0098793,GO:1901385,GO:1902514,GO:1904646	voltage-gated ion channel activity|voltage-gated calcium channel activity|calcium channel activity|protein binding|plasma membrane|voltage-gated calcium channel complex|protein targeting to membrane|ion transport|calcium ion transport|chemical synaptic transmission|neuromuscular junction development|high voltage-gated calcium channel activity|membrane|sarcoplasmic reticulum|T-tubule|regulation of…	mmu04010,mmu04260,mmu04261,mmu04921,mmu05410,mmu05412,mmu05414	MAPK signaling pathway|Cardiac muscle contraction|Adrenergic signaling in cardiomyocytes|Oxytocin signaling pathway|Hypertrophic cardiomyopathy|Arrhythmogenic right ventricular cardiomyopathy|Dilated cardiomyopathy
Cacnb3	116.247	0.331354	4.35032	2.71602	1.4415	1.35938e-05	0.000199853	Up	0.786609	1.15834	0.910512	2.18608	3.83793	1.95322	12297	calcium channel, voltage-dependent, beta 3 subunit	GO:0005244,GO:0005245,GO:0005246,GO:0005262,GO:0005515,GO:0005737,GO:0005886,GO:0005891,GO:0006811,GO:0006816,GO:0007268,GO:0007528,GO:0008331,GO:0016020,GO:0016324,GO:0019901,GO:0034765,GO:0050852,GO:0050966,GO:0060402,GO:0061577,GO:0070588,GO:0072659,GO:0090314,GO:0098903,GO:1901385,GO:1901386,GO:1901387,GO:1901843,GO:1902630,GO:1905788,GO:1990454,GO:2000463	voltage-gated ion channel activity|voltage-gated calcium channel activity|calcium channel regulator activity|calcium channel activity|protein binding|cytoplasm|plasma membrane|voltage-gated calcium channel complex|ion transport|calcium ion transport|chemical synaptic transmission|neuromuscular junction development|high voltage-gated calcium channel activity|membrane|apical plasma membrane|protein…	mmu04010,mmu04260,mmu04261,mmu04921,mmu05410,mmu05412,mmu05414	MAPK signaling pathway|Cardiac muscle contraction|Adrenergic signaling in cardiomyocytes|Oxytocin signaling pathway|Hypertrophic cardiomyopathy|Arrhythmogenic right ventricular cardiomyopathy|Dilated cardiomyopathy
Cacng7	90.0746	0.344679	2.67449	1.89453	0.921839	0.00748441	0.0363586	Up	1.18878	1.21164	1.21768	1.90824	3.53294	1.61186	81904	calcium channel, voltage-dependent, gamma subunit 7	GO:0005244,GO:0005245,GO:0005246,GO:0005262,GO:0005737,GO:0005769,GO:0006811,GO:0006816,GO:0016020,GO:0016021,GO:0016247,GO:0019226,GO:0032281,GO:0034765,GO:0043005,GO:0043025,GO:0043488,GO:0044300,GO:0051968,GO:0070588,GO:0098839,GO:0098943,GO:0098970,GO:0098978,GO:0099061,GO:0099590,GO:0099645,GO:1903861,GO:1990454,GO:2000311	voltage-gated ion channel activity|voltage-gated calcium channel activity|calcium channel regulator activity|calcium channel activity|cytoplasm|early endosome|ion transport|calcium ion transport|membrane|integral component of membrane|channel regulator activity|transmission of nerve impulse|AMPA glutamate receptor complex|regulation of ion transmembrane transport|neuron projection|neuronal cell b…	mmu04010,mmu04260,mmu04261,mmu04921,mmu05410,mmu05412,mmu05414	MAPK signaling pathway|Cardiac muscle contraction|Adrenergic signaling in cardiomyocytes|Oxytocin signaling pathway|Hypertrophic cardiomyopathy|Arrhythmogenic right ventricular cardiomyopathy|Dilated cardiomyopathy
Cacybp	783.14	0.202698	-3.21071	0.636926	-0.650803	0.00132409	0.0094042	Down	38.0741	25.1178	27.9048	18.2954	20.7542	20.0497	12301	calcyclin binding protein	GO:0005515,GO:0005634,GO:0005641,GO:0005654,GO:0005737,GO:0005829,GO:0007507,GO:0015631,GO:0019005,GO:0019904,GO:0030877,GO:0031625,GO:0042803,GO:0043005,GO:0044297,GO:0044548,GO:0045740,GO:0055007,GO:0060416,GO:0060548,GO:1990830	protein binding|nucleus|nuclear envelope lumen|nucleoplasm|cytoplasm|cytosol|heart development|tubulin binding|SCF ubiquitin ligase complex|protein domain specific binding|beta-catenin destruction complex|ubiquitin protein ligase binding|protein homodimerization activity|neuron projection|cell body|S100 protein binding|positive regulation of DNA replication|cardiac muscle cell differentiation|res…	mmu04310	Wnt signaling pathway
Cadm3	108.783	0.402352	-3.05475	0.426589	-1.22908	0.00225251	0.0143729	Down	1.7916	0.72714	2.05086	0.724728	0.595845	0.649321	94332	cell adhesion molecule 3	GO:0005515,GO:0005886,GO:0005911,GO:0007155,GO:0007156,GO:0007157,GO:0008104,GO:0016020,GO:0016021,GO:0030054,GO:0042803,GO:0098688,GO:0099056	protein binding|plasma membrane|cell-cell junction|cell adhesion|homophilic cell adhesion via plasma membrane adhesion molecules|heterophilic cell-cell adhesion via plasma membrane cell adhesion molecules|protein localization|membrane|integral component of membrane|cell junction|protein homodimerization activity|parallel fiber to Purkinje cell synapse|integral component of presynaptic membrane	mmu04514	Cell adhesion molecules
Cadps	3.18028	1.68367	2.99928	33.1237	5.04979	0.00270617	0.0166931	Up	0	0	0	0.0933886	0.0673964	0.0564962	27062	Ca2+-dependent secretion activator	GO:0005509,GO:0005515,GO:0005546,GO:0006887,GO:0008289,GO:0015031,GO:0016020,GO:0016050,GO:0016079,GO:0016082,GO:0019901,GO:0030054,GO:0031045,GO:0031410,GO:0045202,GO:0045921,GO:0045956,GO:0046872,GO:0050432,GO:0098674,GO:0098793,GO:0098978,GO:0099525,GO:1990504	calcium ion binding|protein binding|phosphatidylinositol-4,5-bisphosphate binding|exocytosis|lipid binding|protein transport|membrane|vesicle organization|synaptic vesicle exocytosis|synaptic vesicle priming|protein kinase binding|cell junction|dense core granule|cytoplasmic vesicle|synapse|positive regulation of exocytosis|positive regulation of calcium ion-dependent exocytosis|metal ion binding…
Cald1	1031.73	0.172235	4.55687	1.72292	0.784852	5.19209e-06	8.69105e-05	Up	5.97896	5.7804	7.53016	10.8264	12.9534	10.0892	109624	caldesmon 1	GO:0001525,GO:0003779,GO:0005884,GO:0006940,GO:0014069,GO:0015629,GO:0016020,GO:0017022,GO:0030425,GO:0030478,GO:0032092,GO:0043025,GO:0043197,GO:0051017,GO:0071559	angiogenesis|actin binding|actin filament|regulation of smooth muscle contraction|postsynaptic density|actin cytoskeleton|membrane|myosin binding|dendrite|actin cap|positive regulation of protein binding|neuronal cell body|dendritic spine|actin filament bundle assembly|response to transforming growth factor beta	mmu04270	Vascular smooth muscle contraction
Calhm6	21.5052	0.784846	-2.56224	0.248108	-2.01096	0.0104	0.0467843	Down	4.07528	0.582192	1.76158	0.285642	0.927635	0.43546	215900	calcium homeostasis modulator family member 6	GO:0005261,GO:0005887,GO:0006811,GO:0016020,GO:0016021	cation channel activity|integral component of plasma membrane|ion transport|membrane|integral component of membrane
Calr	7310.77	0.159823	-6.90558	0.46533	-1.10367	4.99995e-12	3.37113e-10	Down	295.655	335.697	403.774	160.147	175.704	154.157	12317	calreticulin	GO:0000122,GO:0001669,GO:0002502,GO:0003729,GO:0005178,GO:0005506,GO:0005509,GO:0005515,GO:0005576,GO:0005615,GO:0005634,GO:0005635,GO:0005737,GO:0005783,GO:0005788,GO:0005789,GO:0005790,GO:0005794,GO:0005829,GO:0005844,GO:0006457,GO:0006611,GO:0008284,GO:0009897,GO:0009986,GO:0010595,GO:0010628,GO:0016020,GO:0016529,GO:0017148,GO:0030246,GO:0030866,GO:0030968,GO:0031410,GO:0031625,GO:0032991,GO:…	negative regulation of transcription by RNA polymerase II|acrosomal vesicle|peptide antigen assembly with MHC class I protein complex|mRNA binding|integrin binding|iron ion binding|calcium ion binding|protein binding|extracellular region|extracellular space|nucleus|nuclear envelope|cytoplasm|endoplasmic reticulum|endoplasmic reticulum lumen|endoplasmic reticulum membrane|smooth endoplasmic reticu…	mmu04141,mmu04145,mmu04612,mmu05142,mmu05163,mmu05166,mmu05168,mmu05169,mmu05170	Protein processing in endoplasmic reticulum|Phagosome|Antigen processing and presentation|Chagas disease|Human cytomegalovirus infection|Human T-cell leukemia virus 1 infection|Herpes simplex virus 1 infection|Epstein-Barr virus infection|Human immunodeficiency virus 1 infection
Calr3	260.526	0.19011	-8.0097	0.348029	-1.52272	1.14985e-15	1.26274e-13	Down	12.4471	13.5119	15.6894	4.79298	4.90221	5.03922	73316	calreticulin 3	GO:0005509,GO:0005515,GO:0005635,GO:0005783,GO:0005788,GO:0005789,GO:0006457,GO:0007283,GO:0030154,GO:0030968,GO:0044183,GO:0051082	calcium ion binding|protein binding|nuclear envelope|endoplasmic reticulum|endoplasmic reticulum lumen|endoplasmic reticulum membrane|protein folding|spermatogenesis|cell differentiation|endoplasmic reticulum unfolded protein response|protein folding chaperone|unfolded protein binding
Calu	7036.97	0.14466	4.14623	1.5155	0.599792	3.37996e-05	0.000439536	Up	110.573	116.82	138.086	185.799	184.343	192.285	12321	calumenin	GO:0004857,GO:0005509,GO:0005576,GO:0005783,GO:0005788,GO:0005794,GO:0016020,GO:0016529,GO:0019899,GO:0043231,GO:0046872	enzyme inhibitor activity|calcium ion binding|extracellular region|endoplasmic reticulum|endoplasmic reticulum lumen|Golgi apparatus|membrane|sarcoplasmic reticulum|enzyme binding|intracellular membrane-bounded organelle|metal ion binding
Camk2g	1003.54	0.198807	3.24985	1.56492	0.646092	0.00115467	0.00847502	Up	13.4749	13.3783	12.3506	18.7685	18.0023	25.5301	12325	calcium/calmodulin-dependent protein kinase II gamma	GO:0000082,GO:0000166,GO:0001666,GO:0004672,GO:0004674,GO:0004683,GO:0005516,GO:0005524,GO:0005737,GO:0005954,GO:0006468,GO:0006816,GO:0006979,GO:0007275,GO:0007399,GO:0010975,GO:0014069,GO:0016020,GO:0016301,GO:0016310,GO:0016529,GO:0016740,GO:0030154,GO:0042802,GO:0042803,GO:0043005,GO:0046777,GO:1901897,GO:1903076	G1/S transition of mitotic cell cycle|nucleotide binding|response to hypoxia|protein kinase activity|protein serine/threonine kinase activity|calmodulin-dependent protein kinase activity|calmodulin binding|ATP binding|cytoplasm|calcium- and calmodulin-dependent protein kinase complex|protein phosphorylation|calcium ion transport|response to oxidative stress|multicellular organism development|nerv…	mmu04012,mmu04020,mmu04024,mmu04066,mmu04114,mmu04217,mmu04261,mmu04310,mmu04360,mmu04713,mmu04720,mmu04722,mmu04725,mmu04728,mmu04740,mmu04750,mmu04911,mmu04912,mmu04916,mmu04921,mmu04922,mmu04925,mmu04934,mmu04971,mmu05012,mmu05022,mmu05031,mmu05152,mmu05200,mmu05205,mmu05214,mmu05415,mmu05417	ErbB signaling pathway|Calcium signaling pathway|cAMP signaling pathway|HIF-1 signaling pathway|Oocyte meiosis|Necroptosis|Adrenergic signaling in cardiomyocytes|Wnt signaling pathway|Axon guidance|Circadian entrainment|Long-term potentiation|Neurotrophin signaling pathway|Cholinergic synapse|Dopaminergic synapse|Olfactory transduction|Inflammatory mediator regulation of TRP channels|Insulin secr…
Capn6	24.6256	0.984244	3.52739	11.0948	3.47181	0.000419678	0.00370055	Up	0.0203394	0	0.210691	0.573952	1.67566	0.416661	12338	calpain 6	GO:0001578,GO:0004198,GO:0005515,GO:0005737,GO:0005856,GO:0005874,GO:0005876,GO:0006508,GO:0008017,GO:0048471,GO:0051493	microtubule bundle formation|calcium-dependent cysteine-type endopeptidase activity|protein binding|cytoplasm|cytoskeleton|microtubule|spindle microtubule|proteolysis|microtubule binding|perinuclear region of cytoplasm|regulation of cytoskeleton organization
Capza1	530.905	0.157272	4.99564	1.7239	0.785674	5.86395e-07	1.29579e-05	Up	7.52083	7.87442	9.21568	14.044	14.4899	14.5968	12340	capping protein (actin filament) muscle Z-line, alpha 1	GO:0003779,GO:0005515,GO:0005737,GO:0005856,GO:0005903,GO:0005911,GO:0008290,GO:0016020,GO:0030036,GO:0030479,GO:0030863,GO:0034329,GO:0051015,GO:0051016,GO:0051693,GO:0071203	actin binding|protein binding|cytoplasm|cytoskeleton|brush border|cell-cell junction|F-actin capping protein complex|membrane|actin cytoskeleton organization|actin cortical patch|cortical cytoskeleton|cell junction assembly|actin filament binding|barbed-end actin filament capping|actin filament capping|WASH complex	mmu04144	Endocytosis
Car11	95.1502	0.313109	2.92789	1.88786	0.916748	0.00341275	0.0199722	Up	1.69421	2.55181	1.50681	4.15842	3.74646	3.12592	12348	carbonic anhydrase 11	GO:0004089,GO:0005576,GO:0006730,GO:0008270,GO:0016323,GO:0016836	carbonate dehydratase activity|extracellular region|one-carbon metabolic process|zinc ion binding|basolateral plasma membrane|hydro-lyase activity
Car15	23.8853	0.562318	-2.54448	0.370924	-1.43081	0.0109441	0.0487542	Down	2.35502	2.09027	1.90972	0.615332	1.45332	0.365482	80733	carbonic anhydrase 15	GO:0004089,GO:0005576,GO:0005886,GO:0006730,GO:0008270,GO:0016020,GO:0016829,GO:0016836,GO:0046658,GO:0046872	carbonate dehydratase activity|extracellular region|plasma membrane|one-carbon metabolic process|zinc ion binding|membrane|lyase activity|hydro-lyase activity|anchored component of plasma membrane|metal ion binding	mmu00910	Nitrogen metabolism
Car4	343.851	0.391638	-3.58763	0.377604	-1.40505	0.000333694	0.00306736	Down	24.1548	21.1013	16.6614	12.8809	5.77551	4.77226	12351	carbonic anhydrase 4	GO:0004089,GO:0005515,GO:0005791,GO:0005793,GO:0005794,GO:0005802,GO:0005886,GO:0006730,GO:0006885,GO:0008270,GO:0009986,GO:0015670,GO:0015701,GO:0016020,GO:0016324,GO:0016529,GO:0016829,GO:0016836,GO:0030658,GO:0030667,GO:0031225,GO:0031362,GO:0031526,GO:0042383,GO:0046658,GO:0046872,GO:0048471,GO:0070062	carbonate dehydratase activity|protein binding|rough endoplasmic reticulum|endoplasmic reticulum-Golgi intermediate compartment|Golgi apparatus|trans-Golgi network|plasma membrane|one-carbon metabolic process|regulation of pH|zinc ion binding|cell surface|carbon dioxide transport|bicarbonate transport|membrane|apical plasma membrane|sarcoplasmic reticulum|lyase activity|hydro-lyase activity|trans…	mmu00910,mmu04964	Nitrogen metabolism|Proximal tubule bicarbonate reclamation
Carhsp1	1048.01	0.221428	2.68571	1.51015	0.594691	0.00723764	0.0356012	Up	17.2919	14.332	22.5958	23.9609	26.606	32.6363	52502	calcium regulated heat stable protein 1	GO:0000177,GO:0003676,GO:0003723,GO:0003730,GO:0005515,GO:0005737,GO:0005829,GO:0043186,GO:0043488	cytoplasmic exosome (RNase complex)|nucleic acid binding|RNA binding|mRNA 3'-UTR binding|protein binding|cytoplasm|cytosol|P granule|regulation of mRNA stability			CSD
Carnmt1	502.393	0.161773	-4.42953	0.608539	-0.716577	9.44394e-06	0.000147045	Down	8.35668	9.37564	10.0814	5.09642	6.00505	6.14476	67383	carnosine N-methyltransferase 1	GO:0005634,GO:0005737,GO:0005829,GO:0008168,GO:0008757,GO:0016740,GO:0030735,GO:0032259,GO:0035498,GO:0042803	nucleus|cytoplasm|cytosol|methyltransferase activity|S-adenosylmethionine-dependent methyltransferase activity|transferase activity|carnosine N-methyltransferase activity|methylation|carnosine metabolic process|protein homodimerization activity	mmu00340	Histidine metabolism
Casp12	300.361	0.425882	-2.6199	0.461446	-1.11577	0.00879553	0.0412221	Down	19.5285	5.18095	14.3783	4.48806	7.66618	6.31524	12364	caspase 12	GO:0002020,GO:0004175,GO:0004197,GO:0005515,GO:0005634,GO:0005737,GO:0005783,GO:0005829,GO:0006508,GO:0006915,GO:0006919,GO:0008233,GO:0008234,GO:0010663,GO:0016540,GO:0016787,GO:0030968,GO:0042981,GO:0043065,GO:0043231,GO:0043280,GO:0050727,GO:0070059,GO:0072557,GO:0072559,GO:0097153,GO:0097169,GO:0097193,GO:0097199,GO:0097200,GO:0097264	protease binding|endopeptidase activity|cysteine-type endopeptidase activity|protein binding|nucleus|cytoplasm|endoplasmic reticulum|cytosol|proteolysis|apoptotic process|activation of cysteine-type endopeptidase activity involved in apoptotic process|peptidase activity|cysteine-type peptidase activity|positive regulation of striated muscle cell apoptotic process|protein autoprocessing|hydrolase …	mmu04141,mmu04210,mmu04621,mmu05010,mmu05014,mmu05020,mmu05022,mmu05161	Protein processing in endoplasmic reticulum|Apoptosis|NOD-like receptor signaling pathway|Alzheimer disease|Amyotrophic lateral sclerosis|Prion disease|Pathways of neurodegeneration - multiple diseases|Hepatitis B
Casp7	206.047	0.274265	-3.12276	0.552304	-0.856465	0.00179163	0.0119142	Down	4.5454	2.46191	3.50461	1.79766	2.31416	1.81203	12369	caspase 7	GO:0004190,GO:0004197,GO:0005515,GO:0005634,GO:0005737,GO:0005829,GO:0006508,GO:0006915,GO:0007507,GO:0008233,GO:0008234,GO:0009411,GO:0016485,GO:0016787,GO:0043231,GO:0051402,GO:0072734,GO:0097153,GO:0097194,GO:0097200	aspartic-type endopeptidase activity|cysteine-type endopeptidase activity|protein binding|nucleus|cytoplasm|cytosol|proteolysis|apoptotic process|heart development|peptidase activity|cysteine-type peptidase activity|response to UV|protein processing|hydrolase activity|intracellular membrane-bounded organelle|neuron apoptotic process|cellular response to staurosporine|cysteine-type endopeptidase a…	mmu04210,mmu04215,mmu04668,mmu04932,mmu05010,mmu05022,mmu05132,mmu05133,mmu05134,mmu05200,mmu05417	Apoptosis|Apoptosis - multiple species|TNF signaling pathway|Non-alcoholic fatty liver disease|Alzheimer disease|Pathways of neurodegeneration - multiple diseases|Salmonella infection|Pertussis|Legionellosis|Pathways in cancer|Lipid and atherosclerosis
Casq2	20267.8	0.239181	2.94931	1.63062	0.705418	0.00318487	0.0188968	Up	297.148	421.591	492.297	641.89	563.325	794.542	12373	calsequestrin 2	GO:0002027,GO:0005080,GO:0005509,GO:0005737,GO:0006937,GO:0010649,GO:0010880,GO:0010881,GO:0016529,GO:0030018,GO:0030314,GO:0033018,GO:0042803,GO:0043267,GO:0045214,GO:0046872,GO:0048306,GO:0051208,GO:0051258,GO:0051279,GO:0060048,GO:0060306,GO:0060315,GO:0071313,GO:0086004,GO:1901017	regulation of heart rate|protein kinase C binding|calcium ion binding|cytoplasm|regulation of muscle contraction|regulation of cell communication by electrical coupling|regulation of release of sequestered calcium ion into cytosol by sarcoplasmic reticulum|regulation of cardiac muscle contraction by regulation of the release of sequestered calcium ion|sarcoplasmic reticulum|Z disc|junctional memb…	mmu04020,mmu04260	Calcium signaling pathway|Cardiac muscle contraction
Cass4	28.4998	0.42402	-3.30791	0.378241	-1.40262	0.000939934	0.00714863	Down	0.527402	0.68089	0.632111	0.191329	0.236705	0.282751	320664	Cas scaffolding protein family member 4	GO:0005737,GO:0005856,GO:0005886,GO:0005925,GO:0007155,GO:0007169,GO:0016477,GO:0030054,GO:0030335,GO:0051897,GO:0061098,GO:0090527,GO:1900026,GO:1990782	cytoplasm|cytoskeleton|plasma membrane|focal adhesion|cell adhesion|transmembrane receptor protein tyrosine kinase signaling pathway|cell migration|cell junction|positive regulation of cell migration|positive regulation of protein kinase B signaling|positive regulation of protein tyrosine kinase activity|actin filament reorganization|positive regulation of substrate adhesion-dependent cell spread…
Castor1	87.8457	0.249407	2.87682	1.64433	0.717499	0.00401705	0.0226669	Up	1.86895	1.80964	1.90194	3.27366	3.12523	2.91918	71962	cytosolic arginine sensor for mTORC1 subunit 1	GO:0005737,GO:0005829,GO:0034618,GO:0042802,GO:0061700,GO:1902531,GO:1903432,GO:1903577,GO:1904262	cytoplasm|cytosol|arginine binding|identical protein binding|GATOR2 complex|regulation of intracellular signal transduction|regulation of TORC1 signaling|cellular response to L-arginine|negative regulation of TORC1 signaling	mmu04150	mTOR signaling pathway
Cat	5072.83	0.177383	-3.69569	0.634832	-0.655554	0.000219293	0.00216092	Down	188.267	166.242	134.944	108.796	106.6	100.608	12359	catalase	GO:0000268,GO:0000302,GO:0001657,GO:0001666,GO:0001822,GO:0004046,GO:0004096,GO:0004601,GO:0005615,GO:0005737,GO:0005739,GO:0005758,GO:0005764,GO:0005777,GO:0005778,GO:0005783,GO:0005794,GO:0005829,GO:0005886,GO:0006641,GO:0006979,GO:0008203,GO:0009060,GO:0009650,GO:0014068,GO:0016209,GO:0016491,GO:0016684,GO:0019899,GO:0020027,GO:0020037,GO:0032088,GO:0032991,GO:0042542,GO:0042744,GO:0042802,GO:…	peroxisome targeting sequence binding|response to reactive oxygen species|ureteric bud development|response to hypoxia|kidney development|aminoacylase activity|catalase activity|peroxidase activity|extracellular space|cytoplasm|mitochondrion|mitochondrial intermembrane space|lysosome|peroxisome|peroxisomal membrane|endoplasmic reticulum|Golgi apparatus|cytosol|plasma membrane|triglyceride metabol…	mmu00380,mmu00630,mmu04068,mmu04146,mmu04211,mmu04213,mmu05014,mmu05022	Tryptophan metabolism|Glyoxylate and dicarboxylate metabolism|FoxO signaling pathway|Peroxisome|Longevity regulating pathway|Longevity regulating pathway - multiple species|Amyotrophic lateral sclerosis|Pathways of neurodegeneration - multiple diseases
Cavin3	324.075	0.20224	4.39549	1.85182	0.888944	1.10521e-05	0.00016829	Up	16.134	11.6654	16.8522	25.7252	31.1741	27.3568	109042	caveolae associated 3	GO:0005080,GO:0005515,GO:0005737,GO:0005901,GO:0016020,GO:0030866,GO:0032922,GO:0032991,GO:0048511,GO:0051898,GO:0070374,GO:1901003	protein kinase C binding|protein binding|cytoplasm|caveola|membrane|cortical actin cytoskeleton organization|circadian regulation of gene expression|protein-containing complex|rhythmic process|negative regulation of protein kinase B signaling|positive regulation of ERK1 and ERK2 cascade|negative regulation of fermentation
Cbfa2t3	502.898	0.17935	-4.84174	0.547767	-0.868366	1.28706e-06	2.55929e-05	Down	3.91221	4.09594	4.51082	1.90321	2.83445	2.27841	12398	CBFA2/RUNX1 translocation partner 3	GO:0000122,GO:0001666,GO:0003682,GO:0003714,GO:0005515,GO:0005622,GO:0005634,GO:0005654,GO:0005794,GO:0006351,GO:0008285,GO:0016020,GO:0030154,GO:0030851,GO:0032436,GO:0045820,GO:0045892,GO:0046872,GO:1903715	negative regulation of transcription by RNA polymerase II|response to hypoxia|chromatin binding|transcription corepressor activity|protein binding|intracellular anatomical structure|nucleus|nucleoplasm|Golgi apparatus|transcription, DNA-templated|negative regulation of cell population proliferation|membrane|cell differentiation|granulocyte differentiation|positive regulation of proteasomal ubiqui…
Cbx1	247.929	0.20387	-2.91874	0.662024	-0.595045	0.0035145	0.0204275	Down	9.62656	9.1865	10.0799	4.99258	7.65644	6.92512	12412	chromobox 1	GO:0000775,GO:0000781,GO:0000785,GO:0001939,GO:0001940,GO:0005515,GO:0005634,GO:0005721,GO:0005819,GO:0006974,GO:0010369,GO:0019899,GO:0042802,GO:0045892,GO:0090734,GO:1990226	chromosome, centromeric region|chromosome, telomeric region|chromatin|female pronucleus|male pronucleus|protein binding|nucleus|pericentric heterochromatin|spindle|cellular response to DNA damage stimulus|chromocenter|enzyme binding|identical protein binding|negative regulation of transcription, DNA-templated|site of DNA damage|histone methyltransferase binding
Cbx6	627.882	0.196578	3.63092	1.64007	0.713759	0.000282417	0.00267751	Up	5.61149	5.138	6.84596	7.82729	11.7396	9.94389	494448	chromobox 6	GO:0000122,GO:0000792,GO:0003727,GO:0005634,GO:0005694,GO:0006325,GO:0031519	negative regulation of transcription by RNA polymerase II|heterochromatin|single-stranded RNA binding|nucleus|chromosome|chromatin organization|PcG protein complex
Cbx7	414.209	0.224612	-3.62359	0.568841	-0.813903	0.000290542	0.00274021	Down	9.13406	7.07245	6.02397	4.21569	4.98351	3.70344	52609	chromobox 7	GO:0000122,GO:0000785,GO:0000792,GO:0003682,GO:0003723,GO:0003727,GO:0005515,GO:0005634,GO:0005654,GO:0005694,GO:0005829,GO:0006325,GO:0031519,GO:0032968,GO:0035064,GO:0035102,GO:0048733	negative regulation of transcription by RNA polymerase II|chromatin|heterochromatin|chromatin binding|RNA binding|single-stranded RNA binding|protein binding|nucleus|nucleoplasm|chromosome|cytosol|chromatin organization|PcG protein complex|positive regulation of transcription elongation from RNA polymerase II promoter|methylated histone binding|PRC1 complex|sebaceous gland development
Ccdc117	470.625	0.211431	-6.21628	0.402117	-1.31431	5.09087e-10	2.2095e-08	Down	15.5749	12.3649	11.7856	4.96029	6.76609	4.60998	104479	coiled-coil domain containing 117
Ccdc12	443.664	0.165225	-4.85496	0.573489	-0.802161	1.20414e-06	2.41762e-05	Down	16.5764	15.151	13.8605	8.0183	9.24427	9.3801	72654	coiled-coil domain containing 12	GO:0005684,GO:0071014	U2-type spliceosomal complex|post-mRNA release spliceosomal complex	mmu03040	Spliceosome
Ccdc122	27.5266	0.496751	2.74285	2.57133	1.36252	0.0060908	0.0311876	Up	0.833155	0.460982	0.410975	1.79807	1.13848	1.47771	108811	coiled-coil domain containing 122
Ccdc136	119.806	0.340793	5.78832	3.92481	1.97262	7.10933e-09	2.40226e-07	Up	0.393456	0.398691	0.448071	2.08912	1.09264	1.71256	232664	coiled-coil domain containing 136	GO:0001675,GO:0002080,GO:0005739,GO:0007283,GO:0007338,GO:0016020,GO:0016021,GO:0030154,GO:0031410	acrosome assembly|acrosomal membrane|mitochondrion|spermatogenesis|single fertilization|membrane|integral component of membrane|cell differentiation|cytoplasmic vesicle
Ccdc34	71.0366	0.295118	3.17231	1.91349	0.936208	0.00151229	0.0103897	Up	0.618141	0.469432	0.55928	0.901697	1.05464	1.25274	68201	coiled-coil domain containing 34
Ccdc47	2017.53	0.196666	-3.75866	0.599071	-0.7392	0.000170827	0.00175625	Down	55.5898	45.7947	49.6782	25.1735	29.1205	37.8367	67163	coiled-coil domain containing 47	GO:0005509,GO:0005515,GO:0005783,GO:0005791,GO:0006983,GO:0007029,GO:0009790,GO:0009791,GO:0016020,GO:0016021,GO:0030176,GO:0030433,GO:0032469,GO:0036503,GO:0043022,GO:0044183,GO:0045048,GO:0055074	calcium ion binding|protein binding|endoplasmic reticulum|rough endoplasmic reticulum|ER overload response|endoplasmic reticulum organization|embryo development|post-embryonic development|membrane|integral component of membrane|integral component of endoplasmic reticulum membrane|ubiquitin-dependent ERAD pathway|endoplasmic reticulum calcium ion homeostasis|ERAD pathway|ribosome binding|protein f…
Ccdc68	63.1646	0.330752	4.4582	2.77899	1.47456	8.26509e-06	0.000131084	Up	1.40326	0.766467	1.18593	3.0768	3.53052	2.88135	381175	coiled-coil domain containing 68	GO:0005622,GO:0005737,GO:0005814,GO:0005856,GO:0008104,GO:0034454,GO:0035556,GO:0120103	intracellular anatomical structure|cytoplasm|centriole|cytoskeleton|protein localization|microtubule anchoring at centrosome|intracellular signal transduction|centriolar subdistal appendage
Ccdc8	152.341	0.280653	3.95767	2.15955	1.11073	7.56832e-05	0.000869337	Up	1.70014	1.95607	1.71405	2.7366	4.07331	5.04729	434130	coiled-coil domain containing 8	GO:0000226,GO:0005654,GO:0005737,GO:0005813,GO:0005829,GO:0005856,GO:0005886,GO:0007088,GO:1990393	microtubule cytoskeleton organization|nucleoplasm|cytoplasm|centrosome|cytosol|cytoskeleton|plasma membrane|regulation of mitotic nuclear division|3M complex
Ccdc80	2661.9	0.304013	3.18551	1.95672	0.968434	0.00144501	0.0100658	Up	32.3096	21.8483	33.551	38.1122	89.8215	49.1121	67896	coiled-coil domain containing 80	GO:0001968,GO:0005539,GO:0005576,GO:0005604,GO:0005614,GO:0008201,GO:0009617,GO:0010811,GO:0030198,GO:0031012	fibronectin binding|glycosaminoglycan binding|extracellular region|basement membrane|interstitial matrix|heparin binding|response to bacterium|positive regulation of cell-substrate adhesion|extracellular matrix organization|extracellular matrix
Ccdc85a	239.472	0.249597	-3.20318	0.574546	-0.799506	0.00135919	0.00962048	Down	0.490693	0.478333	0.43555	0.212635	0.383634	0.233087	216613	coiled-coil domain containing 85A	GO:0005912,GO:0030054	adherens junction|cell junction
Ccdc88a	214.622	0.223423	4.05773	1.87461	0.90659	4.95512e-05	0.000606667	Up	0.725912	0.621385	0.842111	1.35843	1.24166	1.56249	108686	coiled coil domain containing 88A	GO:0001932,GO:0001965,GO:0003779,GO:0005080,GO:0005085,GO:0005092,GO:0005154,GO:0005158,GO:0005515,GO:0005737,GO:0005783,GO:0005794,GO:0005813,GO:0005814,GO:0005829,GO:0005856,GO:0005886,GO:0006260,GO:0006275,GO:0007264,GO:0007399,GO:0008017,GO:0010975,GO:0016020,GO:0016477,GO:0030027,GO:0030030,GO:0030032,GO:0030142,GO:0030705,GO:0031122,GO:0031252,GO:0031410,GO:0031682,GO:0031929,GO:0032147,GO:…	regulation of protein phosphorylation|G-protein alpha-subunit binding|actin binding|protein kinase C binding|guanyl-nucleotide exchange factor activity|GDP-dissociation inhibitor activity|epidermal growth factor receptor binding|insulin receptor binding|protein binding|cytoplasm|endoplasmic reticulum|Golgi apparatus|centrosome|centriole|cytosol|cytoskeleton|plasma membrane|DNA replication|regulat…
Ccl11	29.1331	0.688633	-6.19777	0.0519048	-4.26799	5.72681e-10	2.46338e-08	Down	3.57052	4.82706	1.96667	0.115215	0.187083	0.250921	20292	chemokine (C-C motif) ligand 11	GO:0001938,GO:0002548,GO:0002551,GO:0005125,GO:0005576,GO:0005615,GO:0006935,GO:0006954,GO:0006955,GO:0007010,GO:0007015,GO:0007186,GO:0007611,GO:0008009,GO:0008360,GO:0030335,GO:0030593,GO:0030838,GO:0031640,GO:0031728,GO:0043547,GO:0045766,GO:0046983,GO:0048018,GO:0048020,GO:0048245,GO:0048247,GO:0050768,GO:0060444,GO:0060763,GO:0061844,GO:0070098,GO:0070371,GO:0070374,GO:0071346,GO:0071347,GO:…	positive regulation of endothelial cell proliferation|monocyte chemotaxis|mast cell chemotaxis|cytokine activity|extracellular region|extracellular space|chemotaxis|inflammatory response|immune response|cytoskeleton organization|actin filament organization|G protein-coupled receptor signaling pathway|learning or memory|chemokine activity|regulation of cell shape|positive regulation of cell migrat…	mmu04060,mmu04061,mmu04062,mmu04657,mmu05310	Cytokine-cytokine receptor interaction|Viral protein interaction with cytokine and cytokine receptor|Chemokine signaling pathway|IL-17 signaling pathway|Asthma
Ccl2	111.576	0.496325	-2.59839	0.409052	-1.28965	0.0093662	0.0431709	Down	14.0805	6.77346	18.8339	8.89614	4.23398	3.0899	20296	chemokine (C-C motif) ligand 2	GO:0001525,GO:0001664,GO:0001912,GO:0001938,GO:0002523,GO:0002548,GO:0002687,GO:0002693,GO:0005125,GO:0005515,GO:0005576,GO:0005615,GO:0005737,GO:0005791,GO:0006874,GO:0006935,GO:0006954,GO:0006955,GO:0007010,GO:0007179,GO:0007186,GO:0008009,GO:0008201,GO:0008347,GO:0008360,GO:0009408,GO:0009611,GO:0009617,GO:0010574,GO:0010628,GO:0010759,GO:0016525,GO:0019221,GO:0019233,GO:0022409,GO:0030139,GO:…	angiogenesis|G protein-coupled receptor binding|positive regulation of leukocyte mediated cytotoxicity|positive regulation of endothelial cell proliferation|leukocyte migration involved in inflammatory response|monocyte chemotaxis|positive regulation of leukocyte migration|positive regulation of cellular extravasation|cytokine activity|protein binding|extracellular region|extracellular space|cyto…	mmu04060,mmu04061,mmu04062,mmu04621,mmu04657,mmu04668,mmu04933,mmu05135,mmu05142,mmu05144,mmu05163,mmu05164,mmu05168,mmu05171,mmu05323,mmu05417,mmu05418	Cytokine-cytokine receptor interaction|Viral protein interaction with cytokine and cytokine receptor|Chemokine signaling pathway|NOD-like receptor signaling pathway|IL-17 signaling pathway|TNF signaling pathway|AGE-RAGE signaling pathway in diabetic complications|Yersinia infection|Chagas disease|Malaria|Human cytomegalovirus infection|Influenza A|Herpes simplex virus 1 infection|Coronavirus dise…
Ccl7	109.275	0.35939	-6.16351	0.21537	-2.21511	7.1149e-10	2.95523e-08	Down	20.5758	9.96146	14.7023	3.47263	4.00979	2.43693	20306	chemokine (C-C motif) ligand 7	GO:0002548,GO:0005125,GO:0005576,GO:0005615,GO:0006935,GO:0006954,GO:0006955,GO:0007186,GO:0008009,GO:0008201,GO:0030593,GO:0031727,GO:0043547,GO:0048020,GO:0048245,GO:0048247,GO:0070098,GO:0070374,GO:0071346,GO:0071347,GO:0071356,GO:0071361	monocyte chemotaxis|cytokine activity|extracellular region|extracellular space|chemotaxis|inflammatory response|immune response|G protein-coupled receptor signaling pathway|chemokine activity|heparin binding|neutrophil chemotaxis|CCR2 chemokine receptor binding|positive regulation of GTPase activity|CCR chemokine receptor binding|eosinophil chemotaxis|lymphocyte chemotaxis|chemokine-mediated sign…	mmu04060,mmu04061,mmu04062,mmu04657	Cytokine-cytokine receptor interaction|Viral protein interaction with cytokine and cytokine receptor|Chemokine signaling pathway|IL-17 signaling pathway
Ccm2l	310.854	0.215655	-3.25559	0.614683	-0.702085	0.00113156	0.00833488	Down	6.08295	8.65799	8.31928	5.0362	5.11352	4.26314	228788	cerebral cavernous malformation 2-like	GO:0003209,GO:0003222,GO:0005515,GO:0032091,GO:0034111,GO:0042060,GO:0055017,GO:0090271	cardiac atrium morphogenesis|ventricular trabecula myocardium morphogenesis|protein binding|negative regulation of protein binding|negative regulation of homotypic cell-cell adhesion|wound healing|cardiac muscle tissue growth|positive regulation of fibroblast growth factor production
Ccn1	1331.48	0.229815	7.22154	3.15933	1.65962	5.1402e-13	3.98461e-11	Up	25.9489	18.0848	19.5355	52.1203	69.652	83.1745	16007	cellular communication network factor 1	GO:0001649,GO:0001934,GO:0002041,GO:0003181,GO:0003278,GO:0003281,GO:0005178,GO:0005520,GO:0005576,GO:0006935,GO:0007155,GO:0007165,GO:0008201,GO:0010518,GO:0010811,GO:0019838,GO:0030198,GO:0030335,GO:0030501,GO:0030513,GO:0031012,GO:0033690,GO:0043065,GO:0043066,GO:0043280,GO:0044319,GO:0045597,GO:0045669,GO:0045860,GO:0045944,GO:0050840,GO:0060413,GO:0060548,GO:0060591,GO:0060710,GO:0060716,GO:…	osteoblast differentiation|positive regulation of protein phosphorylation|intussusceptive angiogenesis|atrioventricular valve morphogenesis|apoptotic process involved in heart morphogenesis|ventricular septum development|integrin binding|insulin-like growth factor binding|extracellular region|chemotaxis|cell adhesion|signal transduction|heparin binding|positive regulation of phospholipase activit…
Ccn2	10426.4	0.295138	10.9565	9.4067	3.23369	6.18227e-28	2.35837e-25	Up	81.2805	45.1761	41.3023	464.355	471.903	668.502	14219	cellular communication network factor 2	GO:0001502,GO:0001503,GO:0001525,GO:0001894,GO:0001934,GO:0001968,GO:0005178,GO:0005520,GO:0005576,GO:0005615,GO:0005801,GO:0005829,GO:0005938,GO:0007155,GO:0007160,GO:0007165,GO:0007229,GO:0008022,GO:0008083,GO:0008201,GO:0008284,GO:0008543,GO:0010628,GO:0010629,GO:0010942,GO:0016477,GO:0030154,GO:0030324,GO:0031012,GO:0032330,GO:0032967,GO:0035556,GO:0035988,GO:0043280,GO:0045597,GO:0046330,GO:…	cartilage condensation|ossification|angiogenesis|tissue homeostasis|positive regulation of protein phosphorylation|fibronectin binding|integrin binding|insulin-like growth factor binding|extracellular region|extracellular space|cis-Golgi network|cytosol|cell cortex|cell adhesion|cell-matrix adhesion|signal transduction|integrin-mediated signaling pathway|protein C-terminus binding|growth factor a…	mmu04371,mmu04390	Apelin signaling pathway|Hippo signaling pathway
Ccn4	165.151	0.646358	3.8862	5.70363	2.51188	0.000101825	0.00111907	Up	0.287477	0.208766	1.48896	1.79453	5.18915	4.63097	22402	cellular communication network factor 4	GO:0001649,GO:0001817,GO:0005178,GO:0005520,GO:0005576,GO:0005615,GO:0005737,GO:0005829,GO:0007155,GO:0007165,GO:0008201,GO:0014911,GO:0016055,GO:0030177,GO:0030316,GO:0031012,GO:0032331,GO:0042593,GO:0045599,GO:0045669,GO:0048661,GO:0050729,GO:0060348,GO:0060548,GO:0061051,GO:0090303	osteoblast differentiation|regulation of cytokine production|integrin binding|insulin-like growth factor binding|extracellular region|extracellular space|cytoplasm|cytosol|cell adhesion|signal transduction|heparin binding|positive regulation of smooth muscle cell migration|Wnt signaling pathway|positive regulation of Wnt signaling pathway|osteoclast differentiation|extracellular matrix|negative r…	mmu04310	Wnt signaling pathway
Ccn5	546.632	0.259489	12.5069	9.48347	3.24541	6.84171e-36	8.26479e-33	Up	4.39188	2.68397	3.39006	38.633	27.6918	33.8895	22403	cellular communication network factor 5	GO:0001558,GO:0002102,GO:0005178,GO:0005520,GO:0005576,GO:0005615,GO:0005634,GO:0005737,GO:0005886,GO:0007155,GO:0007165,GO:0008083,GO:0008201,GO:0008285,GO:0009986,GO:0031012,GO:0060548	regulation of cell growth|podosome|integrin binding|insulin-like growth factor binding|extracellular region|extracellular space|nucleus|cytoplasm|plasma membrane|cell adhesion|signal transduction|growth factor activity|heparin binding|negative regulation of cell population proliferation|cell surface|extracellular matrix|negative regulation of cell death
Ccr2	158.912	0.435714	2.71222	2.26852	1.18175	0.00668344	0.0334888	Up	1.25449	1.09618	1.80086	1.41287	5.42388	2.93456	12772	chemokine (C-C motif) receptor 2	GO:0001525,GO:0001974,GO:0002246,GO:0002548,GO:0002724,GO:0002827,GO:0002829,GO:0004930,GO:0004950,GO:0005515,GO:0005737,GO:0005886,GO:0005887,GO:0006935,GO:0006954,GO:0006955,GO:0006959,GO:0006968,GO:0007165,GO:0007204,GO:0009897,GO:0010574,GO:0010820,GO:0016020,GO:0016021,GO:0016493,GO:0016525,GO:0019221,GO:0019233,GO:0019722,GO:0019725,GO:0019955,GO:0019957,GO:0030097,GO:0030334,GO:0032729,GO:…	angiogenesis|blood vessel remodeling|wound healing involved in inflammatory response|monocyte chemotaxis|regulation of T cell cytokine production|positive regulation of T-helper 1 type immune response|negative regulation of type 2 immune response|G protein-coupled receptor activity|chemokine receptor activity|protein binding|cytoplasm|plasma membrane|integral component of plasma membrane|chemotax…	mmu04060,mmu04061,mmu04062	Cytokine-cytokine receptor interaction|Viral protein interaction with cytokine and cytokine receptor|Chemokine signaling pathway
Ccrl2	646.647	0.379493	-6.6246	0.175071	-2.51399	3.48191e-11	1.91189e-09	Down	63.122	25.4049	27.9666	8.48667	7.32141	4.88623	54199	chemokine (C-C motif) receptor-like 2	GO:0004930,GO:0004950,GO:0005737,GO:0005886,GO:0005887,GO:0006935,GO:0006954,GO:0006955,GO:0007165,GO:0007186,GO:0007204,GO:0009897,GO:0016020,GO:0016021,GO:0016493,GO:0019722,GO:0019957,GO:0042379,GO:0048020,GO:0060326	G protein-coupled receptor activity|chemokine receptor activity|cytoplasm|plasma membrane|integral component of plasma membrane|chemotaxis|inflammatory response|immune response|signal transduction|G protein-coupled receptor signaling pathway|positive regulation of cytosolic calcium ion concentration|external side of plasma membrane|membrane|integral component of membrane|C-C chemokine receptor ac…
Cd109	91.6139	0.32671	5.99953	3.8909	1.96011	1.97891e-09	7.43167e-08	Up	0.394265	0.381755	0.510513	2.07553	1.73357	1.26198	235505	CD109 antigen	GO:0001933,GO:0001942,GO:0004866,GO:0004867,GO:0005576,GO:0005615,GO:0005829,GO:0005886,GO:0010466,GO:0010839,GO:0016020,GO:0030414,GO:0030512,GO:0031225,GO:0045616,GO:0050431,GO:0061045,GO:0072675	negative regulation of protein phosphorylation|hair follicle development|endopeptidase inhibitor activity|serine-type endopeptidase inhibitor activity|extracellular region|extracellular space|cytosol|plasma membrane|negative regulation of peptidase activity|negative regulation of keratinocyte proliferation|membrane|peptidase inhibitor activity|negative regulation of transforming growth factor bet…
Cd200r1	22.5178	0.660146	3.02858	3.99808	1.99931	0.00245703	0.015412	Up	0.229358	0.370134	0.359981	2.02665	1.34464	0.498326	57781	CD200 receptor 1	GO:0005515,GO:0005886,GO:0009897,GO:0009986,GO:0016020,GO:0016021,GO:0032715,GO:0034113,GO:0038023,GO:0043235,GO:0086080,GO:0150077,GO:0150079,GO:1901215,GO:1905522,GO:2000405	protein binding|plasma membrane|external side of plasma membrane|cell surface|membrane|integral component of membrane|negative regulation of interleukin-6 production|heterotypic cell-cell adhesion|signaling receptor activity|receptor complex|protein binding involved in heterotypic cell-cell adhesion|regulation of neuroinflammatory response|negative regulation of neuroinflammatory response|negativ…	mmu05167	Kaposi sarcoma-associated herpesvirus infection
Cd209a	5.25758	1.24143	2.56416	9.08329	3.18321	0.0103426	0.0465898	Up	0.0487103	0.0471647	0.0458708	0.166612	0.811618	0.362855	170786	CD209a antigen	GO:0001618,GO:0005537,GO:0006897,GO:0009986,GO:0016020,GO:0016021,GO:0030246,GO:0042129,GO:0046718,GO:0046872,GO:0048306,GO:0097367	virus receptor activity|mannose binding|endocytosis|cell surface|membrane|integral component of membrane|carbohydrate binding|regulation of T cell proliferation|viral entry into host cell|metal ion binding|calcium-dependent protein binding|carbohydrate derivative binding	mmu04145,mmu04625,mmu05152,mmu05162	Phagosome|C-type lectin receptor signaling pathway|Tuberculosis|Measles
Cd24a	464.951	0.480947	8.22916	15.5387	3.95779	1.88533e-16	2.24015e-14	Up	1.14584	1.55327	2.43556	28.4989	10.0916	41.3064	12484	CD24a antigen	GO:0001666,GO:0001775,GO:0001959,GO:0002237,GO:0002329,GO:0002376,GO:0002523,GO:0002842,GO:0002863,GO:0002904,GO:0005515,GO:0005886,GO:0007155,GO:0007157,GO:0007159,GO:0007166,GO:0007204,GO:0007274,GO:0007406,GO:0008637,GO:0009897,GO:0009986,GO:0010976,GO:0016020,GO:0016477,GO:0019901,GO:0022407,GO:0022409,GO:0030246,GO:0030262,GO:0030296,GO:0030544,GO:0030889,GO:0031175,GO:0031225,GO:0031295,GO:…	response to hypoxia|cell activation|regulation of cytokine-mediated signaling pathway|response to molecule of bacterial origin|pre-B cell differentiation|immune system process|leukocyte migration involved in inflammatory response|positive regulation of T cell mediated immune response to tumor cell|positive regulation of inflammatory response to antigenic stimulus|positive regulation of B cell apo…	mmu04640	Hematopoietic cell lineage
Cd274	3726.24	0.764868	-6.80088	0.0271712	-5.20178	1.03982e-11	6.44157e-10	Down	238.039	31.541	87.4194	2.8852	4.20253	2.84569	60533	CD274 antigen	GO:0002250,GO:0002376,GO:0002845,GO:0005515,GO:0005654,GO:0005768,GO:0005886,GO:0006955,GO:0007165,GO:0007166,GO:0009897,GO:0009986,GO:0015629,GO:0016020,GO:0016021,GO:0030335,GO:0031295,GO:0031901,GO:0032689,GO:0032693,GO:0032733,GO:0034097,GO:0042102,GO:0042130,GO:0046007,GO:0055038,GO:0070062,GO:0071222,GO:1901998,GO:1903556,GO:1905404,GO:2000562,GO:2001186	adaptive immune response|immune system process|positive regulation of tolerance induction to tumor cell|protein binding|nucleoplasm|endosome|plasma membrane|immune response|signal transduction|cell surface receptor signaling pathway|external side of plasma membrane|cell surface|actin cytoskeleton|membrane|integral component of membrane|positive regulation of cell migration|T cell costimulation|ea…	mmu04514,mmu05235	Cell adhesion molecules|PD-L1 expression and PD-1 checkpoint pathway in cancer
Cd276	160.693	0.239252	5.27565	2.39863	1.26221	1.32288e-07	3.42436e-06	Up	2.03495	1.81713	2.10796	3.9636	6.21623	4.46345	102657	CD276 antigen	GO:0001817,GO:0005102,GO:0009897,GO:0016020,GO:0016021,GO:0030501,GO:0032689,GO:0032703,GO:0032729,GO:0032743,GO:0042102,GO:0042110,GO:0042130,GO:0042802,GO:0045669,GO:0050728,GO:0050776,GO:0050852	regulation of cytokine production|signaling receptor binding|external side of plasma membrane|membrane|integral component of membrane|positive regulation of bone mineralization|negative regulation of interferon-gamma production|negative regulation of interleukin-2 production|positive regulation of interferon-gamma production|positive regulation of interleukin-2 production|positive regulation of T…	mmu04514	Cell adhesion molecules
Cd28	82.7314	0.34431	-2.7017	0.524777	-0.930223	0.00689855	0.0343058	Down	1.63529	1.55265	1.61472	0.950341	1.13164	0.487858	12487	CD28 antigen	GO:0001772,GO:0002020,GO:0002863,GO:0005886,GO:0006955,GO:0009897,GO:0009986,GO:0010628,GO:0010629,GO:0014068,GO:0016020,GO:0016021,GO:0019901,GO:0031295,GO:0032733,GO:0032743,GO:0032753,GO:0042102,GO:0042110,GO:0042129,GO:0042802,GO:0045060,GO:0045066,GO:0045121,GO:0045589,GO:0045840,GO:0045944,GO:0046641,GO:0048304,GO:0050852,GO:0051897,GO:0097190,GO:0098636	immunological synapse|protease binding|positive regulation of inflammatory response to antigenic stimulus|plasma membrane|immune response|external side of plasma membrane|cell surface|positive regulation of gene expression|negative regulation of gene expression|positive regulation of phosphatidylinositol 3-kinase signaling|membrane|integral component of membrane|protein kinase binding|T cell cost…	mmu04514,mmu04660,mmu04672,mmu04940,mmu05162,mmu05235,mmu05320,mmu05322,mmu05323,mmu05330,mmu05332,mmu05416	Cell adhesion molecules|T cell receptor signaling pathway|Intestinal immune network for IgA production|Type I diabetes mellitus|Measles|PD-L1 expression and PD-1 checkpoint pathway in cancer|Autoimmune thyroid disease|Systemic lupus erythematosus|Rheumatoid arthritis|Allograft rejection|Graft-versus-host disease|Viral myocarditis
Cd300c2	124.876	0.446025	2.71642	2.31593	1.21159	0.00659912	0.0332271	Up	5.07716	2.82673	5.43861	9.87703	16.9193	4.96401	140497	CD300C molecule 2	GO:0001819,GO:0002376,GO:0004888,GO:0005515,GO:0005886,GO:0016020,GO:0016021	positive regulation of cytokine production|immune system process|transmembrane signaling receptor activity|protein binding|plasma membrane|membrane|integral component of membrane
Cd300lb	43.5564	0.616014	2.53588	2.95291	1.56214	0.0112166	0.0495743	Up	0.302558	0.488262	0.759789	1.89729	2.31058	0.469547	217304	CD300 molecule like family member B	GO:0002376,GO:0002446,GO:0004888,GO:0005515,GO:0005886,GO:0016020,GO:0016021,GO:0033005,GO:0042802,GO:0071222	immune system process|neutrophil mediated immunity|transmembrane signaling receptor activity|protein binding|plasma membrane|membrane|integral component of membrane|positive regulation of mast cell activation|identical protein binding|cellular response to lipopolysaccharide
Cd300lf	56.8576	0.824646	3.00025	5.55636	2.47414	0.00269762	0.0166544	Up	0.573093	0.554908	0.719581	8.233	1.23783	0.60479	246746	CD300 molecule like family member F	GO:0001618,GO:0001786,GO:0002376,GO:0004888,GO:0005136,GO:0005515,GO:0005886,GO:0008289,GO:0016020,GO:0016021,GO:0030316,GO:0033004,GO:0034125,GO:0035666,GO:0035772,GO:0042802,GO:0097001,GO:1902216,GO:2000426,GO:2000427	virus receptor activity|phosphatidylserine binding|immune system process|transmembrane signaling receptor activity|interleukin-4 receptor binding|protein binding|plasma membrane|lipid binding|membrane|integral component of membrane|osteoclast differentiation|negative regulation of mast cell activation|negative regulation of MyD88-dependent toll-like receptor signaling pathway|TRIF-dependent toll-…
Cd300lg	1538.69	0.156662	-5.16845	0.570501	-0.809698	2.36049e-07	5.80945e-06	Down	53.245	51.0079	42.6593	26.024	29.393	29.9934	52685	CD300 molecule like family member G	GO:0001791,GO:0002376,GO:0002414,GO:0004888,GO:0005768,GO:0005886,GO:0016020,GO:0016021,GO:0016323,GO:0016324	IgM binding|immune system process|immunoglobulin transcytosis in epithelial cells|transmembrane signaling receptor activity|endosome|plasma membrane|membrane|integral component of membrane|basolateral plasma membrane|apical plasma membrane
Cd302	237.155	0.274762	2.84133	1.71795	0.78069	0.00449261	0.0247717	Up	10.1736	7.05108	8.82419	17.7655	16.9514	10.7197	66205	CD302 antigen	GO:0005737,GO:0005938,GO:0006909,GO:0009897,GO:0016020,GO:0016021,GO:0030175,GO:0030246,GO:0038023,GO:0042995	cytoplasm|cell cortex|phagocytosis|external side of plasma membrane|membrane|integral component of membrane|filopodium|carbohydrate binding|signaling receptor activity|cell projection
Cd33	146.463	0.501552	3.48051	3.35348	1.74566	0.000500452	0.00425737	Up	1.19501	1.20432	2.18181	8.92574	4.1313	2.29361	12489	CD33 antigen	GO:0005886,GO:0007155,GO:0009897,GO:0016020,GO:0016021,GO:0030246,GO:0033691	plasma membrane|cell adhesion|external side of plasma membrane|membrane|integral component of membrane|carbohydrate binding|sialic acid binding	mmu04640	Hematopoietic cell lineage
Cd36	25618.3	0.281633	-3.70772	0.484908	-1.04422	0.000209136	0.00207504	Down	624.961	667.354	611.382	435.214	291.327	205.12	12491	CD36 molecule	GO:0000122,GO:0001540,GO:0001676,GO:0001819,GO:0001954,GO:0003085,GO:0005041,GO:0005044,GO:0005324,GO:0005515,GO:0005737,GO:0005739,GO:0005783,GO:0005794,GO:0005886,GO:0005901,GO:0006631,GO:0006641,GO:0006898,GO:0006910,GO:0006955,GO:0007155,GO:0007166,GO:0007204,GO:0007263,GO:0008035,GO:0008289,GO:0009612,GO:0009617,GO:0009897,GO:0009986,GO:0010628,GO:0010629,GO:0010744,GO:0010886,GO:0010942,GO:…	negative regulation of transcription by RNA polymerase II|amyloid-beta binding|long-chain fatty acid metabolic process|positive regulation of cytokine production|positive regulation of cell-matrix adhesion|negative regulation of systemic arterial blood pressure|low-density lipoprotein particle receptor activity|scavenger receptor activity|long-chain fatty acid transporter activity|protein binding…	mmu03320,mmu04145,mmu04152,mmu04512,mmu04640,mmu04920,mmu04931,mmu04975,mmu04979,mmu05144,mmu05415,mmu05417	PPAR signaling pathway|Phagosome|AMPK signaling pathway|ECM-receptor interaction|Hematopoietic cell lineage|Adipocytokine signaling pathway|Insulin resistance|Fat digestion and absorption|Cholesterol metabolism|Malaria|Diabetic cardiomyopathy|Lipid and atherosclerosis
Cd37	94.0553	0.421853	2.76557	2.24492	1.16667	0.0056823	0.0295871	Up	1.65878	2.21292	2.08278	5.92597	5.5619	2.09377	12493	CD37 antigen	GO:0001772,GO:0002639,GO:0002920,GO:0005887,GO:0008285,GO:0016020,GO:0016021,GO:0030886,GO:0042832,GO:0050688	immunological synapse|positive regulation of immunoglobulin production|regulation of humoral immune response|integral component of plasma membrane|negative regulation of cell population proliferation|membrane|integral component of membrane|negative regulation of myeloid dendritic cell activation|defense response to protozoan|regulation of defense response to virus	mmu04640	Hematopoietic cell lineage
Cd38	305.705	0.39096	2.67194	2.06282	1.04462	0.0075415	0.0366114	Up	4.00656	4.01881	5.33192	14.2582	8.83888	4.62433	12494	CD38 antigen	GO:0001666,GO:0003953,GO:0005634,GO:0005886,GO:0007204,GO:0008284,GO:0009725,GO:0009986,GO:0010977,GO:0014824,GO:0016020,GO:0016021,GO:0016323,GO:0016740,GO:0016787,GO:0016798,GO:0016849,GO:0030307,GO:0030667,GO:0030890,GO:0032024,GO:0033194,GO:0042493,GO:0042802,GO:0043066,GO:0043231,GO:0045779,GO:0045892,GO:0045893,GO:0045907,GO:0050135,GO:0050853,GO:0060292,GO:0061809	response to hypoxia|NAD+ nucleosidase activity|nucleus|plasma membrane|positive regulation of cytosolic calcium ion concentration|positive regulation of cell population proliferation|response to hormone|cell surface|negative regulation of neuron projection development|artery smooth muscle contraction|membrane|integral component of membrane|basolateral plasma membrane|transferase activity|hydrolas…	mmu00760,mmu04020,mmu04640,mmu04921,mmu04970,mmu04972	Nicotinate and nicotinamide metabolism|Calcium signaling pathway|Hematopoietic cell lineage|Oxytocin signaling pathway|Salivary secretion|Pancreatic secretion
Cd68	702.927	0.430966	2.93327	2.40184	1.26414	0.00335411	0.0197086	Up	25.1001	18.6347	23.0365	82.5824	59.5084	19.8636	12514	CD68 antigen	GO:0002437,GO:0002605,GO:0005764,GO:0005765,GO:0005768,GO:0005886,GO:0007568,GO:0016020,GO:0016021,GO:0031669,GO:0031902,GO:0035425,GO:0071222,GO:0071310,GO:0072594,GO:0140052	inflammatory response to antigenic stimulus|negative regulation of dendritic cell antigen processing and presentation|lysosome|lysosomal membrane|endosome|plasma membrane|aging|membrane|integral component of membrane|cellular response to nutrient levels|late endosome membrane|autocrine signaling|cellular response to lipopolysaccharide|cellular response to organic substance|establishment of protei…	mmu04142	Lysosome
Cd74	7283.07	0.854274	-2.90648	0.178881	-2.48293	0.00365524	0.021018	Down	863.04	294.364	602.741	21.4488	181.825	124.82	16149	CD74 antigen (invariant polypeptide of major histocompatibility complex, class II antigen-associated)	GO:0000187,GO:0001516,GO:0001540,GO:0001934,GO:0001961,GO:0002250,GO:0002286,GO:0002376,GO:0002606,GO:0002792,GO:0002821,GO:0002830,GO:0002906,GO:0004896,GO:0005515,GO:0005615,GO:0005634,GO:0005737,GO:0005764,GO:0005768,GO:0005770,GO:0005771,GO:0005773,GO:0005783,GO:0005794,GO:0005886,GO:0005887,GO:0006886,GO:0006952,GO:0006955,GO:0008283,GO:0009897,GO:0009986,GO:0010628,GO:0016020,GO:0016021,GO:…	activation of MAPK activity|prostaglandin biosynthetic process|amyloid-beta binding|positive regulation of protein phosphorylation|positive regulation of cytokine-mediated signaling pathway|adaptive immune response|T cell activation involved in immune response|immune system process|positive regulation of dendritic cell antigen processing and presentation|negative regulation of peptide secretion|p…	mmu04612,mmu05152,mmu05168	Antigen processing and presentation|Tuberculosis|Herpes simplex virus 1 infection
Cd84	169.803	0.47939	3.48013	3.17848	1.66834	0.000501176	0.00425852	Up	0.819272	1.11908	1.3777	5.1542	4.27943	1.23966	12523	CD84 antigen	GO:0002250,GO:0002376,GO:0005886,GO:0006914,GO:0007155,GO:0016020,GO:0016021,GO:0031664,GO:0032685,GO:0032693,GO:0032701,GO:0032715,GO:0032760,GO:0033004,GO:0042802,GO:0043030,GO:0043231,GO:0043305,GO:0043410,GO:0045087,GO:0051092,GO:0071639,GO:2001256	adaptive immune response|immune system process|plasma membrane|autophagy|cell adhesion|membrane|integral component of membrane|regulation of lipopolysaccharide-mediated signaling pathway|negative regulation of granulocyte macrophage colony-stimulating factor production|negative regulation of interleukin-10 production|negative regulation of interleukin-18 production|negative regulation of interleu…
Cd93	1787.56	0.159134	4.25388	1.59874	0.676938	2.10096e-05	0.00029256	Up	13.1548	12.7901	15.8234	23.3079	24.5154	20.0773	17064	CD93 antigen	GO:0001849,GO:0005509,GO:0005886,GO:0007155,GO:0009986,GO:0016020,GO:0016021,GO:0030246,GO:0031410,GO:0098609	complement component C1q complex binding|calcium ion binding|plasma membrane|cell adhesion|cell surface|membrane|integral component of membrane|carbohydrate binding|cytoplasmic vesicle|cell-cell adhesion
Cda	25.3729	0.586208	4.83356	7.12787	2.83347	1.34111e-06	2.6486e-05	Up	0.101597	0.491865	0.287023	2.47599	2.16305	1.75014	72269	cytidine deaminase	GO:0001882,GO:0003824,GO:0004126,GO:0005829,GO:0006248,GO:0006249,GO:0008270,GO:0009972,GO:0016787,GO:0019239,GO:0030308,GO:0042802,GO:0042803,GO:0045980,GO:0046872	nucleoside binding|catalytic activity|cytidine deaminase activity|cytosol|CMP catabolic process|dCMP catabolic process|zinc ion binding|cytidine deamination|hydrolase activity|deaminase activity|negative regulation of cell growth|identical protein binding|protein homodimerization activity|negative regulation of nucleotide metabolic process|metal ion binding	mmu00240,mmu00983	Pyrimidine metabolism|Drug metabolism - other enzymes
Cdc27	572.357	0.204876	3.06323	1.54497	0.627582	0.00218961	0.0140507	Up	5.07271	5.23101	5.5891	7.10306	7.50135	10.3562	217232	cell division cycle 27	GO:0005634,GO:0005654,GO:0005680,GO:0005737,GO:0005813,GO:0005819,GO:0005856,GO:0007091,GO:0016567,GO:0019903,GO:0031145,GO:0045842,GO:0051301,GO:0070979,GO:0072686	nucleus|nucleoplasm|anaphase-promoting complex|cytoplasm|centrosome|spindle|cytoskeleton|metaphase/anaphase transition of mitotic cell cycle|protein ubiquitination|protein phosphatase binding|anaphase-promoting complex-dependent catabolic process|positive regulation of mitotic metaphase/anaphase transition|cell division|protein K11-linked ubiquitination|mitotic spindle	mmu04110,mmu04114,mmu04120,mmu04914,mmu05166	Cell cycle|Oocyte meiosis|Ubiquitin mediated proteolysis|Progesterone-mediated oocyte maturation|Human T-cell leukemia virus 1 infection
Cdh22	59.6344	0.593782	2.78925	3.15187	1.65621	0.00528302	0.0280214	Up	0.311836	0.22065	0.429193	1.84608	0.810466	0.368544	104010	cadherin 22	GO:0000902,GO:0005509,GO:0005886,GO:0005912,GO:0007043,GO:0007155,GO:0007156,GO:0007275,GO:0016020,GO:0016021,GO:0016339,GO:0016342,GO:0034332,GO:0045296,GO:0046872,GO:0098609,GO:0098742	cell morphogenesis|calcium ion binding|plasma membrane|adherens junction|cell-cell junction assembly|cell adhesion|homophilic cell adhesion via plasma membrane adhesion molecules|multicellular organism development|membrane|integral component of membrane|calcium-dependent cell-cell adhesion via plasma membrane cell adhesion molecules|catenin complex|adherens junction organization|cadherin binding|…
Cdh26	2.41516	1.83262	-2.60889	0.0363702	-4.7811	0.00908362	0.042231	Down	0.0806764	0.0585874	0.132954	0	0	0	381409	cadherin-like 26	GO:0005178,GO:0005509,GO:0005886,GO:0007155,GO:0007156,GO:0008013,GO:0015630,GO:0016020,GO:0016021,GO:0016342,GO:0035710,GO:0045294,GO:0045296,GO:0046872,GO:0070097,GO:0098609,GO:0098742	integrin binding|calcium ion binding|plasma membrane|cell adhesion|homophilic cell adhesion via plasma membrane adhesion molecules|beta-catenin binding|microtubule cytoskeleton|membrane|integral component of membrane|catenin complex|CD4-positive, alpha-beta T cell activation|alpha-catenin binding|cadherin binding|metal ion binding|delta-catenin binding|cell-cell adhesion|cell-cell adhesion via pl…
Cdh3	16.25	1.22226	3.41401	18.0361	4.17282	0.00064014	0.00522887	Up	0	0.0173377	0.0674484	0.137804	1.35915	0.133385	12560	cadherin 3	GO:0001895,GO:0005509,GO:0005737,GO:0005886,GO:0005912,GO:0007155,GO:0007156,GO:0010628,GO:0010838,GO:0016020,GO:0016021,GO:0016342,GO:0022405,GO:0030054,GO:0031424,GO:0032773,GO:0032912,GO:0043568,GO:0045296,GO:0046872,GO:0048023,GO:0051796,GO:0060901,GO:0090263,GO:0098609,GO:0098742,GO:1902910	retina homeostasis|calcium ion binding|cytoplasm|plasma membrane|adherens junction|cell adhesion|homophilic cell adhesion via plasma membrane adhesion molecules|positive regulation of gene expression|positive regulation of keratinocyte proliferation|membrane|integral component of membrane|catenin complex|hair cycle process|cell junction|keratinization|positive regulation of monophenol monooxygena…	mmu04514	Cell adhesion molecules
Cdhr4	14.0686	0.684235	-3.19285	0.219964	-2.18466	0.00140875	0.00988441	Down	0.832855	0.472734	0.5409	0.0736745	0.239261	0.106968	69398	cadherin-related family member 4	GO:0005887,GO:0007155	integral component of plasma membrane|cell adhesion
Cdk14	204.447	0.239475	2.59029	1.5372	0.620309	0.00958948	0.0439924	Up	1.44261	1.31644	1.90583	1.96133	2.98781	2.387	18647	cyclin-dependent kinase 14	GO:0000083,GO:0000086,GO:0000166,GO:0000308,GO:0004672,GO:0004674,GO:0004693,GO:0005524,GO:0005634,GO:0005654,GO:0005737,GO:0005829,GO:0005886,GO:0006468,GO:0007049,GO:0016020,GO:0016055,GO:0016301,GO:0016310,GO:0016740,GO:0030332,GO:0051301,GO:0060828	regulation of transcription involved in G1/S transition of mitotic cell cycle|G2/M transition of mitotic cell cycle|nucleotide binding|cytoplasmic cyclin-dependent protein kinase holoenzyme complex|protein kinase activity|protein serine/threonine kinase activity|cyclin-dependent protein serine/threonine kinase activity|ATP binding|nucleus|nucleoplasm|cytoplasm|cytosol|plasma membrane|protein phos…	mmu05202	Transcriptional misregulation in cancer
Cdk2ap2	323.785	0.215059	-3.98238	0.552311	-0.856447	6.82287e-05	0.000795051	Down	11.3303	13.7288	11.713	6.81998	8.46672	5.45196	52004	CDK2-associated protein 2	GO:0005515,GO:0005634,GO:0005737,GO:0005874,GO:0070507,GO:2000035,GO:2000134	protein binding|nucleus|cytoplasm|microtubule|regulation of microtubule cytoskeleton organization|regulation of stem cell division|negative regulation of G1/S transition of mitotic cell cycle
Cdk8	277.23	0.24255	2.78047	1.59594	0.674403	0.00542807	0.0286128	Up	3.57557	4.46228	3.77868	7.2701	7.15288	4.75366	264064	cyclin-dependent kinase 8	GO:0000151,GO:0000166,GO:0004672,GO:0004674,GO:0004693,GO:0005515,GO:0005524,GO:0005634,GO:0005654,GO:0005730,GO:0006468,GO:0008353,GO:0016301,GO:0016310,GO:0016567,GO:0016592,GO:0016740,GO:0032991,GO:0061630,GO:0090209	ubiquitin ligase complex|nucleotide binding|protein kinase activity|protein serine/threonine kinase activity|cyclin-dependent protein serine/threonine kinase activity|protein binding|ATP binding|nucleus|nucleoplasm|nucleolus|protein phosphorylation|RNA polymerase II CTD heptapeptide repeat kinase activity|kinase activity|phosphorylation|protein ubiquitination|mediator complex|transferase activity…
Cdkal1	218.986	0.2249	-3.34058	0.59407	-0.751296	0.00083605	0.00646712	Down	0.473854	0.57303	0.509432	0.239989	0.391571	0.316248	68916	CDK5 regulatory subunit associated protein 1-like 1	GO:0003824,GO:0005783,GO:0005791,GO:0006400,GO:0008033,GO:0016020,GO:0016021,GO:0016740,GO:0035596,GO:0035598,GO:0035600,GO:0046872,GO:0051536,GO:0051539,GO:0061712,GO:1990145	catalytic activity|endoplasmic reticulum|rough endoplasmic reticulum|tRNA modification|tRNA processing|membrane|integral component of membrane|transferase activity|methylthiotransferase activity|N6-threonylcarbomyladenosine methylthiotransferase activity|tRNA methylthiolation|metal ion binding|iron-sulfur cluster binding|4 iron, 4 sulfur cluster binding|tRNA (N(6)-L-threonylcarbamoyladenosine(37)…
Cdpf1	157.522	0.24931	-2.72313	0.62464	-0.678902	0.00646675	0.0326969	Down	10.09	10.4212	7.40658	5.39812	5.55616	6.7936	72355	cysteine rich, DPF motif domain containing 1
Cdr2l	144.244	0.250514	3.06295	1.7021	0.767313	0.00219163	0.0140575	Up	1.70377	1.82155	1.75487	2.76208	3.99213	2.44582	237988	cerebellar degeneration-related protein 2-like	GO:0042802	identical protein binding
Cebpb	323.571	0.296274	-3.68801	0.468896	-1.09266	0.000226017	0.00222125	Down	23.143	20.6565	14.5741	11.4423	10.0062	6.34076	12608	CCAAT/enhancer binding protein (C/EBP), beta	GO:0000122,GO:0000779,GO:0000785,GO:0000976,GO:0000977,GO:0000978,GO:0000979,GO:0000981,GO:0001227,GO:0001228,GO:0001541,GO:0001892,GO:0002432,GO:0003677,GO:0003682,GO:0003700,GO:0005515,GO:0005634,GO:0005654,GO:0005737,GO:0006355,GO:0006357,GO:0008134,GO:0010628,GO:0016363,GO:0019900,GO:0030154,GO:0030182,GO:0032496,GO:0032675,GO:0032753,GO:0033598,GO:0034976,GO:0035035,GO:0035259,GO:0035711,GO:…	negative regulation of transcription by RNA polymerase II|condensed chromosome, centromeric region|chromatin|transcription cis-regulatory region binding|RNA polymerase II transcription regulatory region sequence-specific DNA binding|RNA polymerase II cis-regulatory region sequence-specific DNA binding|RNA polymerase II core promoter sequence-specific DNA binding|DNA-binding transcription factor a…	mmu04657,mmu04668,mmu05152,mmu05202	IL-17 signaling pathway|TNF signaling pathway|Tuberculosis|Transcriptional misregulation in cancer	C/EBP
Cecr2	165.152	0.23961	-2.72422	0.636067	-0.65275	0.00644541	0.0326117	Down	1.78225	1.83189	1.52343	1.29737	1.01525	0.99573	330409	CECR2, histone acetyl-lysine reader	GO:0000791,GO:0001842,GO:0001843,GO:0005634,GO:0006325,GO:0007338,GO:0021915,GO:0031010,GO:0043044,GO:0060122,GO:0090102,GO:0090537,GO:0097194	euchromatin|neural fold formation|neural tube closure|nucleus|chromatin organization|single fertilization|neural tube development|ISWI-type complex|ATP-dependent chromatin remodeling|inner ear receptor cell stereocilium organization|cochlea development|CERF complex|execution phase of apoptosis
Cela1	8.42017	0.812216	2.87892	5.05709	2.33831	0.00399039	0.0225731	Up	0.130716	0.189853	0.184645	0.726553	0.847005	1.0346	109901	chymotrypsin-like elastase family, member 1	GO:0000122,GO:0004252,GO:0005576,GO:0005615,GO:0006508,GO:0006954,GO:0008233,GO:0008236,GO:0009791,GO:0016055,GO:0016787,GO:0031017,GO:0035264,GO:0042127,GO:0045595,GO:0045766,GO:0045944,GO:0046872,GO:0048771,GO:0055123,GO:0060309,GO:0061113,GO:0062023	negative regulation of transcription by RNA polymerase II|serine-type endopeptidase activity|extracellular region|extracellular space|proteolysis|inflammatory response|peptidase activity|serine-type peptidase activity|post-embryonic development|Wnt signaling pathway|hydrolase activity|exocrine pancreas development|multicellular organism growth|regulation of cell population proliferation|regulatio…
Cemip	23.7684	1.4159	4.9301	126.282	6.9805	8.21892e-07	1.73452e-05	Up	0	0	0.00796261	0.238604	0.814013	0.110227	80982	cell migration inducing protein, hyaluronan binding	GO:0004415,GO:0005540,GO:0005576,GO:0005634,GO:0005737,GO:0005783,GO:0005886,GO:0005905,GO:0007605,GO:0008152,GO:0010800,GO:0016020,GO:0016787,GO:0016798,GO:0030214,GO:0030335,GO:0030665,GO:0032050,GO:0045334,GO:0046923,GO:0051281,GO:0090314,GO:1900020	hyalurononglucosaminidase activity|hyaluronic acid binding|extracellular region|nucleus|cytoplasm|endoplasmic reticulum|plasma membrane|clathrin-coated pit|sensory perception of sound|metabolic process|positive regulation of peptidyl-threonine phosphorylation|membrane|hydrolase activity|hydrolase activity, acting on glycosyl bonds|hyaluronan catabolic process|positive regulation of cell migration…
Cemip2	376.957	0.22161	2.65292	1.50307	0.587914	0.00797979	0.0382359	Up	2.78272	2.79886	3.4737	4.57463	3.81393	5.39321	83921	cell migration inducing hyaluronidase 2	GO:0001525,GO:0004415,GO:0005509,GO:0005886,GO:0005887,GO:0007275,GO:0008152,GO:0016020,GO:0016021,GO:0016787,GO:0016798,GO:0030214,GO:0043231	angiogenesis|hyalurononglucosaminidase activity|calcium ion binding|plasma membrane|integral component of plasma membrane|multicellular organism development|metabolic process|membrane|integral component of membrane|hydrolase activity|hydrolase activity, acting on glycosyl bonds|hyaluronan catabolic process|intracellular membrane-bounded organelle
Cenpj	207.516	0.380402	-4.33988	0.318441	-1.6509	1.42559e-05	0.00020811	Down	5.46829	2.24061	4.38423	0.800929	1.54278	1.60322	219103	centromere protein J	GO:0003713,GO:0005515,GO:0005634,GO:0005654,GO:0005737,GO:0005813,GO:0005814,GO:0005856,GO:0005874,GO:0005886,GO:0007099,GO:0007224,GO:0015631,GO:0019901,GO:0019904,GO:0030954,GO:0036064,GO:0042802,GO:0043015,GO:0044458,GO:0046427,GO:0046599,GO:0046785,GO:0051298,GO:0051301,GO:0060271,GO:0061511,GO:0098534,GO:1902857,GO:1903724,GO:1904951,GO:1905515	transcription coactivator activity|protein binding|nucleus|nucleoplasm|cytoplasm|centrosome|centriole|cytoskeleton|microtubule|plasma membrane|centriole replication|smoothened signaling pathway|tubulin binding|protein kinase binding|protein domain specific binding|astral microtubule nucleation|ciliary basal body|identical protein binding|gamma-tubulin binding|motile cilium assembly|positive regul…
Cenpq	130.458	0.237849	-2.78163	0.632174	-0.661607	0.00540869	0.0285418	Down	1.65605	1.25019	1.25995	0.792062	0.970011	0.923482	83815	centromere protein Q	GO:0000775,GO:0000776,GO:0005634,GO:0005654,GO:0005694,GO:0015629,GO:0051310,GO:1905342	chromosome, centromeric region|kinetochore|nucleus|nucleoplasm|chromosome|actin cytoskeleton|metaphase plate congression|positive regulation of protein localization to kinetochore
Cenpv	148.577	0.248956	-2.70871	0.626615	-0.67435	0.00675452	0.0338099	Down	8.08995	7.87933	8.24576	3.86585	5.15396	6.46952	73139	centromere protein V	GO:0000775,GO:0000776,GO:0001667,GO:0005634,GO:0005654,GO:0005694,GO:0005737,GO:0005829,GO:0005856,GO:0007049,GO:0015630,GO:0016846,GO:0030496,GO:0031508,GO:0031965,GO:0032467,GO:0033044,GO:0034508,GO:0046872,GO:0051233,GO:0051301	chromosome, centromeric region|kinetochore|ameboidal-type cell migration|nucleus|nucleoplasm|chromosome|cytoplasm|cytosol|cytoskeleton|cell cycle|microtubule cytoskeleton|carbon-sulfur lyase activity|midbody|pericentric heterochromatin assembly|nuclear membrane|positive regulation of cytokinesis|regulation of chromosome organization|centromere complex assembly|metal ion binding|spindle midzone|ce…
Cep128	190.895	0.232806	-4.03737	0.52126	-0.939924	5.40535e-05	0.000651844	Down	2.59986	2.69804	3.40889	1.36156	1.94603	1.33206	75216	centrosomal protein 128	GO:0000922,GO:0005737,GO:0005814,GO:0005856,GO:0008104,GO:0120103	spindle pole|cytoplasm|centriole|cytoskeleton|protein localization|centriolar subdistal appendage
Cep43	247.733	0.213228	-3.57114	0.589897	-0.761465	0.000355433	0.00322224	Down	7.16539	5.99935	5.12031	3.78446	3.72608	3.45379	75296	centrosomal protein 43	GO:0005634,GO:0005737,GO:0005813,GO:0005814,GO:0005815,GO:0005856,GO:0006469,GO:0008284,GO:0019901,GO:0030030,GO:0030292,GO:0030307,GO:0030335,GO:0034453,GO:0042803,GO:0042995,GO:0048471	nucleus|cytoplasm|centrosome|centriole|microtubule organizing center|cytoskeleton|negative regulation of protein kinase activity|positive regulation of cell population proliferation|protein kinase binding|cell projection organization|protein tyrosine kinase inhibitor activity|positive regulation of cell growth|positive regulation of cell migration|microtubule anchoring|protein homodimerization ac…
Cercam	177.144	0.517823	5.43744	7.0403	2.81564	5.40501e-08	1.55767e-06	Up	0.648306	0.564961	0.778405	1.9126	9.75196	3.00328	99151	cerebral endothelial cell adhesion molecule	GO:0005783,GO:0007155,GO:0042802,GO:0050211	endoplasmic reticulum|cell adhesion|identical protein binding|procollagen galactosyltransferase activity
Ces1d	726.123	0.439566	-7.32888	0.107207	-3.22153	2.32086e-13	1.90074e-11	Down	44.8939	42.0809	47.436	1.85501	9.49585	3.69758	104158	carboxylesterase 1D	GO:0004771,GO:0004806,GO:0005737,GO:0005783,GO:0005788,GO:0005811,GO:0005829,GO:0006629,GO:0006637,GO:0006695,GO:0008203,GO:0009636,GO:0010875,GO:0010887,GO:0016042,GO:0016787,GO:0019626,GO:0030339,GO:0030855,GO:0034379,GO:0042632,GO:0043231,GO:0043691,GO:0046464,GO:0051791,GO:0052689,GO:0070857,GO:0071397,GO:0071404,GO:0080030,GO:0090205,GO:0120188	sterol esterase activity|triglyceride lipase activity|cytoplasm|endoplasmic reticulum|endoplasmic reticulum lumen|lipid droplet|cytosol|lipid metabolic process|acyl-CoA metabolic process|cholesterol biosynthetic process|cholesterol metabolic process|response to toxic substance|positive regulation of cholesterol efflux|negative regulation of cholesterol storage|lipid catabolic process|hydrolase ac…	mmu00983	Drug metabolism - other enzymes
Cfap126	43.53	0.379192	2.66726	2.01587	1.0114	0.00764728	0.0370628	Up	1.23897	0.712295	1.16675	1.72162	2.65217	2.05498	75472	cilia and flagella associated protein 126	GO:0005515,GO:0005737,GO:0005856,GO:0005886,GO:0005929,GO:0016020,GO:0016324,GO:0030030,GO:0036064,GO:0042995,GO:0044782	protein binding|cytoplasm|cytoskeleton|plasma membrane|cilium|membrane|apical plasma membrane|cell projection organization|ciliary basal body|cell projection|cilium organization
Cfap36	254.767	0.275115	2.94448	1.7533	0.810071	0.00323494	0.0191399	Up	3.86967	2.64982	2.46223	4.73993	4.58245	6.67091	216618	cilia and flagella associated protein 36	GO:0005515,GO:0005634,GO:0005737,GO:0005929,GO:0005930,GO:0031514,GO:0035869,GO:0042995,GO:0047485,GO:0097546	protein binding|nucleus|cytoplasm|cilium|axoneme|motile cilium|ciliary transition zone|cell projection|protein N-terminus binding|ciliary base
Cfap52	10.7698	1.52454	3.81858	56.5546	5.82157	0.000134219	0.00141604	Up	0	0.031429	0	0.305317	0.210325	1.42054	71860	cilia and flagella associated protein 52	GO:0005737,GO:0005929,GO:0031514,GO:0042995,GO:0060271	cytoplasm|cilium|motile cilium|cell projection|cilium assembly
Cfap61	7.85537	0.99188	-2.59933	0.167447	-2.57823	0.00934053	0.0431021	Down	0.147072	0.128165	0.276998	0.0377291	0	0.0547789	78774	cilia and flagella associated protein 61	GO:0005737,GO:0005856,GO:0042995	cytoplasm|cytoskeleton|cell projection
Cfb	402.053	0.307356	-3.09137	0.517578	-0.950152	0.00199235	0.0129803	Down	18.1173	11.8215	8.59213	5.34296	6.89704	8.13071	14962	complement factor B	GO:0002376,GO:0004252,GO:0005576,GO:0005615,GO:0006508,GO:0006956,GO:0006957,GO:0008233,GO:0008236,GO:0008283,GO:0016787,GO:0045087,GO:0097066	immune system process|serine-type endopeptidase activity|extracellular region|extracellular space|proteolysis|complement activation|complement activation, alternative pathway|peptidase activity|serine-type peptidase activity|cell population proliferation|hydrolase activity|innate immune response|response to thyroid hormone	mmu04610,mmu05150,mmu05171	Complement and coagulation cascades|Staphylococcus aureus infection|Coronavirus disease - COVID-19
Cfi	10.9649	1.30467	3.31329	20.0114	4.32275	0.000922043	0.00703471	Up	0.0346032	0.0335052	0.0325861	1.53866	0.352345	0.0966629	12630	complement component factor i	GO:0002376,GO:0004252,GO:0005044,GO:0005576,GO:0005615,GO:0005634,GO:0006508,GO:0006956,GO:0006958,GO:0008233,GO:0008236,GO:0016020,GO:0016787,GO:0045087,GO:0046872	immune system process|serine-type endopeptidase activity|scavenger receptor activity|extracellular region|extracellular space|nucleus|proteolysis|complement activation|complement activation, classical pathway|peptidase activity|serine-type peptidase activity|membrane|hydrolase activity|innate immune response|metal ion binding	mmu04610,mmu05150	Complement and coagulation cascades|Staphylococcus aureus infection
Cflar	843.803	0.231187	-3.64892	0.557258	-0.843582	0.000263345	0.00251644	Down	10.4326	7.07728	10.1694	5.45131	6.19789	4.05973	12633	CASP8 and FADD-like apoptosis regulator	GO:0002020,GO:0004197,GO:0005123,GO:0005515,GO:0005737,GO:0006508,GO:0006915,GO:0006919,GO:0007519,GO:0008047,GO:0008234,GO:0009617,GO:0010667,GO:0010976,GO:0014732,GO:0014842,GO:0014866,GO:0016504,GO:0031264,GO:0031265,GO:0033574,GO:0042060,GO:0042981,GO:0043066,GO:0043154,GO:0043403,GO:0044877,GO:0045121,GO:0051092,GO:0060544,GO:0060546,GO:0070374,GO:0071732,GO:0072126,GO:0097153,GO:0097199,GO:…	protease binding|cysteine-type endopeptidase activity|death receptor binding|protein binding|cytoplasm|proteolysis|apoptotic process|activation of cysteine-type endopeptidase activity involved in apoptotic process|skeletal muscle tissue development|enzyme activator activity|cysteine-type peptidase activity|response to bacterium|negative regulation of cardiac muscle cell apoptotic process|positive…	mmu04064,mmu04140,mmu04210,mmu04217,mmu04668,mmu05142,mmu05160	NF-kappa B signaling pathway|Autophagy - animal|Apoptosis|Necroptosis|TNF signaling pathway|Chagas disease|Hepatitis C
Cgref1	42.1259	0.452512	4.1221	3.64344	1.8653	3.75434e-05	0.000482045	Up	0.982	1.05649	0.719255	4.71177	3.08054	2.33679	68567	cell growth regulator with EF hand domain 1	GO:0005509,GO:0005576,GO:0007049,GO:0007155,GO:0030308,GO:0046872,GO:0051726	calcium ion binding|extracellular region|cell cycle|cell adhesion|negative regulation of cell growth|metal ion binding|regulation of cell cycle
Chac2	115.829	0.252016	-2.6844	0.625675	-0.676514	0.00726591	0.0356677	Down	6.2503	8.10438	7.21669	3.62512	5.43357	4.75722	68044	ChaC, cation transport regulator 2	GO:0003839,GO:0005737,GO:0006751,GO:0016829,GO:0061928	gamma-glutamylcyclotransferase activity|cytoplasm|glutathione catabolic process|lyase activity|glutathione specific gamma-glutamylcyclotransferase activity	mmu00480	Glutathione metabolism
Chchd10	6418	0.125287	-4.76071	0.661377	-0.596456	1.92917e-06	3.6413e-05	Down	314.156	358.305	329.835	206.786	234.973	233.545	103172	coiled-coil-helix-coiled-coil-helix domain containing 10	GO:0005515,GO:0005634,GO:0005739,GO:0005758,GO:0006119,GO:0007005,GO:0030322,GO:0031930,GO:0051457,GO:0061617,GO:0065003,GO:0090144,GO:0099558,GO:1901030,GO:1903109,GO:1903852	protein binding|nucleus|mitochondrion|mitochondrial intermembrane space|oxidative phosphorylation|mitochondrion organization|stabilization of membrane potential|mitochondria-nucleus signaling pathway|maintenance of protein location in nucleus|MICOS complex|protein-containing complex assembly|mitochondrial nucleoid organization|maintenance of synapse structure|positive regulation of mitochondrial …	mmu05014	Amyotrophic lateral sclerosis
Chchd2	3339.45	0.132003	-4.73849	0.648197	-0.625495	2.15317e-06	3.99617e-05	Down	305.985	298.814	291.813	185.167	191.696	214.133	14004	coiled-coil-helix-coiled-coil-helix domain containing 2	GO:0005634,GO:0005739,GO:0005758,GO:0007005,GO:0034599,GO:0043565,GO:0045944,GO:0140297,GO:1900037,GO:1905448	nucleus|mitochondrion|mitochondrial intermembrane space|mitochondrion organization|cellular response to oxidative stress|sequence-specific DNA binding|positive regulation of transcription by RNA polymerase II|DNA-binding transcription factor binding|regulation of cellular response to hypoxia|positive regulation of mitochondrial ATP synthesis coupled electron transport
Chchd3	5403.52	0.150638	-4.82656	0.604133	-0.727062	1.3891e-06	2.7285e-05	Down	125.512	123.701	133.495	82.0685	86.6516	66.5314	66075	coiled-coil-helix-coiled-coil-helix domain containing 3	GO:0005515,GO:0005634,GO:0005737,GO:0005739,GO:0005743,GO:0007007,GO:0008053,GO:0016020,GO:0019902,GO:0042407,GO:0060090,GO:0061617	protein binding|nucleus|cytoplasm|mitochondrion|mitochondrial inner membrane|inner mitochondrial membrane organization|mitochondrial fusion|membrane|phosphatase binding|cristae formation|molecular adaptor activity|MICOS complex
Chchd7	595.057	0.168544	-5.61691	0.518818	-0.946699	1.944e-08	5.98305e-07	Down	25.4943	28.4071	31.7646	12.9462	17.3547	15.0835	66433	coiled-coil-helix-coiled-coil-helix domain containing 7	GO:0005739	mitochondrion
Chd3	564.505	0.149864	4.03594	1.52081	0.60484	5.43852e-05	0.000654247	Up	3.55297	3.75698	4.03043	5.13618	6.46003	5.99906	216848	chromodomain helicase DNA binding protein 3	GO:0000122,GO:0000976,GO:0003678,GO:0005515,GO:0005634,GO:0005654,GO:0005730,GO:0005737,GO:0005813,GO:0006333,GO:0007051,GO:0007098,GO:0016581,GO:0016605,GO:0034451,GO:0036121,GO:0043044,GO:0070615,GO:0140603	negative regulation of transcription by RNA polymerase II|transcription cis-regulatory region binding|DNA helicase activity|protein binding|nucleus|nucleoplasm|nucleolus|cytoplasm|centrosome|chromatin assembly or disassembly|spindle organization|centrosome cycle|NuRD complex|PML body|centriolar satellite|double-stranded DNA helicase activity|ATP-dependent chromatin remodeling|nucleosome-dependent…
Chordc1	518.244	0.182816	-3.80416	0.617512	-0.695461	0.000142286	0.00149462	Down	21.2433	17.7758	19.511	9.78353	13.7468	13.4009	66917	cysteine and histidine-rich domain (CHORD)-containing, zinc-binding protein 1	GO:0005509,GO:0005515,GO:0005524,GO:0008270,GO:0010824,GO:0043531,GO:0046872,GO:0051298,GO:0051879,GO:0061077,GO:1900034,GO:2000299	calcium ion binding|protein binding|ATP binding|zinc ion binding|regulation of centrosome duplication|ADP binding|metal ion binding|centrosome duplication|Hsp90 protein binding|chaperone-mediated protein folding|regulation of cellular response to heat|negative regulation of Rho-dependent protein serine/threonine kinase activity
Chpf	690.469	0.202696	6.75686	2.58397	1.36959	1.41016e-11	8.51734e-10	Up	8.0442	8.09185	7.84883	16.1459	27.3032	20.1409	74241	chondroitin polymerizing factor	GO:0005515,GO:0005737,GO:0005739,GO:0005794,GO:0008376,GO:0016020,GO:0016021,GO:0016740,GO:0016757,GO:0030206,GO:0032580,GO:0046872,GO:0047238,GO:0050510	protein binding|cytoplasm|mitochondrion|Golgi apparatus|acetylgalactosaminyltransferase activity|membrane|integral component of membrane|transferase activity|glycosyltransferase activity|chondroitin sulfate biosynthetic process|Golgi cisterna membrane|metal ion binding|glucuronosyl-N-acetylgalactosaminyl-proteoglycan 4-beta-N-acetylgalactosaminyltransferase activity|N-acetylgalactosaminyl-proteog…	mmu00532	Glycosaminoglycan biosynthesis - chondroitin sulfate / dermatan sulfate
Chpf2	439.83	0.289499	5.65955	3.11328	1.63844	1.51768e-08	4.82462e-07	Up	2.49758	1.8619	2.2271	9.35556	5.2786	5.98902	100910	chondroitin polymerizing factor 2	GO:0008376,GO:0030206,GO:0047238	acetylgalactosaminyltransferase activity|chondroitin sulfate biosynthetic process|glucuronosyl-N-acetylgalactosaminyl-proteoglycan 4-beta-N-acetylgalactosaminyltransferase activity	mmu00532	Glycosaminoglycan biosynthesis - chondroitin sulfate / dermatan sulfate
Chrnb1	110.392	0.270459	3.24015	1.8357	0.876328	0.00119468	0.00871567	Up	2.85915	2.31245	2.12231	4.6597	3.86099	5.04274	11443	cholinergic receptor, nicotinic, beta polypeptide 1 (muscle)	GO:0001941,GO:0003009,GO:0004888,GO:0005216,GO:0005230,GO:0005515,GO:0005886,GO:0005887,GO:0005892,GO:0006811,GO:0006812,GO:0006936,GO:0007165,GO:0007268,GO:0007271,GO:0007274,GO:0015267,GO:0015276,GO:0015464,GO:0016020,GO:0016021,GO:0022848,GO:0030054,GO:0030594,GO:0031594,GO:0034220,GO:0035095,GO:0042166,GO:0042391,GO:0043005,GO:0045202,GO:0045211,GO:0050877,GO:0055001,GO:0099060,GO:1904315	postsynaptic membrane organization|skeletal muscle contraction|transmembrane signaling receptor activity|ion channel activity|extracellular ligand-gated ion channel activity|protein binding|plasma membrane|integral component of plasma membrane|acetylcholine-gated channel complex|ion transport|cation transport|muscle contraction|signal transduction|chemical synaptic transmission|synaptic transmiss…	mmu04080	Neuroactive ligand-receptor interaction
Chst11	146.668	0.40739	2.83768	2.22845	1.15604	0.00454432	0.0249525	Up	0.982631	0.759136	0.905662	3.14651	1.66437	1.10966	58250	carbohydrate sulfotransferase 11	GO:0001537,GO:0001701,GO:0002063,GO:0005794,GO:0005975,GO:0007585,GO:0008146,GO:0009791,GO:0016020,GO:0016021,GO:0016051,GO:0016740,GO:0030166,GO:0030204,GO:0030206,GO:0030326,GO:0030512,GO:0033037,GO:0036342,GO:0042127,GO:0042733,GO:0043066,GO:0047756,GO:0048589,GO:0048703,GO:0048704,GO:0050659,GO:0051216	N-acetylgalactosamine 4-O-sulfotransferase activity|in utero embryonic development|chondrocyte development|Golgi apparatus|carbohydrate metabolic process|respiratory gaseous exchange by respiratory system|sulfotransferase activity|post-embryonic development|membrane|integral component of membrane|carbohydrate biosynthetic process|transferase activity|proteoglycan biosynthetic process|chondroitin …	mmu00532	Glycosaminoglycan biosynthesis - chondroitin sulfate / dermatan sulfate
Chst12	128.311	0.285397	2.9492	1.79215	0.841693	0.00318597	0.0188968	Up	3.73141	3.0749	3.36437	6.07606	8.15749	4.3986	59031	carbohydrate sulfotransferase 12	GO:0005794,GO:0005975,GO:0008146,GO:0016020,GO:0016021,GO:0016051,GO:0016740,GO:0030166,GO:0030206,GO:0030208,GO:0047756	Golgi apparatus|carbohydrate metabolic process|sulfotransferase activity|membrane|integral component of membrane|carbohydrate biosynthetic process|transferase activity|proteoglycan biosynthetic process|chondroitin sulfate biosynthetic process|dermatan sulfate biosynthetic process|chondroitin 4-sulfotransferase activity	mmu00532	Glycosaminoglycan biosynthesis - chondroitin sulfate / dermatan sulfate
Chst14	143.861	0.276005	2.69652	1.6751	0.744251	0.0070069	0.034773	Up	3.07969	3.38403	3.91033	4.17215	7.87971	5.79978	72136	carbohydrate sulfotransferase 14	GO:0001537,GO:0005515,GO:0005794,GO:0005975,GO:0008146,GO:0016020,GO:0016021,GO:0016051,GO:0016740,GO:0030208,GO:0050655	N-acetylgalactosamine 4-O-sulfotransferase activity|protein binding|Golgi apparatus|carbohydrate metabolic process|sulfotransferase activity|membrane|integral component of membrane|carbohydrate biosynthetic process|transferase activity|dermatan sulfate biosynthetic process|dermatan sulfate proteoglycan metabolic process	mmu00532	Glycosaminoglycan biosynthesis - chondroitin sulfate / dermatan sulfate
Chst15	200.071	0.21199	2.80891	1.51096	0.595461	0.004971	0.0266817	Up	2.00795	1.69656	1.97521	3.18251	2.66375	2.84625	77590	carbohydrate sulfotransferase 15	GO:0005794,GO:0016020,GO:0016021,GO:0016740,GO:0019319,GO:0050656,GO:0050659	Golgi apparatus|membrane|integral component of membrane|transferase activity|hexose biosynthetic process|3'-phosphoadenosine 5'-phosphosulfate binding|N-acetylgalactosamine 4-sulfate 6-O-sulfotransferase activity	mmu00532	Glycosaminoglycan biosynthesis - chondroitin sulfate / dermatan sulfate
Chsy1	313.914	0.229301	4.01829	1.89395	0.9214	5.8621e-05	0.000695962	Up	2.65554	3.02874	4.17302	6.65913	6.74111	5.56742	269941	chondroitin sulfate synthase 1	GO:0002063,GO:0005576,GO:0005794,GO:0008376,GO:0009954,GO:0016020,GO:0016021,GO:0016740,GO:0016757,GO:0030206,GO:0030279,GO:0032580,GO:0045880,GO:0046872,GO:0047238,GO:0050510,GO:0051216,GO:0051923,GO:0060349	chondrocyte development|extracellular region|Golgi apparatus|acetylgalactosaminyltransferase activity|proximal/distal pattern formation|membrane|integral component of membrane|transferase activity|glycosyltransferase activity|chondroitin sulfate biosynthetic process|negative regulation of ossification|Golgi cisterna membrane|positive regulation of smoothened signaling pathway|metal ion binding|gl…	mmu00532	Glycosaminoglycan biosynthesis - chondroitin sulfate / dermatan sulfate
Ciapin1	790.768	0.226826	-2.96072	0.627824	-0.671568	0.00306923	0.0184077	Down	13.0818	12.8332	16.4257	9.84996	6.97346	10.0128	109006	cytokine induced apoptosis inhibitor 1	GO:0005515,GO:0005634,GO:0005654,GO:0005730,GO:0005737,GO:0005739,GO:0006915,GO:0008168,GO:0016226,GO:0030097,GO:0043066,GO:0046872,GO:0051536,GO:0051537,GO:0051539	protein binding|nucleus|nucleoplasm|nucleolus|cytoplasm|mitochondrion|apoptotic process|methyltransferase activity|iron-sulfur cluster assembly|hemopoiesis|negative regulation of apoptotic process|metal ion binding|iron-sulfur cluster binding|2 iron, 2 sulfur cluster binding|4 iron, 4 sulfur cluster binding
Cib1	222.302	0.219265	3.58277	1.72378	0.785576	0.000339964	0.00311119	Up	9.48824	7.70022	7.74723	13.2255	13.4538	17.0061	23991	calcium and integrin binding 1 (calmyrin)	GO:0001525,GO:0001933,GO:0001934,GO:0001954,GO:0002931,GO:0005509,GO:0005515,GO:0005634,GO:0005654,GO:0005737,GO:0005783,GO:0005813,GO:0005856,GO:0005886,GO:0006915,GO:0006974,GO:0007026,GO:0007049,GO:0007113,GO:0007155,GO:0007283,GO:0007286,GO:0008022,GO:0008284,GO:0008285,GO:0008427,GO:0010977,GO:0016020,GO:0019901,GO:0030027,GO:0030154,GO:0030220,GO:0030291,GO:0030307,GO:0030335,GO:0030424,GO:…	angiogenesis|negative regulation of protein phosphorylation|positive regulation of protein phosphorylation|positive regulation of cell-matrix adhesion|response to ischemia|calcium ion binding|protein binding|nucleus|nucleoplasm|cytoplasm|endoplasmic reticulum|centrosome|cytoskeleton|plasma membrane|apoptotic process|cellular response to DNA damage stimulus|negative regulation of microtubule depol…
Cib3	4.20025	1.57939	-3.53082	0.0209552	-5.57655	0.00041427	0.00365951	Down	0.873255	0.845545	0.548233	0	0	0	234421	calcium and integrin binding family member 3	GO:0000287,GO:0005509,GO:0046872	magnesium ion binding|calcium ion binding|metal ion binding
Ciita	299.207	0.986477	-3.77511	0.0756739	-3.72406	0.000159937	0.00165722	Down	6.51499	0.794798	4.17139	0.0758828	0.431258	0.392496	12265	class II transactivator	GO:0000122,GO:0000166,GO:0000976,GO:0005515,GO:0005524,GO:0005525,GO:0005634,GO:0005654,GO:0005829,GO:0006355,GO:0006954,GO:0008022,GO:0009986,GO:0016301,GO:0016310,GO:0016605,GO:0016740,GO:0016746,GO:0034341,GO:0044877,GO:0045345,GO:0045348,GO:0045892,GO:0045893,GO:0045944,GO:0046597,GO:0046677,GO:0106310,GO:0106311,GO:0140297	negative regulation of transcription by RNA polymerase II|nucleotide binding|transcription cis-regulatory region binding|protein binding|ATP binding|GTP binding|nucleus|nucleoplasm|cytosol|regulation of transcription, DNA-templated|inflammatory response|protein C-terminus binding|cell surface|kinase activity|phosphorylation|PML body|transferase activity|acyltransferase activity|response to interf…	mmu04612,mmu05145,mmu05152,mmu05164,mmu05340	Antigen processing and presentation|Toxoplasmosis|Tuberculosis|Influenza A|Primary immunodeficiency
Cilp	2855.56	0.378605	10.8555	17.2669	4.10994	1.87855e-27	6.98244e-25	Up	4.61437	3.86018	6.32636	49.105	153.614	62.3495	214425	cartilage intermediate layer protein, nucleotide pyrophosphohydrolase	GO:0005576,GO:0005615,GO:0010629,GO:0043569,GO:0060392,GO:0062023,GO:0071560	extracellular region|extracellular space|negative regulation of gene expression|negative regulation of insulin-like growth factor receptor signaling pathway|negative regulation of SMAD protein signal transduction|collagen-containing extracellular matrix|cellular response to transforming growth factor beta stimulus
Cited1	20.5079	0.826655	4.35555	12.1302	3.60053	1.32735e-05	0.00019674	Up	0.142764	0.0921559	0.179256	3.13337	0.836969	1.01917	12705	Cbp/p300-interacting transactivator with Glu/Asp-rich carboxy-terminal domain 1	GO:0000578,GO:0001570,GO:0001658,GO:0001822,GO:0001890,GO:0002009,GO:0003340,GO:0003682,GO:0003713,GO:0005515,GO:0005634,GO:0005654,GO:0005737,GO:0005829,GO:0006355,GO:0006913,GO:0006915,GO:0007179,GO:0007275,GO:0007420,GO:0008022,GO:0010628,GO:0030154,GO:0030318,GO:0032496,GO:0032868,GO:0034097,GO:0034341,GO:0042438,GO:0042803,GO:0042981,GO:0043473,GO:0043524,GO:0043627,GO:0045668,GO:0045892,GO:…	embryonic axis specification|vasculogenesis|branching involved in ureteric bud morphogenesis|kidney development|placenta development|morphogenesis of an epithelium|negative regulation of mesenchymal to epithelial transition involved in metanephros morphogenesis|chromatin binding|transcription coactivator activity|protein binding|nucleus|nucleoplasm|cytoplasm|cytosol|regulation of transcription, D…
Cited2	511.074	0.186993	3.47242	1.56843	0.64932	0.000515785	0.00434699	Up	8.43107	11.5628	10.6469	15.0809	16.223	17.606	17684	Cbp/p300-interacting transactivator, with Glu/Asp-rich carboxy-terminal domain, 2	GO:0000122,GO:0000785,GO:0001568,GO:0001570,GO:0001658,GO:0001666,GO:0001701,GO:0001822,GO:0001829,GO:0001841,GO:0001843,GO:0001889,GO:0001892,GO:0001944,GO:0001947,GO:0002009,GO:0002089,GO:0002244,GO:0002521,GO:0003151,GO:0003156,GO:0003197,GO:0003281,GO:0003682,GO:0003712,GO:0003713,GO:0003714,GO:0005515,GO:0005634,GO:0005737,GO:0006355,GO:0006357,GO:0007179,GO:0007275,GO:0007368,GO:0007417,GO:…	negative regulation of transcription by RNA polymerase II|chromatin|blood vessel development|vasculogenesis|branching involved in ureteric bud morphogenesis|response to hypoxia|in utero embryonic development|kidney development|trophectodermal cell differentiation|neural tube formation|neural tube closure|liver development|embryonic placenta development|vasculature development|heart looping|morpho…	mmu04137	Mitophagy - animal
Ckap2	22.6519	0.772291	2.66542	4.16548	2.05848	0.00768914	0.0372035	Up	0.299631	0.169239	0.141083	0.213516	0.73963	1.65077	80986	cytoskeleton associated protein 2	GO:0000281,GO:0005737,GO:0005813,GO:0005829,GO:0005856,GO:0005874,GO:0006915,GO:0007026,GO:0007049,GO:0015630,GO:0045944	mitotic cytokinesis|cytoplasm|centrosome|cytosol|cytoskeleton|microtubule|apoptotic process|negative regulation of microtubule depolymerization|cell cycle|microtubule cytoskeleton|positive regulation of transcription by RNA polymerase II
Ckap4	811.099	0.155504	8.12755	2.40139	1.26387	4.38051e-16	4.96093e-14	Up	11.0847	10.5649	11.3026	22.6046	28.6477	29.4638	216197	cytoskeleton-associated protein 4	GO:0005737,GO:0005783,GO:0005791,GO:0005811,GO:0005829,GO:0005856,GO:0005886,GO:0009986,GO:0016020,GO:0016021,GO:0016607,GO:0036464	cytoplasm|endoplasmic reticulum|rough endoplasmic reticulum|lipid droplet|cytosol|cytoskeleton|plasma membrane|cell surface|membrane|integral component of membrane|nuclear speck|cytoplasmic ribonucleoprotein granule	mmu04141	Protein processing in endoplasmic reticulum
Ckb	769.382	0.234441	5.81762	2.57378	1.36389	5.96914e-09	2.03597e-07	Up	17.0689	16.7167	24.9629	38.4762	59.8056	56.2887	12709	creatine kinase, brain	GO:0000166,GO:0003824,GO:0004111,GO:0005515,GO:0005524,GO:0005615,GO:0005634,GO:0005737,GO:0005739,GO:0005829,GO:0016301,GO:0016310,GO:0016740,GO:0016772,GO:0030425,GO:0030644,GO:0031625,GO:0043025,GO:0043209,GO:0046314	nucleotide binding|catalytic activity|creatine kinase activity|protein binding|ATP binding|extracellular space|nucleus|cytoplasm|mitochondrion|cytosol|kinase activity|phosphorylation|transferase activity|transferase activity, transferring phosphorus-containing groups|dendrite|cellular chloride ion homeostasis|ubiquitin protein ligase binding|neuronal cell body|myelin sheath|phosphocreatine biosyn…	mmu00330	Arginine and proline metabolism
Ckmt1	24.2287	0.712274	4.95954	11.5719	3.53255	7.06616e-07	1.52882e-05	Up	0.201242	0.194856	0.0379022	2.16827	2.04913	0.861983	12716	creatine kinase, mitochondrial 1, ubiquitous	GO:0000166,GO:0003824,GO:0004111,GO:0005515,GO:0005524,GO:0005739,GO:0005743,GO:0016020,GO:0016301,GO:0016310,GO:0016740,GO:0016772,GO:0032091,GO:0042802,GO:0043066,GO:0043204,GO:0043209,GO:0044289,GO:0046314	nucleotide binding|catalytic activity|creatine kinase activity|protein binding|ATP binding|mitochondrion|mitochondrial inner membrane|membrane|kinase activity|phosphorylation|transferase activity|transferase activity, transferring phosphorus-containing groups|negative regulation of protein binding|identical protein binding|negative regulation of apoptotic process|perikaryon|myelin sheath|mitochon…	mmu00330	Arginine and proline metabolism
Ckmt2	22808.4	0.215468	-4.07452	0.544148	-0.877928	4.61087e-05	0.000571275	Down	1340.75	1339.61	1322.83	621.332	1030.36	585.358	76722	creatine kinase, mitochondrial 2	GO:0000166,GO:0003824,GO:0004111,GO:0005524,GO:0005739,GO:0005743,GO:0006603,GO:0016020,GO:0016301,GO:0016310,GO:0016740,GO:0016772,GO:0046314,GO:1901612	nucleotide binding|catalytic activity|creatine kinase activity|ATP binding|mitochondrion|mitochondrial inner membrane|phosphocreatine metabolic process|membrane|kinase activity|phosphorylation|transferase activity|transferase activity, transferring phosphorus-containing groups|phosphocreatine biosynthetic process|cardiolipin binding	mmu00330	Arginine and proline metabolism
Cks2	15.3646	0.697354	2.64674	3.59431	1.84571	0.0081272	0.0387794	Up	1.14574	0.504268	0.294261	1.42508	2.50684	3.2006	66197	CDC28 protein kinase regulatory subunit 2	GO:0000307,GO:0003682,GO:0006357,GO:0007049,GO:0007127,GO:0007346,GO:0008283,GO:0009790,GO:0016538,GO:0019005,GO:0019901,GO:0042393,GO:0043130,GO:0044772,GO:0051301,GO:0061575	cyclin-dependent protein kinase holoenzyme complex|chromatin binding|regulation of transcription by RNA polymerase II|cell cycle|meiosis I|regulation of mitotic cell cycle|cell population proliferation|embryo development|cyclin-dependent protein serine/threonine kinase regulator activity|SCF ubiquitin ligase complex|protein kinase binding|histone binding|ubiquitin binding|mitotic cell cycle phase…	mmu05200,mmu05222	Pathways in cancer|Small cell lung cancer
Clba1	63.0986	0.318903	4.04754	2.44659	1.29077	5.17593e-05	0.000628128	Up	1.50989	1.20613	1.1375	3.32466	3.70382	2.56585	217887	clathrin binding box of aftiphilin containing 1	GO:0030121,GO:0030276,GO:0032588,GO:0046907	AP-1 adaptor complex|clathrin binding|trans-Golgi network membrane|intracellular transport
Clca3a1	179.749	0.494425	3.84332	3.73273	1.90023	0.000121381	0.00130048	Up	1.07733	0.79685	1.29635	6.64063	1.53744	3.56681	12722	chloride channel accessory 3A1	GO:0005229,GO:0005886,GO:0005887,GO:0006508,GO:0006811,GO:0006821,GO:0008233,GO:0008237,GO:0016020,GO:0016787,GO:0046872	intracellular calcium activated chloride channel activity|plasma membrane|integral component of plasma membrane|proteolysis|ion transport|chloride transport|peptidase activity|metallopeptidase activity|membrane|hydrolase activity|metal ion binding	mmu04924,mmu04972	Renin secretion|Pancreatic secretion
Clcf1	53.2955	0.521402	3.17471	3.14988	1.6553	0.00149987	0.0103265	Up	0.794732	0.736057	0.943641	4.46164	2.01508	1.31917	56708	cardiotrophin-like cytokine factor 1	GO:0002639,GO:0002830,GO:0005102,GO:0005125,GO:0005127,GO:0005515,GO:0005576,GO:0005615,GO:0007166,GO:0007259,GO:0008284,GO:0030183,GO:0030890,GO:0042531,GO:0043524,GO:0048295,GO:0048711,GO:0050727,GO:0051466,GO:0051896,GO:0070372,GO:0097058,GO:0097059,GO:2000672	positive regulation of immunoglobulin production|positive regulation of type 2 immune response|signaling receptor binding|cytokine activity|ciliary neurotrophic factor receptor binding|protein binding|extracellular region|extracellular space|cell surface receptor signaling pathway|receptor signaling pathway via JAK-STAT|positive regulation of cell population proliferation|B cell differentiation|p…	mmu04060	Cytokine-cytokine receptor interaction
Clcn1	40.4447	0.456895	-5.77922	0.160373	-2.6405	7.50485e-09	2.53001e-07	Down	0.909997	0.795852	1.14721	0.075305	0.176624	0.218671	12723	chloride channel, voltage-sensitive 1	GO:0005244,GO:0005247,GO:0005254,GO:0005886,GO:0005887,GO:0006811,GO:0006821,GO:0006936,GO:0016020,GO:0016021,GO:0019227,GO:0034707,GO:0034765,GO:0042383,GO:0042803,GO:0055085,GO:1902476	voltage-gated ion channel activity|voltage-gated chloride channel activity|chloride channel activity|plasma membrane|integral component of plasma membrane|ion transport|chloride transport|muscle contraction|membrane|integral component of membrane|neuronal action potential propagation|chloride channel complex|regulation of ion transmembrane transport|sarcolemma|protein homodimerization activity|tr…
Clcn5	118.486	0.352719	3.47042	2.33607	1.22409	0.000519639	0.00437185	Up	0.48966	0.392633	0.634035	1.47859	1.38105	0.733795	12728	chloride channel, voltage-sensitive 5	GO:0000166,GO:0005247,GO:0005254,GO:0005524,GO:0005768,GO:0005769,GO:0005794,GO:0005829,GO:0005886,GO:0005887,GO:0006811,GO:0006821,GO:0006897,GO:0008021,GO:0015297,GO:0015299,GO:0016020,GO:0016021,GO:0042802,GO:0045177,GO:0055085	nucleotide binding|voltage-gated chloride channel activity|chloride channel activity|ATP binding|endosome|early endosome|Golgi apparatus|cytosol|plasma membrane|integral component of plasma membrane|ion transport|chloride transport|endocytosis|synaptic vesicle|antiporter activity|solute:proton antiporter activity|membrane|integral component of membrane|identical protein binding|apical part of cel…	mmu04613	Neutrophil extracellular trap formation
Clec11a	51.575	0.673	5.30681	11.8884	3.57149	1.11558e-07	2.94026e-06	Up	0.295649	0.250484	0.278414	0.853245	6.26031	3.13148	20256	C-type lectin domain family 11, member a	GO:0001503,GO:0005576,GO:0005615,GO:0005737,GO:0008083,GO:0008284,GO:0030246	ossification|extracellular region|extracellular space|cytoplasm|growth factor activity|positive regulation of cell population proliferation|carbohydrate binding
Clec12b	26.5234	0.514272	-3.52346	0.284793	-1.81201	0.000425958	0.003744	Down	0.99173	1.81383	1.41817	0.565362	0.374008	0.273616	71183	C-type lectin domain family 12, member B	GO:0002769,GO:0005886,GO:0009897,GO:0016020,GO:0016021,GO:0019903,GO:0030246,GO:0030545,GO:0030547,GO:0032991,GO:0045953,GO:2000272	natural killer cell inhibitory signaling pathway|plasma membrane|external side of plasma membrane|membrane|integral component of membrane|protein phosphatase binding|carbohydrate binding|signaling receptor regulator activity|signaling receptor inhibitor activity|protein-containing complex|negative regulation of natural killer cell mediated cytotoxicity|negative regulation of signaling receptor ac…
Clec18a	23.481	0.663569	-4.57829	0.121749	-3.03801	4.68783e-06	7.92015e-05	Down	1.01684	0.703264	0.393284	0.0310539	0.134466	0.101446	353287	C-type lectin domain family 18, member A	GO:0005576,GO:0005615,GO:0030246,GO:0030247	extracellular region|extracellular space|carbohydrate binding|polysaccharide binding
Clec2d	699.119	0.337785	-2.94155	0.502219	-0.993612	0.00326574	0.0192753	Down	67.9729	29.1811	44.4732	25.3507	30.7782	16.4715	93694	C-type lectin domain family 2, member d	GO:0004888,GO:0005515,GO:0005886,GO:0005887,GO:0006968,GO:0009897,GO:0016020,GO:0016021,GO:0030246,GO:0042270,GO:0045671,GO:0046703	transmembrane signaling receptor activity|protein binding|plasma membrane|integral component of plasma membrane|cellular defense response|external side of plasma membrane|membrane|integral component of membrane|carbohydrate binding|protection from natural killer cell mediated cytotoxicity|negative regulation of osteoclast differentiation|natural killer cell lectin-like receptor binding
Clec3b	455.216	0.250112	-9.2932	0.199666	-2.32434	1.49716e-20	3.1004e-18	Down	60.0441	45.4386	48.5839	8.66128	14.6373	8.278	21922	C-type lectin domain family 3, member b	GO:0001501,GO:0001503,GO:0001652,GO:0005509,GO:0005515,GO:0005576,GO:0005615,GO:0005737,GO:0008201,GO:0010756,GO:0030246,GO:0030282,GO:0031012,GO:0036143	skeletal system development|ossification|granular component|calcium ion binding|protein binding|extracellular region|extracellular space|cytoplasm|heparin binding|positive regulation of plasminogen activation|carbohydrate binding|bone mineralization|extracellular matrix|kringle domain binding
Clec4b1	15.8434	0.790067	-3.17714	0.175537	-2.51016	0.00148735	0.0102669	Down	3.22706	1.8748	1.82337	0.0788429	0.938836	0.257562	69810	C-type lectin domain family 4, member b1	GO:0051281	positive regulation of release of sequestered calcium ion into cytosol	mmu04625	C-type lectin receptor signaling pathway
Clec4d	85.7407	1.21555	2.70389	9.75881	3.28671	0.00685332	0.0341629	Up	0.703383	0.733453	0.968094	18.5068	4.05688	0.554196	17474	C-type lectin domain family 4, member d	GO:0002250,GO:0002292,GO:0002376,GO:0005537,GO:0005886,GO:0016020,GO:0016021,GO:0030246,GO:0030887,GO:0034987,GO:0038094,GO:0038187,GO:0042742,GO:0043123,GO:0045087,GO:0046872,GO:0061760	adaptive immune response|T cell differentiation involved in immune response|immune system process|mannose binding|plasma membrane|membrane|integral component of membrane|carbohydrate binding|positive regulation of myeloid dendritic cell activation|immunoglobulin receptor binding|Fc-gamma receptor signaling pathway|pattern recognition receptor activity|defense response to bacterium|positive regula…	mmu04625	C-type lectin receptor signaling pathway
Clec4n	79.3322	0.467476	3.38192	2.9917	1.58097	0.000719811	0.00573318	Up	1.39347	2.36119	2.67915	7.94382	8.76055	2.91945	56620	C-type lectin domain family 4, member n	GO:0001819,GO:0002250,GO:0002376,GO:0005509,GO:0005515,GO:0005537,GO:0005886,GO:0016020,GO:0016021,GO:0030246,GO:0038187,GO:0043123,GO:0045087,GO:0046872,GO:0050832,GO:0061760,GO:2000318	positive regulation of cytokine production|adaptive immune response|immune system process|calcium ion binding|protein binding|mannose binding|plasma membrane|membrane|integral component of membrane|carbohydrate binding|pattern recognition receptor activity|positive regulation of I-kappaB kinase/NF-kappaB signaling|innate immune response|metal ion binding|defense response to fungus|antifungal inna…	mmu04625	C-type lectin receptor signaling pathway
Clic1	1150.46	0.184506	3.4068	1.54604	0.628576	0.000657302	0.00532669	Up	57.3174	41.005	58.8511	79.8394	83.0212	84.0354	114584	chloride intracellular channel 1	GO:0005244,GO:0005254,GO:0005634,GO:0005635,GO:0005737,GO:0005739,GO:0005886,GO:0006749,GO:0006811,GO:0006821,GO:0016020,GO:0016021,GO:0034707,GO:0034765,GO:0045669,GO:0048471,GO:0051726,GO:0051881,GO:0070062	voltage-gated ion channel activity|chloride channel activity|nucleus|nuclear envelope|cytoplasm|mitochondrion|plasma membrane|glutathione metabolic process|ion transport|chloride transport|membrane|integral component of membrane|chloride channel complex|regulation of ion transmembrane transport|positive regulation of osteoblast differentiation|perinuclear region of cytoplasm|regulation of cell cy…
Clic3	15.4559	1.21975	3.33553	16.7784	4.06853	0.000851367	0.00656109	Up	0.0942452	0.0456274	0.0887514	3.22362	0.348962	0.175514	69454	chloride intracellular channel 3	GO:0005244,GO:0005254,GO:0005634,GO:0005737,GO:0006749,GO:0006811,GO:0006821,GO:0016020,GO:0016021,GO:0016604,GO:0034707,GO:0034765	voltage-gated ion channel activity|chloride channel activity|nucleus|cytoplasm|glutathione metabolic process|ion transport|chloride transport|membrane|integral component of membrane|nuclear body|chloride channel complex|regulation of ion transmembrane transport
Clic5	11372.9	0.204694	2.98289	1.52687	0.61058	0.00285541	0.017348	Up	110.889	84.3955	73.2396	144.85	128.5	142.802	224796	chloride intracellular channel 5	GO:0002021,GO:0002024,GO:0005244,GO:0005254,GO:0005634,GO:0005737,GO:0005794,GO:0005856,GO:0005886,GO:0006749,GO:0006811,GO:0006821,GO:0007601,GO:0007605,GO:0008104,GO:0015629,GO:0016020,GO:0016021,GO:0032420,GO:0032421,GO:0034707,GO:0034765,GO:0050885,GO:0050896,GO:0060088	response to dietary excess|diet induced thermogenesis|voltage-gated ion channel activity|chloride channel activity|nucleus|cytoplasm|Golgi apparatus|cytoskeleton|plasma membrane|glutathione metabolic process|ion transport|chloride transport|visual perception|sensory perception of sound|protein localization|actin cytoskeleton|membrane|integral component of membrane|stereocilium|stereocilium bundle…
Clip3	199.569	0.293828	4.09796	2.30393	1.2041	4.16805e-05	0.000524935	Up	2.19571	2.41784	2.63532	5.70637	7.71158	3.66815	76686	CAP-GLY domain containing linker protein 3	GO:0001934,GO:0005515,GO:0005634,GO:0005737,GO:0005794,GO:0005802,GO:0005886,GO:0008017,GO:0010828,GO:0016020,GO:0018230,GO:0031115,GO:0031122,GO:0031901,GO:0032588,GO:0035371,GO:0035594,GO:0043065,GO:0044091,GO:0045121,GO:0045444,GO:0045807,GO:0051010,GO:0055038,GO:0098840,GO:1903078	positive regulation of protein phosphorylation|protein binding|nucleus|cytoplasm|Golgi apparatus|trans-Golgi network|plasma membrane|microtubule binding|positive regulation of glucose transmembrane transport|membrane|peptidyl-L-cysteine S-palmitoylation|negative regulation of microtubule polymerization|cytoplasmic microtubule organization|early endosome membrane|trans-Golgi network membrane|micro…
Clmn	58.4668	0.374572	-3.40633	0.412963	-1.27591	0.000658436	0.00533223	Down	0.465309	0.310115	0.620288	0.186028	0.173409	0.225078	94040	calmin	GO:0003779,GO:0005640,GO:0005737,GO:0007097,GO:0008285,GO:0016020,GO:0016021,GO:0031175,GO:0034993,GO:0051015	actin binding|nuclear outer membrane|cytoplasm|nuclear migration|negative regulation of cell population proliferation|membrane|integral component of membrane|neuron projection development|meiotic nuclear membrane microtubule tethering complex|actin filament binding
Clmp	210.268	0.301176	3.93881	2.27564	1.18628	8.18851e-05	0.00093465	Up	1.36774	1.64401	2.62044	3.72383	5.69012	3.70364	71566	CXADR-like membrane protein	GO:0005881,GO:0005886,GO:0005923,GO:0016020,GO:0016021,GO:0030054,GO:0048565	cytoplasmic microtubule|plasma membrane|bicellular tight junction|membrane|integral component of membrane|cell junction|digestive tract development
Clpp	627.911	0.168851	-4.70363	0.576658	-0.794212	2.55573e-06	4.63677e-05	Down	40.4251	45.1152	47.3743	24.6842	24.1709	28.9983	53895	caseinolytic mitochondrial matrix peptidase proteolytic subunit	GO:0004175,GO:0004176,GO:0004252,GO:0005515,GO:0005739,GO:0005759,GO:0006508,GO:0006515,GO:0008233,GO:0008236,GO:0009368,GO:0016787,GO:0033619,GO:0042802,GO:0051117,GO:0051603	endopeptidase activity|ATP-dependent peptidase activity|serine-type endopeptidase activity|protein binding|mitochondrion|mitochondrial matrix|proteolysis|protein quality control for misfolded or incompletely synthesized proteins|peptidase activity|serine-type peptidase activity|endopeptidase Clp complex|hydrolase activity|membrane protein proteolysis|identical protein binding|ATPase binding|prote…
Clpx	1457.69	0.21585	-2.91399	0.646631	-0.628984	0.00356838	0.0206578	Down	50.996	36.8636	35.6165	23.3244	25.9214	32.0455	270166	caseinolytic mitochondrial matrix peptidase chaperone subunit	GO:0000166,GO:0004176,GO:0005515,GO:0005524,GO:0005654,GO:0005739,GO:0005743,GO:0005759,GO:0005829,GO:0006457,GO:0006508,GO:0008270,GO:0009368,GO:0009841,GO:0016504,GO:0016887,GO:0030163,GO:0042645,GO:0046034,GO:0046872,GO:0046983,GO:0051082,GO:0051603,GO:0140603	nucleotide binding|ATP-dependent peptidase activity|protein binding|ATP binding|nucleoplasm|mitochondrion|mitochondrial inner membrane|mitochondrial matrix|cytosol|protein folding|proteolysis|zinc ion binding|endopeptidase Clp complex|mitochondrial endopeptidase Clp complex|peptidase activator activity|ATPase|protein catabolic process|mitochondrial nucleoid|ATP metabolic process|metal ion binding…
Clu	55387.2	0.168701	11.7736	3.96197	1.98622	5.34046e-32	3.22926e-29	Up	679.895	642.895	679.147	2571.29	2349.21	3124.35	12759	clusterin	GO:0000902,GO:0001540,GO:0001774,GO:0002434,GO:0005102,GO:0005515,GO:0005576,GO:0005615,GO:0005634,GO:0005737,GO:0005739,GO:0005743,GO:0005783,GO:0005829,GO:0005856,GO:0008284,GO:0009986,GO:0010628,GO:0016020,GO:0016235,GO:0017038,GO:0030426,GO:0031018,GO:0031333,GO:0031334,GO:0031410,GO:0031625,GO:0032286,GO:0032436,GO:0032760,GO:0032991,GO:0034366,GO:0042127,GO:0042981,GO:0043005,GO:0043065,GO:…	cell morphogenesis|amyloid-beta binding|microglial cell activation|immune complex clearance|signaling receptor binding|protein binding|extracellular region|extracellular space|nucleus|cytoplasm|mitochondrion|mitochondrial inner membrane|endoplasmic reticulum|cytosol|cytoskeleton|positive regulation of cell population proliferation|cell surface|positive regulation of gene expression|membrane|aggre…	mmu04610	Complement and coagulation cascades
Cmah	66.8402	0.51709	-2.908	0.352648	-1.5037	0.00363744	0.0209489	Down	0.628072	0.279606	1.08774	0.148158	0.253941	0.315944	12763	cytidine monophospho-N-acetylneuraminic acid hydroxylase	GO:0005737,GO:0005783,GO:0016491,GO:0030338,GO:0046381,GO:0046872,GO:0051536,GO:0051537	cytoplasm|endoplasmic reticulum|oxidoreductase activity|CMP-N-acetylneuraminate monooxygenase activity|CMP-N-acetylneuraminate metabolic process|metal ion binding|iron-sulfur cluster binding|2 iron, 2 sulfur cluster binding	mmu00520	Amino sugar and nucleotide sugar metabolism
Cmpk2	364.412	0.463674	-4.16376	0.262315	-1.93063	3.13049e-05	0.000410675	Down	21.0353	6.62832	8.7732	1.70572	4.88894	3.29266	22169	cytidine monophosphate (UMP-CMP) kinase 2, mitochondrial	GO:0000166,GO:0004127,GO:0004550,GO:0004798,GO:0005524,GO:0005654,GO:0005737,GO:0005739,GO:0006165,GO:0006221,GO:0006227,GO:0006233,GO:0006235,GO:0009041,GO:0009142,GO:0016301,GO:0016740,GO:0033862,GO:0050145,GO:0071222	nucleotide binding|cytidylate kinase activity|nucleoside diphosphate kinase activity|thymidylate kinase activity|ATP binding|nucleoplasm|cytoplasm|mitochondrion|nucleoside diphosphate phosphorylation|pyrimidine nucleotide biosynthetic process|dUDP biosynthetic process|dTDP biosynthetic process|dTTP biosynthetic process|uridylate kinase activity|nucleoside triphosphate biosynthetic process|kinase …	mmu00240	Pyrimidine metabolism
Cmss1	359.343	0.311081	-4.12064	0.411267	-1.28185	3.77818e-05	0.000484248	Down	14.3986	17.1699	20.4596	4.2608	10.7848	7.02777	66497	cms small ribosomal subunit 1
Cmtm8	103.463	0.251066	-5.31655	0.396446	-1.3348	1.05751e-07	2.80764e-06	Down	8.39142	8.93767	7.39426	3.22903	3.10709	3.6278	70031	CKLF-like MARVEL transmembrane domain containing 8	GO:0005125,GO:0005615,GO:0005654,GO:0006935,GO:0016020,GO:0016021,GO:0019911,GO:0042552	cytokine activity|extracellular space|nucleoplasm|chemotaxis|membrane|integral component of membrane|structural constituent of myelin sheath|myelination
Cmya5	18091.3	0.114961	-7.64561	0.543765	-0.878946	2.07952e-14	2.06471e-12	Down	132.061	131.094	133.633	71.5712	80.61	67.6152	76469	cardiomyopathy associated 5	GO:0005515,GO:0005634,GO:0005737,GO:0014733,GO:0016529,GO:0032515,GO:0042802,GO:0043034,GO:0070885	protein binding|nucleus|cytoplasm|regulation of skeletal muscle adaptation|sarcoplasmic reticulum|negative regulation of phosphoprotein phosphatase activity|identical protein binding|costamere|negative regulation of calcineurin-NFAT signaling cascade
Cngb3	78.7531	0.774138	-4.28245	0.100467	-3.31521	1.84843e-05	0.000260904	Down	3.43927	1.8286	0.838614	0.170681	0.454807	0.0142969	30952	cyclic nucleotide gated channel beta 3	GO:0000166,GO:0001750,GO:0005222,GO:0005223,GO:0005515,GO:0005886,GO:0006811,GO:0006812,GO:0007601,GO:0016020,GO:0016021,GO:0030553,GO:0050896,GO:0098655,GO:1902495	nucleotide binding|photoreceptor outer segment|intracellular cAMP-activated cation channel activity|intracellular cGMP-activated cation channel activity|protein binding|plasma membrane|ion transport|cation transport|visual perception|membrane|integral component of membrane|cGMP binding|response to stimulus|cation transmembrane transport|transmembrane transporter complex	mmu04024	cAMP signaling pathway
Cnmd	14.7559	0.863568	-3.16962	0.149977	-2.73718	0.00152638	0.0104567	Down	1.42702	1.47703	0.60241	0	0.227752	0.32074	16840	chondromodulin	GO:0001886,GO:0001937,GO:0005576,GO:0007275,GO:0016020,GO:0016021,GO:0016525,GO:0030154,GO:0030948,GO:0045778,GO:0051216	endothelial cell morphogenesis|negative regulation of endothelial cell proliferation|extracellular region|multicellular organism development|membrane|integral component of membrane|negative regulation of angiogenesis|cell differentiation|negative regulation of vascular endothelial growth factor receptor signaling pathway|positive regulation of ossification|cartilage development
Cnn1	223.725	1.01819	3.5842	12.5481	3.64939	0.000338111	0.00309768	Up	0.934734	1.93944	1.21558	3.08303	8.81741	40.4521	12797	calponin 1	GO:0003779,GO:0005516,GO:0005856,GO:0031032,GO:1904706	actin binding|calmodulin binding|cytoskeleton|actomyosin structure organization|negative regulation of vascular associated smooth muscle cell proliferation
Cnn2	1200.38	0.24446	4.77665	2.24653	1.1677	1.78242e-06	3.40422e-05	Up	23.7303	31.0684	28.7646	79.2259	63.947	46.9505	12798	calponin 2	GO:0001725,GO:0003779,GO:0005516,GO:0005856,GO:0007010,GO:0010628,GO:0030097,GO:0030336,GO:0031032,GO:0032970,GO:0042060,GO:0042127,GO:0050765,GO:0071260	stress fiber|actin binding|calmodulin binding|cytoskeleton|cytoskeleton organization|positive regulation of gene expression|hemopoiesis|negative regulation of cell migration|actomyosin structure organization|regulation of actin filament-based process|wound healing|regulation of cell population proliferation|negative regulation of phagocytosis|cellular response to mechanical stimulus
Cntn5	178.754	0.402666	-4.74074	0.266289	-1.90894	2.1294e-06	3.96248e-05	Down	1.50588	0.631056	1.04832	0.20077	0.232325	0.429708	244682	contactin 5	GO:0005886,GO:0007155,GO:0007156,GO:0007411,GO:0007605,GO:0016020,GO:0030424,GO:0031225,GO:0070593,GO:0098632,GO:0098982,GO:0099026,GO:0099054	plasma membrane|cell adhesion|homophilic cell adhesion via plasma membrane adhesion molecules|axon guidance|sensory perception of sound|membrane|axon|anchored component of membrane|dendrite self-avoidance|cell-cell adhesion mediator activity|GABA-ergic synapse|anchored component of presynaptic membrane|presynapse assembly
Col11a1	14.2825	1.14053	3.76215	19.5737	4.29084	0.000168459	0.00173436	Up	0.0187732	0	0.0176788	0.176585	0.512647	0.0524422	12814	collagen, type XI, alpha 1	GO:0001502,GO:0002063,GO:0003007,GO:0005201,GO:0005576,GO:0005581,GO:0005592,GO:0005615,GO:0006029,GO:0007601,GO:0007605,GO:0008201,GO:0030020,GO:0030198,GO:0030199,GO:0031012,GO:0035989,GO:0042472,GO:0046872,GO:0048704,GO:0048705,GO:0050910,GO:0051216,GO:0055010,GO:0062023,GO:1904399	cartilage condensation|chondrocyte development|heart morphogenesis|extracellular matrix structural constituent|extracellular region|collagen trimer|collagen type XI trimer|extracellular space|proteoglycan metabolic process|visual perception|sensory perception of sound|heparin binding|extracellular matrix structural constituent conferring tensile strength|extracellular matrix organization|collagen…	mmu04974	Protein digestion and absorption
Col11a2	33.656	0.570939	-2.68481	0.345591	-1.53286	0.00725704	0.0356603	Down	0.373475	0.506274	0.422045	0.103793	0.302502	0.0608586	12815	collagen, type XI, alpha 2	GO:0001501,GO:0001894,GO:0002062,GO:0005201,GO:0005576,GO:0005581,GO:0005615,GO:0007605,GO:0030020,GO:0030198,GO:0030199,GO:0031012,GO:0046872,GO:0048705,GO:0051216,GO:0060021,GO:0060023,GO:0062023	skeletal system development|tissue homeostasis|chondrocyte differentiation|extracellular matrix structural constituent|extracellular region|collagen trimer|extracellular space|sensory perception of sound|extracellular matrix structural constituent conferring tensile strength|extracellular matrix organization|collagen fibril organization|extracellular matrix|metal ion binding|skeletal system morph…	mmu04974	Protein digestion and absorption
Col12a1	414.78	0.403816	11.2631	23.3967	4.54824	1.9953e-29	8.50704e-27	Up	0.206785	0.114413	0.239241	2.18252	6.53001	4.82473	12816	collagen, type XII, alpha 1	GO:0005576,GO:0005581,GO:0005595,GO:0005615,GO:0007155,GO:0030020,GO:0035987,GO:0062023	extracellular region|collagen trimer|collagen type XII trimer|extracellular space|cell adhesion|extracellular matrix structural constituent conferring tensile strength|endodermal cell differentiation|collagen-containing extracellular matrix	mmu04974	Protein digestion and absorption
Col14a1	1424.52	0.699805	4.02024	7.02931	2.81338	5.81394e-05	0.000691377	Up	3.17339	2.96436	3.92707	11.9938	51.4349	10.6074	12818	collagen, type XIV, alpha 1	GO:0003229,GO:0005576,GO:0005581,GO:0005614,GO:0005615,GO:0007155,GO:0030020,GO:0030199,GO:0048873,GO:0061050,GO:0062023	ventricular cardiac muscle tissue development|extracellular region|collagen trimer|interstitial matrix|extracellular space|cell adhesion|extracellular matrix structural constituent conferring tensile strength|collagen fibril organization|homeostasis of number of cells within a tissue|regulation of cell growth involved in cardiac muscle cell development|collagen-containing extracellular matrix	mmu04974	Protein digestion and absorption
Col15a1	2234.87	0.816093	2.72838	4.68035	2.22662	0.00636453	0.0323153	Up	5.61274	8.64542	15.6263	10.9355	83.1921	51.4028	12819	collagen, type XV, alpha 1	GO:0001525,GO:0001886,GO:0005201,GO:0005515,GO:0005576,GO:0005581,GO:0005604,GO:0005615,GO:0007155,GO:0030020,GO:0030198,GO:0031012,GO:0062023	angiogenesis|endothelial cell morphogenesis|extracellular matrix structural constituent|protein binding|extracellular region|collagen trimer|basement membrane|extracellular space|cell adhesion|extracellular matrix structural constituent conferring tensile strength|extracellular matrix organization|extracellular matrix|collagen-containing extracellular matrix	mmu04974	Protein digestion and absorption
Col16a1	533.659	0.415502	6.5267	6.55165	2.71186	6.72328e-11	3.49321e-09	Up	1.55135	1.226	1.71873	4.95517	18.5841	7.11653	107581	collagen, type XVI, alpha 1	GO:0005178,GO:0005201,GO:0005576,GO:0005581,GO:0005588,GO:0005615,GO:0007155,GO:0030020,GO:0030198,GO:0031012,GO:0033622,GO:0033627,GO:0051894,GO:0062023,GO:0071230	integrin binding|extracellular matrix structural constituent|extracellular region|collagen trimer|collagen type V trimer|extracellular space|cell adhesion|extracellular matrix structural constituent conferring tensile strength|extracellular matrix organization|extracellular matrix|integrin activation|cell adhesion mediated by integrin|positive regulation of focal adhesion assembly|collagen-contai…	mmu04974	Protein digestion and absorption
Col18a1	280.427	0.279742	3.56249	1.99526	0.996578	0.00036735	0.00330958	Up	1.89488	1.74738	1.58615	2.20332	4.71457	3.81826	12822	collagen, type XVIII, alpha 1	GO:0001525,GO:0001886,GO:0005201,GO:0005515,GO:0005576,GO:0005581,GO:0005604,GO:0005615,GO:0007155,GO:0008284,GO:0030020,GO:0030198,GO:0030335,GO:0031012,GO:0042802,GO:0046872,GO:0062023,GO:2000353	angiogenesis|endothelial cell morphogenesis|extracellular matrix structural constituent|protein binding|extracellular region|collagen trimer|basement membrane|extracellular space|cell adhesion|positive regulation of cell population proliferation|extracellular matrix structural constituent conferring tensile strength|extracellular matrix organization|positive regulation of cell migration|extracell…	mmu04974	Protein digestion and absorption
Col1a1	11031.3	0.73688	4.82861	11.7787	3.55811	1.37488e-06	2.70792e-05	Up	14.0184	13.8332	30.9827	125.054	458.453	136.912	12842	collagen, type I, alpha 1	GO:0001501,GO:0001503,GO:0001568,GO:0001649,GO:0001957,GO:0001958,GO:0002020,GO:0005201,GO:0005515,GO:0005576,GO:0005581,GO:0005584,GO:0005615,GO:0005737,GO:0005783,GO:0005794,GO:0007601,GO:0007605,GO:0009612,GO:0010718,GO:0010812,GO:0015031,GO:0030020,GO:0030141,GO:0030198,GO:0030199,GO:0030335,GO:0031012,GO:0032964,GO:0034504,GO:0034505,GO:0038063,GO:0042060,GO:0042802,GO:0043588,GO:0043589,GO:…	skeletal system development|ossification|blood vessel development|osteoblast differentiation|intramembranous ossification|endochondral ossification|protease binding|extracellular matrix structural constituent|protein binding|extracellular region|collagen trimer|collagen type I trimer|extracellular space|cytoplasm|endoplasmic reticulum|Golgi apparatus|visual perception|sensory perception of sound|…	mmu04151,mmu04510,mmu04512,mmu04611,mmu04926,mmu04933,mmu04974,mmu05146,mmu05165,mmu05205,mmu05415	PI3K-Akt signaling pathway|Focal adhesion|ECM-receptor interaction|Platelet activation|Relaxin signaling pathway|AGE-RAGE signaling pathway in diabetic complications|Protein digestion and absorption|Amoebiasis|Human papillomavirus infection|Proteoglycans in cancer|Diabetic cardiomyopathy
Col1a2	9841.85	0.380047	8.57339	9.56852	3.2583	1.00482e-17	1.45658e-15	Up	21.636	20.2257	30.0733	137.238	424.481	152.703	12843	collagen, type I, alpha 2	GO:0001501,GO:0001568,GO:0002020,GO:0005201,GO:0005515,GO:0005576,GO:0005581,GO:0005584,GO:0005615,GO:0005783,GO:0007179,GO:0007266,GO:0008217,GO:0030020,GO:0030198,GO:0030199,GO:0030282,GO:0030674,GO:0031012,GO:0032963,GO:0042802,GO:0043589,GO:0046332,GO:0046872,GO:0048407,GO:0062023,GO:0070208,GO:0071230,GO:0085029	skeletal system development|blood vessel development|protease binding|extracellular matrix structural constituent|protein binding|extracellular region|collagen trimer|collagen type I trimer|extracellular space|endoplasmic reticulum|transforming growth factor beta receptor signaling pathway|Rho protein signal transduction|regulation of blood pressure|extracellular matrix structural constituent con…	mmu04151,mmu04510,mmu04512,mmu04611,mmu04926,mmu04933,mmu04974,mmu05146,mmu05165,mmu05205,mmu05415	PI3K-Akt signaling pathway|Focal adhesion|ECM-receptor interaction|Platelet activation|Relaxin signaling pathway|AGE-RAGE signaling pathway in diabetic complications|Protein digestion and absorption|Amoebiasis|Human papillomavirus infection|Proteoglycans in cancer|Diabetic cardiomyopathy
Col22a1	14.521	0.909121	3.16337	7.34054	2.87589	0.00155953	0.0106637	Up	0.031566	0.0152822	0.0297259	0.0472369	0.153404	0.374759	69700	collagen, type XXII, alpha 1	GO:0001525,GO:0001886,GO:0005201,GO:0005615,GO:0030020,GO:0030198,GO:0031012,GO:0062023	angiogenesis|endothelial cell morphogenesis|extracellular matrix structural constituent|extracellular space|extracellular matrix structural constituent conferring tensile strength|extracellular matrix organization|extracellular matrix|collagen-containing extracellular matrix	mmu04974	Protein digestion and absorption
Col26a1	14.0799	1.10311	3.84541	18.9207	4.2419	0.00012035	0.00129133	Up	0.0760706	0	0	0.211409	0.440104	0.796878	140709	collagen, type XXVI, alpha 1	GO:0005515,GO:0005576,GO:0005581,GO:0005783,GO:0005794,GO:0010811,GO:0031012	protein binding|extracellular region|collagen trimer|endoplasmic reticulum|Golgi apparatus|positive regulation of cell-substrate adhesion|extracellular matrix	mmu04974	Protein digestion and absorption
Col27a1	113.476	0.508582	4.81927	5.46791	2.45099	1.44088e-06	2.81876e-05	Up	0.299461	0.308666	0.336586	0.644314	3.30856	1.4392	373864	collagen, type XXVII, alpha 1	GO:0003431,GO:0005201,GO:0005576,GO:0005581,GO:0005583,GO:0005615,GO:0030020,GO:0030198,GO:0031012,GO:0046872,GO:0062023	growth plate cartilage chondrocyte development|extracellular matrix structural constituent|extracellular region|collagen trimer|fibrillar collagen trimer|extracellular space|extracellular matrix structural constituent conferring tensile strength|extracellular matrix organization|extracellular matrix|metal ion binding|collagen-containing extracellular matrix	mmu04974	Protein digestion and absorption
Col3a1	13127.3	0.816973	4.02101	9.74764	3.28505	5.795e-05	0.000690257	Up	18.851	16.8062	53.183	129.169	557.46	212.732	12825	collagen, type III, alpha 1	GO:0001568,GO:0002020,GO:0005178,GO:0005201,GO:0005576,GO:0005581,GO:0005586,GO:0005615,GO:0007160,GO:0007179,GO:0007229,GO:0007507,GO:0009314,GO:0018149,GO:0021987,GO:0030020,GO:0030198,GO:0030199,GO:0031012,GO:0034097,GO:0035025,GO:0042060,GO:0043588,GO:0046332,GO:0046872,GO:0048407,GO:0048565,GO:0050777,GO:0060414,GO:0062023,GO:0071230,GO:0097435,GO:2001223	blood vessel development|protease binding|integrin binding|extracellular matrix structural constituent|extracellular region|collagen trimer|collagen type III trimer|extracellular space|cell-matrix adhesion|transforming growth factor beta receptor signaling pathway|integrin-mediated signaling pathway|heart development|response to radiation|peptide cross-linking|cerebral cortex development|extracel…	mmu04611,mmu04926,mmu04933,mmu04974,mmu05146,mmu05415	Platelet activation|Relaxin signaling pathway|AGE-RAGE signaling pathway in diabetic complications|Protein digestion and absorption|Amoebiasis|Diabetic cardiomyopathy
Col4a1	12754	0.179971	7.52321	2.55613	1.35396	5.34465e-14	4.96642e-12	Up	67.7948	62.9138	87.9332	201.174	194.722	171.199	12826	collagen, type IV, alpha 1	GO:0001525,GO:0001569,GO:0005201,GO:0005576,GO:0005581,GO:0005587,GO:0005604,GO:0005615,GO:0007420,GO:0007528,GO:0030020,GO:0030198,GO:0031012,GO:0038063,GO:0048407,GO:0048514,GO:0061304,GO:0061333,GO:0062023,GO:0071230,GO:0071711	angiogenesis|branching involved in blood vessel morphogenesis|extracellular matrix structural constituent|extracellular region|collagen trimer|collagen type IV trimer|basement membrane|extracellular space|brain development|neuromuscular junction development|extracellular matrix structural constituent conferring tensile strength|extracellular matrix organization|extracellular matrix|collagen-activ…	mmu04151,mmu04510,mmu04512,mmu04926,mmu04933,mmu04974,mmu05146,mmu05165,mmu05200,mmu05222	PI3K-Akt signaling pathway|Focal adhesion|ECM-receptor interaction|Relaxin signaling pathway|AGE-RAGE signaling pathway in diabetic complications|Protein digestion and absorption|Amoebiasis|Human papillomavirus infection|Pathways in cancer|Small cell lung cancer
Col4a2	10296.7	0.23445	6.53133	2.8904	1.53127	6.51892e-11	3.41149e-09	Up	49.0873	49.1032	67.2913	197.983	160.468	125.342	12827	collagen, type IV, alpha 2	GO:0001525,GO:0005201,GO:0005576,GO:0005581,GO:0005587,GO:0005604,GO:0005615,GO:0006351,GO:0016525,GO:0030020,GO:0030198,GO:0031012,GO:0038063,GO:0062023,GO:0071560	angiogenesis|extracellular matrix structural constituent|extracellular region|collagen trimer|collagen type IV trimer|basement membrane|extracellular space|transcription, DNA-templated|negative regulation of angiogenesis|extracellular matrix structural constituent conferring tensile strength|extracellular matrix organization|extracellular matrix|collagen-activated tyrosine kinase receptor signali…	mmu04151,mmu04510,mmu04512,mmu04926,mmu04933,mmu04974,mmu05146,mmu05165,mmu05200,mmu05222	PI3K-Akt signaling pathway|Focal adhesion|ECM-receptor interaction|Relaxin signaling pathway|AGE-RAGE signaling pathway in diabetic complications|Protein digestion and absorption|Amoebiasis|Human papillomavirus infection|Pathways in cancer|Small cell lung cancer
Col4a3	67.3402	0.46663	3.31223	2.91923	1.54559	0.000925548	0.00705031	Up	0.257848	0.202854	0.31111	0.372076	0.708592	1.22299	12828	collagen, type IV, alpha 3	GO:0005178,GO:0005201,GO:0005576,GO:0005581,GO:0005587,GO:0005604,GO:0005615,GO:0005783,GO:0006919,GO:0007155,GO:0007166,GO:0016525,GO:0030020,GO:0030198,GO:0031012,GO:0032836,GO:0038063,GO:0043231,GO:0062023,GO:0072577,GO:1905563	integrin binding|extracellular matrix structural constituent|extracellular region|collagen trimer|collagen type IV trimer|basement membrane|extracellular space|endoplasmic reticulum|activation of cysteine-type endopeptidase activity involved in apoptotic process|cell adhesion|cell surface receptor signaling pathway|negative regulation of angiogenesis|extracellular matrix structural constituent co…	mmu04151,mmu04510,mmu04512,mmu04926,mmu04933,mmu04974,mmu05146,mmu05165,mmu05200,mmu05222	PI3K-Akt signaling pathway|Focal adhesion|ECM-receptor interaction|Relaxin signaling pathway|AGE-RAGE signaling pathway in diabetic complications|Protein digestion and absorption|Amoebiasis|Human papillomavirus infection|Pathways in cancer|Small cell lung cancer
Col4a4	153.373	0.335154	3.93364	2.49385	1.31837	8.36695e-05	0.000949783	Up	0.619517	0.49439	0.551349	0.809191	1.53136	1.91444	12829	collagen, type IV, alpha 4	GO:0005201,GO:0005576,GO:0005581,GO:0005587,GO:0005604,GO:0005615,GO:0030020,GO:0030198,GO:0031012,GO:0032836,GO:0062023	extracellular matrix structural constituent|extracellular region|collagen trimer|collagen type IV trimer|basement membrane|extracellular space|extracellular matrix structural constituent conferring tensile strength|extracellular matrix organization|extracellular matrix|glomerular basement membrane development|collagen-containing extracellular matrix	mmu04151,mmu04510,mmu04512,mmu04926,mmu04933,mmu04974,mmu05146,mmu05165,mmu05200,mmu05222	PI3K-Akt signaling pathway|Focal adhesion|ECM-receptor interaction|Relaxin signaling pathway|AGE-RAGE signaling pathway in diabetic complications|Protein digestion and absorption|Amoebiasis|Human papillomavirus infection|Pathways in cancer|Small cell lung cancer
Col4a5	1052.15	0.182961	4.47245	1.76331	0.818284	7.73292e-06	0.000123183	Up	6.98475	8.29096	8.13626	13.3703	17.1497	11.6515	12830	collagen, type IV, alpha 5	GO:0005201,GO:0005587,GO:0005604,GO:0005615,GO:0007528,GO:0030020,GO:0030198,GO:0031012,GO:0031594,GO:0038063,GO:0062023	extracellular matrix structural constituent|collagen type IV trimer|basement membrane|extracellular space|neuromuscular junction development|extracellular matrix structural constituent conferring tensile strength|extracellular matrix organization|extracellular matrix|neuromuscular junction|collagen-activated tyrosine kinase receptor signaling pathway|collagen-containing extracellular matrix	mmu04151,mmu04510,mmu04512,mmu04926,mmu04933,mmu04974,mmu05146,mmu05165,mmu05200,mmu05222	PI3K-Akt signaling pathway|Focal adhesion|ECM-receptor interaction|Relaxin signaling pathway|AGE-RAGE signaling pathway in diabetic complications|Protein digestion and absorption|Amoebiasis|Human papillomavirus infection|Pathways in cancer|Small cell lung cancer
Col4a6	41.9485	0.35369	4.24291	2.82975	1.50067	2.20639e-05	0.000304028	Up	0.213706	0.217271	0.221373	0.575641	0.741834	0.567132	94216	collagen, type IV, alpha 6	GO:0005201,GO:0005587,GO:0005604,GO:0005615,GO:0030020,GO:0030198,GO:0031012,GO:0038063,GO:0062023,GO:0071230	extracellular matrix structural constituent|collagen type IV trimer|basement membrane|extracellular space|extracellular matrix structural constituent conferring tensile strength|extracellular matrix organization|extracellular matrix|collagen-activated tyrosine kinase receptor signaling pathway|collagen-containing extracellular matrix|cellular response to amino acid stimulus	mmu04151,mmu04510,mmu04512,mmu04926,mmu04933,mmu04974,mmu05146,mmu05165,mmu05200,mmu05222	PI3K-Akt signaling pathway|Focal adhesion|ECM-receptor interaction|Relaxin signaling pathway|AGE-RAGE signaling pathway in diabetic complications|Protein digestion and absorption|Amoebiasis|Human papillomavirus infection|Pathways in cancer|Small cell lung cancer
Col5a1	2728.01	0.447009	5.71604	5.87717	2.55512	1.09037e-08	3.56794e-07	Up	4.25312	4.6278	9.94503	18.6927	68.1236	27.9673	12831	collagen, type V, alpha 1	GO:0001568,GO:0003007,GO:0005201,GO:0005515,GO:0005576,GO:0005581,GO:0005588,GO:0005604,GO:0005615,GO:0007155,GO:0008201,GO:0016477,GO:0030020,GO:0030198,GO:0030199,GO:0031012,GO:0032964,GO:0035313,GO:0035989,GO:0043394,GO:0043588,GO:0045112,GO:0048407,GO:0048592,GO:0051128,GO:0062023,GO:0097435,GO:1903225	blood vessel development|heart morphogenesis|extracellular matrix structural constituent|protein binding|extracellular region|collagen trimer|collagen type V trimer|basement membrane|extracellular space|cell adhesion|heparin binding|cell migration|extracellular matrix structural constituent conferring tensile strength|extracellular matrix organization|collagen fibril organization|extracellular ma…	mmu04974	Protein digestion and absorption
Col5a2	3355.69	0.334014	10.4887	11.3402	3.50337	9.73651e-26	3.36049e-23	Up	4.90649	3.60807	8.08841	54.7392	92.9707	45.3004	12832	collagen, type V, alpha 2	GO:0001501,GO:0005201,GO:0005576,GO:0005581,GO:0005588,GO:0005615,GO:0030020,GO:0030198,GO:0030199,GO:0031012,GO:0043588,GO:0046332,GO:0046872,GO:0048592,GO:0062023,GO:0071230,GO:1903225	skeletal system development|extracellular matrix structural constituent|extracellular region|collagen trimer|collagen type V trimer|extracellular space|extracellular matrix structural constituent conferring tensile strength|extracellular matrix organization|collagen fibril organization|extracellular matrix|skin development|SMAD binding|metal ion binding|eye morphogenesis|collagen-containing extra…	mmu04974	Protein digestion and absorption
Col5a3	310.438	0.26554	2.80523	1.67586	0.744899	0.00502814	0.0269357	Up	1.845	2.62242	3.18532	4.24761	5.40825	3.43596	53867	collagen, type V, alpha 3	GO:0005198,GO:0005201,GO:0005588,GO:0005615,GO:0007160,GO:0008201,GO:0030020,GO:0030198,GO:0031012,GO:0043394,GO:0062023	structural molecule activity|extracellular matrix structural constituent|collagen type V trimer|extracellular space|cell-matrix adhesion|heparin binding|extracellular matrix structural constituent conferring tensile strength|extracellular matrix organization|extracellular matrix|proteoglycan binding|collagen-containing extracellular matrix	mmu04974	Protein digestion and absorption
Col6a1	2964.79	0.400725	4.8457	3.84183	1.94179	1.26169e-06	2.51574e-05	Up	15.8353	17.5157	28.8143	37.6225	138.909	71.1356	12833	collagen, type VI, alpha 1	GO:0005518,GO:0005576,GO:0005581,GO:0005615,GO:0007155,GO:0030020,GO:0031012,GO:0032991,GO:0042383,GO:0048407,GO:0062023,GO:0071230	collagen binding|extracellular region|collagen trimer|extracellular space|cell adhesion|extracellular matrix structural constituent conferring tensile strength|extracellular matrix|protein-containing complex|sarcolemma|platelet-derived growth factor binding|collagen-containing extracellular matrix|cellular response to amino acid stimulus	mmu04151,mmu04510,mmu04512,mmu04974,mmu05165	PI3K-Akt signaling pathway|Focal adhesion|ECM-receptor interaction|Protein digestion and absorption|Human papillomavirus infection
Col6a2	2957.13	0.376775	5.20376	3.89237	1.96065	1.95291e-07	4.90873e-06	Up	10.0965	11.615	18.8574	27.196	87.5416	48.6523	12834	collagen, type VI, alpha 2	GO:0005518,GO:0005576,GO:0005581,GO:0005615,GO:0007155,GO:0016020,GO:0030020,GO:0031012,GO:0032991,GO:0042383,GO:0062023	collagen binding|extracellular region|collagen trimer|extracellular space|cell adhesion|membrane|extracellular matrix structural constituent conferring tensile strength|extracellular matrix|protein-containing complex|sarcolemma|collagen-containing extracellular matrix	mmu04151,mmu04510,mmu04512,mmu04974,mmu05165	PI3K-Akt signaling pathway|Focal adhesion|ECM-receptor interaction|Protein digestion and absorption|Human papillomavirus infection
Col8a1	2071.32	0.411079	10.4615	19.7055	4.30053	1.29718e-25	4.37301e-23	Up	2.33409	1.9176	3.65006	21.7494	83.7793	55.6655	12837	collagen, type VIII, alpha 1	GO:0001525,GO:0005201,GO:0005576,GO:0005581,GO:0005604,GO:0005615,GO:0007155,GO:0010811,GO:0030020,GO:0030198,GO:0031012,GO:0048593,GO:0050673,GO:0062023	angiogenesis|extracellular matrix structural constituent|extracellular region|collagen trimer|basement membrane|extracellular space|cell adhesion|positive regulation of cell-substrate adhesion|extracellular matrix structural constituent conferring tensile strength|extracellular matrix organization|extracellular matrix|camera-type eye morphogenesis|epithelial cell proliferation|collagen-containing…	mmu04974	Protein digestion and absorption
Col8a2	126.406	1.14622	4.14395	26.9065	4.74988	3.41367e-05	0.000443091	Up	0.161245	0.10929	0.136661	0.303342	8.74666	2.53744	329941	collagen, type VIII, alpha 2	GO:0001525,GO:0005201,GO:0005576,GO:0005581,GO:0005604,GO:0005615,GO:0007155,GO:0030198,GO:0031012,GO:0048593,GO:0050673	angiogenesis|extracellular matrix structural constituent|extracellular region|collagen trimer|basement membrane|extracellular space|cell adhesion|extracellular matrix organization|extracellular matrix|camera-type eye morphogenesis|epithelial cell proliferation	mmu04974	Protein digestion and absorption
Col9a2	41.7646	1.21387	5.6728	118.278	6.88603	1.40479e-08	4.49532e-07	Up	0.0526483	0	0	0.540244	2.77791	2.96594	12840	collagen, type IX, alpha 2	GO:0005201,GO:0005576,GO:0005581,GO:0005594,GO:0005615,GO:0030020,GO:0030198,GO:0031012,GO:0062023	extracellular matrix structural constituent|extracellular region|collagen trimer|collagen type IX trimer|extracellular space|extracellular matrix structural constituent conferring tensile strength|extracellular matrix organization|extracellular matrix|collagen-containing extracellular matrix	mmu04151,mmu04510,mmu04512,mmu04974,mmu05165	PI3K-Akt signaling pathway|Focal adhesion|ECM-receptor interaction|Protein digestion and absorption|Human papillomavirus infection
Colec11	200.925	0.237913	-4.82613	0.451188	-1.1482	1.39214e-06	2.73078e-05	Down	9.31881	6.83058	6.23313	3.07823	3.73533	3.48712	71693	collectin sub-family member 11	GO:0001867,GO:0002376,GO:0003677,GO:0005509,GO:0005537,GO:0005576,GO:0005581,GO:0005615,GO:0006956,GO:0007275,GO:0019730,GO:0030246,GO:0042806,GO:0045087,GO:0046872,GO:0070492,GO:0120153	complement activation, lectin pathway|immune system process|DNA binding|calcium ion binding|mannose binding|extracellular region|collagen trimer|extracellular space|complement activation|multicellular organism development|antimicrobial humoral response|carbohydrate binding|fucose binding|innate immune response|metal ion binding|oligosaccharide binding|calcium-dependent carbohydrate binding	mmu04145	Phagosome
Colec12	452.931	0.20759	7.34189	2.87608	1.52411	2.10599e-13	1.76621e-11	Up	4.0001	4.0108	5.22015	13.6301	14.4728	10.6069	140792	collectin sub-family member 12	GO:0005044,GO:0005581,GO:0006910,GO:0006955,GO:0016020,GO:0016021,GO:0030169,GO:0030246,GO:0034138,GO:0038023,GO:0038187,GO:0042742,GO:0046872,GO:0060355,GO:0062023	scavenger receptor activity|collagen trimer|phagocytosis, recognition|immune response|membrane|integral component of membrane|low-density lipoprotein particle binding|carbohydrate binding|toll-like receptor 3 signaling pathway|signaling receptor activity|pattern recognition receptor activity|defense response to bacterium|metal ion binding|positive regulation of cell adhesion molecule production|c…	mmu04145	Phagosome
Comp	123.484	0.427127	7.0118	7.97194	2.99493	2.35272e-12	1.63182e-10	Up	0.736159	0.482865	0.603795	2.43678	7.78165	4.82047	12845	cartilage oligomeric matrix protein	GO:0001501,GO:0001503,GO:0001968,GO:0002020,GO:0002063,GO:0003416,GO:0003417,GO:0005178,GO:0005201,GO:0005499,GO:0005509,GO:0005515,GO:0005518,GO:0005576,GO:0005615,GO:0006915,GO:0006986,GO:0007155,GO:0007596,GO:0008201,GO:0009306,GO:0010259,GO:0010260,GO:0010468,GO:0014829,GO:0016485,GO:0030199,GO:0030282,GO:0030500,GO:0030509,GO:0032991,GO:0035264,GO:0035988,GO:0035989,GO:0036122,GO:0043066,GO:…	skeletal system development|ossification|fibronectin binding|protease binding|chondrocyte development|endochondral bone growth|growth plate cartilage development|integrin binding|extracellular matrix structural constituent|vitamin D binding|calcium ion binding|protein binding|collagen binding|extracellular region|extracellular space|apoptotic process|response to unfolded protein|cell adhesion|blo…	mmu04145,mmu04151,mmu04510,mmu04512,mmu05144,mmu05165	Phagosome|PI3K-Akt signaling pathway|Focal adhesion|ECM-receptor interaction|Malaria|Human papillomavirus infection
Comt	3998.96	0.134461	-7.42439	0.500592	-0.998293	1.13298e-13	9.95376e-12	Down	87.2912	94.2245	80.7714	44.6594	45.5633	43.3481	12846	catechol-O-methyltransferase	GO:0000287,GO:0005737,GO:0005739,GO:0005829,GO:0005886,GO:0006584,GO:0007565,GO:0007612,GO:0007614,GO:0008168,GO:0008171,GO:0008210,GO:0009712,GO:0016020,GO:0016021,GO:0016036,GO:0016206,GO:0016740,GO:0030424,GO:0030425,GO:0032259,GO:0032502,GO:0035814,GO:0042135,GO:0042417,GO:0042420,GO:0042424,GO:0043197,GO:0043231,GO:0044297,GO:0045211,GO:0045963,GO:0046872,GO:0048265,GO:0048609,GO:0048662,GO:…	magnesium ion binding|cytoplasm|mitochondrion|cytosol|plasma membrane|catecholamine metabolic process|female pregnancy|learning|short-term memory|methyltransferase activity|O-methyltransferase activity|estrogen metabolic process|catechol-containing compound metabolic process|membrane|integral component of membrane|cellular response to phosphate starvation|catechol O-methyltransferase activity|tra…	mmu00140,mmu00350,mmu04728	Steroid hormone biosynthesis|Tyrosine metabolism|Dopaminergic synapse
Comtd1	87.8565	0.364525	4.26433	2.93723	1.55446	2.00505e-05	0.000280012	Up	1.12897	1.81149	1.06316	2.92377	3.70248	5.37636	69156	catechol-O-methyltransferase domain containing 1	GO:0005739,GO:0008168,GO:0008171,GO:0008757,GO:0016020,GO:0016021,GO:0016740,GO:0032259	mitochondrion|methyltransferase activity|O-methyltransferase activity|S-adenosylmethionine-dependent methyltransferase activity|membrane|integral component of membrane|transferase activity|methylation
Coq10a	2593.73	0.13268	-7.6316	0.495666	-1.01256	2.31857e-14	2.27095e-12	Down	142.991	145.015	148.568	62.7014	83.0145	75.2606	210582	coenzyme Q10A	GO:0005739,GO:0006744,GO:0045333,GO:0048039	mitochondrion|ubiquinone biosynthetic process|cellular respiration|ubiquinone binding
Coq10b	652.934	0.231638	-3.65245	0.556308	-0.846045	0.000259754	0.00249034	Down	36.2473	37.682	23.4109	16.3003	19.074	19.8861	67876	coenzyme Q10B	GO:0005739,GO:0005743,GO:0006744,GO:0016020,GO:0045333,GO:0048039	mitochondrion|mitochondrial inner membrane|ubiquinone biosynthetic process|membrane|cellular respiration|ubiquinone binding
Coq2	1091.23	0.173935	-4.802	0.560491	-0.835236	1.57086e-06	3.04021e-05	Down	25.8455	24.4814	25.1599	11.3652	15.1725	16.6515	71883	coenzyme Q2 4-hydroxybenzoate polyprenyltransferase	GO:0002083,GO:0004659,GO:0005739,GO:0005743,GO:0006071,GO:0006744,GO:0008299,GO:0016020,GO:0016021,GO:0016740,GO:0016765,GO:0031305,GO:0047293	4-hydroxybenzoate decaprenyltransferase activity|prenyltransferase activity|mitochondrion|mitochondrial inner membrane|glycerol metabolic process|ubiquinone biosynthetic process|isoprenoid biosynthetic process|membrane|integral component of membrane|transferase activity|transferase activity, transferring alkyl or aryl (other than methyl) groups|integral component of mitochondrial inner membrane|4…	mmu00130	Ubiquinone and other terpenoid-quinone biosynthesis
Coq3	624.239	0.167395	-5.21154	0.546244	-0.872383	1.87284e-07	4.73798e-06	Down	12.3765	12.7511	12.7983	5.92608	7.08624	8.10165	230027	coenzyme Q3 methyltransferase	GO:0004395,GO:0005739,GO:0005743,GO:0006071,GO:0006744,GO:0008168,GO:0008171,GO:0008425,GO:0008689,GO:0010420,GO:0010795,GO:0016020,GO:0016740,GO:0032259	hexaprenyldihydroxybenzoate methyltransferase activity|mitochondrion|mitochondrial inner membrane|glycerol metabolic process|ubiquinone biosynthetic process|methyltransferase activity|O-methyltransferase activity|2-polyprenyl-6-methoxy-1,4-benzoquinone methyltransferase activity|3-demethylubiquinone-9 3-O-methyltransferase activity|3,4-dihydroxy-5-polyprenylbenzoic acid O-methyltransferase activi…	mmu00130	Ubiquinone and other terpenoid-quinone biosynthesis
Coq8a	7729.94	0.196192	-5.16569	0.495355	-1.01347	2.39554e-07	5.86138e-06	Down	179.502	149.231	127.779	75.5265	91.0827	64.326	67426	coenzyme Q8A	GO:0000166,GO:0005524,GO:0005739,GO:0006744,GO:0016020,GO:0016021,GO:0016301,GO:0016310,GO:0016740,GO:0031314,GO:0043531	nucleotide binding|ATP binding|mitochondrion|ubiquinone biosynthetic process|membrane|integral component of membrane|kinase activity|phosphorylation|transferase activity|extrinsic component of mitochondrial inner membrane|ADP binding
Coq9	4853.35	0.194994	-3.96005	0.585529	-0.772187	7.49356e-05	0.000862801	Down	234.791	260.254	231.173	105.595	162.572	167.025	67914	coenzyme Q9	GO:0005739,GO:0005743,GO:0006120,GO:0006744,GO:0008289,GO:0042803	mitochondrion|mitochondrial inner membrane|mitochondrial electron transport, NADH to ubiquinone|ubiquinone biosynthetic process|lipid binding|protein homodimerization activity
Coro1a	358.692	0.286731	-2.73796	0.580328	-0.785059	0.00618212	0.0315772	Down	16.3577	9.5952	17.0341	8.12564	10.9009	6.44656	12721	coronin, actin binding protein 1A	GO:0001772,GO:0001845,GO:0001891,GO:0003779,GO:0003785,GO:0005515,GO:0005737,GO:0005769,GO:0005856,GO:0005884,GO:0005886,GO:0005911,GO:0006816,GO:0006909,GO:0007015,GO:0008022,GO:0008064,GO:0008092,GO:0008360,GO:0015629,GO:0016020,GO:0016477,GO:0030027,GO:0030036,GO:0030335,GO:0030424,GO:0030595,GO:0030833,GO:0030864,GO:0031252,GO:0031339,GO:0031410,GO:0031589,GO:0032036,GO:0032426,GO:0032796,GO:…	immunological synapse|phagolysosome assembly|phagocytic cup|actin binding|actin monomer binding|protein binding|cytoplasm|early endosome|cytoskeleton|actin filament|plasma membrane|cell-cell junction|calcium ion transport|phagocytosis|actin filament organization|protein C-terminus binding|regulation of actin polymerization or depolymerization|cytoskeletal protein binding|regulation of cell shape|…	mmu04145,mmu05152	Phagosome|Tuberculosis
Coro6	4878.69	0.156252	-3.99039	0.649091	-0.623507	6.59642e-05	0.000773638	Down	118.163	148.774	119.425	78.0984	94.747	83.0996	216961	coronin 6	GO:0007015,GO:0016477,GO:0051015	actin filament organization|cell migration|actin filament binding
Cox4i1	20800.8	0.109754	-6.01667	0.632724	-0.660353	1.7804e-09	6.75621e-08	Down	2171.52	2255.79	2289.42	1334.88	1488.74	1503.01	12857	cytochrome c oxidase subunit 4I1	GO:0004129,GO:0005515,GO:0005654,GO:0005739,GO:0005743,GO:0005751,GO:0005829,GO:0006123,GO:0016020,GO:0016021,GO:0016491,GO:0031966	cytochrome-c oxidase activity|protein binding|nucleoplasm|mitochondrion|mitochondrial inner membrane|mitochondrial respiratory chain complex IV|cytosol|mitochondrial electron transport, cytochrome c to oxygen|membrane|integral component of membrane|oxidoreductase activity|mitochondrial membrane	mmu00190,mmu04260,mmu04714,mmu04932,mmu05010,mmu05012,mmu05014,mmu05016,mmu05020,mmu05022,mmu05415	Oxidative phosphorylation|Cardiac muscle contraction|Thermogenesis|Non-alcoholic fatty liver disease|Alzheimer disease|Parkinson disease|Amyotrophic lateral sclerosis|Huntington disease|Prion disease|Pathways of neurodegeneration - multiple diseases|Diabetic cardiomyopathy
Cox4i2	70.6291	0.289001	-2.79981	0.570719	-0.809147	0.00511329	0.027291	Down	8.84933	8.37598	7.67803	3.65606	5.61447	5.27737	84682	cytochrome c oxidase subunit 4I2	GO:0004129,GO:0005739,GO:0005743,GO:0005751,GO:0006123,GO:0016020,GO:0016021,GO:0016491,GO:0031966	cytochrome-c oxidase activity|mitochondrion|mitochondrial inner membrane|mitochondrial respiratory chain complex IV|mitochondrial electron transport, cytochrome c to oxygen|membrane|integral component of membrane|oxidoreductase activity|mitochondrial membrane	mmu00190,mmu04260,mmu04714,mmu04932,mmu05010,mmu05012,mmu05014,mmu05016,mmu05020,mmu05022,mmu05415	Oxidative phosphorylation|Cardiac muscle contraction|Thermogenesis|Non-alcoholic fatty liver disease|Alzheimer disease|Parkinson disease|Amyotrophic lateral sclerosis|Huntington disease|Prion disease|Pathways of neurodegeneration - multiple diseases|Diabetic cardiomyopathy
Cox6a2	16532.7	0.115795	-8.27977	0.5145	-0.958756	1.23414e-16	1.50337e-14	Down	2211.03	2269.18	2190.61	1065.36	1196.22	1233.53	12862	cytochrome c oxidase subunit 6A2	GO:0004129,GO:0005739,GO:0005743,GO:0005751,GO:0006123,GO:0016020,GO:0016021,GO:0016491,GO:0030234	cytochrome-c oxidase activity|mitochondrion|mitochondrial inner membrane|mitochondrial respiratory chain complex IV|mitochondrial electron transport, cytochrome c to oxygen|membrane|integral component of membrane|oxidoreductase activity|enzyme regulator activity	mmu00190,mmu04260,mmu04714,mmu04932,mmu05010,mmu05012,mmu05014,mmu05016,mmu05020,mmu05022,mmu05415	Oxidative phosphorylation|Cardiac muscle contraction|Thermogenesis|Non-alcoholic fatty liver disease|Alzheimer disease|Parkinson disease|Amyotrophic lateral sclerosis|Huntington disease|Prion disease|Pathways of neurodegeneration - multiple diseases|Diabetic cardiomyopathy
Cox6c	6665.8	0.123434	-5.73067	0.612441	-0.707358	1.00037e-08	3.31081e-07	Down	1116.05	1040.98	1154.12	667.776	674.722	718.059	12864	cytochrome c oxidase subunit 6C	GO:0004129,GO:0005739,GO:0005743,GO:0016020,GO:0016021	cytochrome-c oxidase activity|mitochondrion|mitochondrial inner membrane|membrane|integral component of membrane	mmu00190,mmu04260,mmu04714,mmu04932,mmu05010,mmu05012,mmu05014,mmu05016,mmu05020,mmu05022,mmu05415	Oxidative phosphorylation|Cardiac muscle contraction|Thermogenesis|Non-alcoholic fatty liver disease|Alzheimer disease|Parkinson disease|Amyotrophic lateral sclerosis|Huntington disease|Prion disease|Pathways of neurodegeneration - multiple diseases|Diabetic cardiomyopathy
Cox7a1	3688.89	0.218504	-7.38815	0.326615	-1.61434	1.48887e-13	1.28832e-11	Down	861.147	738.267	835.958	183.96	339.222	293.09	12865	cytochrome c oxidase subunit 7A1	GO:0002082,GO:0004129,GO:0005739,GO:0005743,GO:0005746,GO:0009055,GO:0016020,GO:0016021,GO:0016491,GO:0097250	regulation of oxidative phosphorylation|cytochrome-c oxidase activity|mitochondrion|mitochondrial inner membrane|mitochondrial respirasome|electron transfer activity|membrane|integral component of membrane|oxidoreductase activity|mitochondrial respirasome assembly	mmu00190,mmu04260,mmu04714,mmu04932,mmu05010,mmu05012,mmu05014,mmu05016,mmu05020,mmu05022,mmu05415	Oxidative phosphorylation|Cardiac muscle contraction|Thermogenesis|Non-alcoholic fatty liver disease|Alzheimer disease|Parkinson disease|Amyotrophic lateral sclerosis|Huntington disease|Prion disease|Pathways of neurodegeneration - multiple diseases|Diabetic cardiomyopathy
Cox7c	3958.5	0.139512	-4.44137	0.650841	-0.619623	8.93888e-06	0.000140693	Down	703.703	681.685	766.382	437.921	461.39	524.385	12867	cytochrome c oxidase subunit 7C	GO:0004129,GO:0005515,GO:0005739,GO:0005743,GO:0005751,GO:0006123,GO:0016020,GO:0016021	cytochrome-c oxidase activity|protein binding|mitochondrion|mitochondrial inner membrane|mitochondrial respiratory chain complex IV|mitochondrial electron transport, cytochrome c to oxygen|membrane|integral component of membrane	mmu00190,mmu04260,mmu04714,mmu04932,mmu05010,mmu05012,mmu05014,mmu05016,mmu05020,mmu05022,mmu05415	Oxidative phosphorylation|Cardiac muscle contraction|Thermogenesis|Non-alcoholic fatty liver disease|Alzheimer disease|Parkinson disease|Amyotrophic lateral sclerosis|Huntington disease|Prion disease|Pathways of neurodegeneration - multiple diseases|Diabetic cardiomyopathy
Cox8b	4043.65	0.136454	-9.89272	0.392318	-1.3499	4.47686e-23	1.17994e-20	Down	1089.87	1058.76	1073.78	363.214	495.86	432.784	12869	cytochrome c oxidase subunit 8B	GO:0004129,GO:0005739,GO:0005743,GO:0016020,GO:0016021,GO:0045277	cytochrome-c oxidase activity|mitochondrion|mitochondrial inner membrane|membrane|integral component of membrane|respiratory chain complex IV	mmu00190,mmu04260,mmu04714,mmu04932,mmu05010,mmu05012,mmu05014,mmu05016,mmu05020,mmu05022,mmu05415	Oxidative phosphorylation|Cardiac muscle contraction|Thermogenesis|Non-alcoholic fatty liver disease|Alzheimer disease|Parkinson disease|Amyotrophic lateral sclerosis|Huntington disease|Prion disease|Pathways of neurodegeneration - multiple diseases|Diabetic cardiomyopathy
Cpa4	4.44215	1.85748	2.97822	46.2694	5.53199	0.0028993	0.017563	Up	0	0	0	0.492618	0.0695566	0.0466456	71791	carboxypeptidase A4	GO:0004180,GO:0004181,GO:0005576,GO:0005615,GO:0006508,GO:0008233,GO:0008237,GO:0008270,GO:0016787,GO:0046872	carboxypeptidase activity|metallocarboxypeptidase activity|extracellular region|extracellular space|proteolysis|peptidase activity|metallopeptidase activity|zinc ion binding|hydrolase activity|metal ion binding
Cpd	2330.99	0.136288	4.38703	1.51351	0.597899	1.14909e-05	0.000173876	Up	13.6958	13.9342	13.1726	19.4516	20.4718	22.895	12874	carboxypeptidase D	GO:0004180,GO:0004181,GO:0005615,GO:0005634,GO:0005802,GO:0005886,GO:0006508,GO:0006518,GO:0008233,GO:0008237,GO:0008270,GO:0016020,GO:0016021,GO:0016485,GO:0016787,GO:0043231,GO:0044877,GO:0046872,GO:0048471,GO:0051721	carboxypeptidase activity|metallocarboxypeptidase activity|extracellular space|nucleus|trans-Golgi network|plasma membrane|proteolysis|peptide metabolic process|peptidase activity|metallopeptidase activity|zinc ion binding|membrane|integral component of membrane|protein processing|hydrolase activity|intracellular membrane-bounded organelle|protein-containing complex binding|metal ion binding|peri…
Cpe	4730.29	0.121237	7.02076	1.80397	0.851173	2.20672e-12	1.53791e-10	Up	106.898	104.183	101.701	173.23	197.998	203.54	12876	carboxypeptidase E	GO:0003214,GO:0004180,GO:0004181,GO:0005515,GO:0005576,GO:0005615,GO:0005794,GO:0006508,GO:0006518,GO:0008233,GO:0008237,GO:0008270,GO:0016020,GO:0016055,GO:0016485,GO:0016787,GO:0019904,GO:0030070,GO:0030072,GO:0030141,GO:0030425,GO:0030667,GO:0031045,GO:0031410,GO:0033366,GO:0034230,GO:0042043,GO:0043025,GO:0043171,GO:0043204,GO:0045121,GO:0046872,GO:0050839,GO:0050897,GO:0072657,GO:0097060,GO:…	cardiac left ventricle morphogenesis|carboxypeptidase activity|metallocarboxypeptidase activity|protein binding|extracellular region|extracellular space|Golgi apparatus|proteolysis|peptide metabolic process|peptidase activity|metallopeptidase activity|zinc ion binding|membrane|Wnt signaling pathway|protein processing|hydrolase activity|protein domain specific binding|insulin processing|peptide ho…	mmu04940	Type I diabetes mellitus
Cpeb1	379.918	0.23775	2.97065	1.63158	0.706272	0.00297168	0.0179265	Up	6.15692	5.08595	4.22168	6.91014	8.38867	10.427	12877	cytoplasmic polyadenylation element binding protein 1	GO:0000900,GO:0003676,GO:0003723,GO:0003729,GO:0003730,GO:0005515,GO:0005634,GO:0005654,GO:0005737,GO:0005813,GO:0005829,GO:0006397,GO:0006417,GO:0007130,GO:0008135,GO:0008285,GO:0010976,GO:0014069,GO:0016020,GO:0017148,GO:0030054,GO:0030335,GO:0030426,GO:0032869,GO:0035925,GO:0043005,GO:0043022,GO:0043025,GO:0045182,GO:0045202,GO:0045727,GO:0046872,GO:0048168,GO:0048471,GO:0051028,GO:0051770,GO:…	translation repressor activity, mRNA regulatory element binding|nucleic acid binding|RNA binding|mRNA binding|mRNA 3'-UTR binding|protein binding|nucleus|nucleoplasm|cytoplasm|centrosome|cytosol|mRNA processing|regulation of translation|synaptonemal complex assembly|translation factor activity, RNA binding|negative regulation of cell population proliferation|positive regulation of neuron projecti…	mmu04114,mmu04914	Oocyte meiosis|Progesterone-mediated oocyte maturation
Cpeb3	959.485	0.179112	-4.31276	0.585417	-0.772464	1.61232e-05	0.000231407	Down	8.03921	10.0151	10.102	6.09634	5.37842	5.23925	208922	cytoplasmic polyadenylation element binding protein 3	GO:0000122,GO:0000900,GO:0003676,GO:0003723,GO:0003730,GO:0005515,GO:0005634,GO:0005654,GO:0005737,GO:0005829,GO:0005886,GO:0006417,GO:0007616,GO:0008135,GO:0017148,GO:0030014,GO:0030054,GO:0030425,GO:0030496,GO:0035613,GO:0035925,GO:0042995,GO:0043005,GO:0043022,GO:0045182,GO:0045202,GO:0045727,GO:0048167,GO:0050955,GO:0060213,GO:0060998,GO:0060999,GO:0061158,GO:0071230,GO:0097440,GO:0098794,GO:…	negative regulation of transcription by RNA polymerase II|translation repressor activity, mRNA regulatory element binding|nucleic acid binding|RNA binding|mRNA 3'-UTR binding|protein binding|nucleus|nucleoplasm|cytoplasm|cytosol|plasma membrane|regulation of translation|long-term memory|translation factor activity, RNA binding|negative regulation of translation|CCR4-NOT complex|cell junction|dend…	mmu04114,mmu04914	Oocyte meiosis|Progesterone-mediated oocyte maturation
Cpne2	125.593	0.257529	3.38558	1.83005	0.871884	0.000710288	0.0056849	Up	1.98454	2.05318	2.68808	4.71907	3.92572	3.8224	234577	copine II	GO:0005544,GO:0005634,GO:0005737,GO:0005886,GO:0016020,GO:0045334,GO:0046872,GO:0071277	calcium-dependent phospholipid binding|nucleus|cytoplasm|plasma membrane|membrane|clathrin-coated endocytic vesicle|metal ion binding|cellular response to calcium ion
Cpne5	22.065	1.00928	-2.81191	0.139855	-2.838	0.00492485	0.0264802	Down	0.0873623	0.0845902	1.18703	0.0533606	0.0693164	0.0697268	240058	copine V	GO:0005544,GO:0005886,GO:0030154,GO:0042995,GO:0043005,GO:0043025,GO:0046872,GO:0071277,GO:1903861	calcium-dependent phospholipid binding|plasma membrane|cell differentiation|cell projection|neuron projection|neuronal cell body|metal ion binding|cellular response to calcium ion|positive regulation of dendrite extension
Cpne8	154.383	0.22606	2.77997	1.54589	0.628441	0.00543637	0.0286462	Up	1.67414	1.36001	1.7636	2.35362	2.99436	2.21943	66871	copine VIII	GO:0005544,GO:0005886,GO:0046872,GO:0071277	calcium-dependent phospholipid binding|plasma membrane|metal ion binding|cellular response to calcium ion
Cpt1b	11857.4	0.165553	-6.46096	0.476442	-1.06963	1.0404e-10	5.16496e-09	Down	330.583	430.306	356.239	155.557	193.827	193.765	12895	carnitine palmitoyltransferase 1b, muscle	GO:0004095,GO:0005739,GO:0005741,GO:0006629,GO:0006631,GO:0009437,GO:0009637,GO:0015909,GO:0016020,GO:0016021,GO:0016740,GO:0016746,GO:0043231	carnitine O-palmitoyltransferase activity|mitochondrion|mitochondrial outer membrane|lipid metabolic process|fatty acid metabolic process|carnitine metabolic process|response to blue light|long-chain fatty acid transport|membrane|integral component of membrane|transferase activity|acyltransferase activity|intracellular membrane-bounded organelle	mmu00071,mmu03320,mmu04152,mmu04714,mmu04920,mmu04922,mmu04931,mmu05415	Fatty acid degradation|PPAR signaling pathway|AMPK signaling pathway|Thermogenesis|Adipocytokine signaling pathway|Glucagon signaling pathway|Insulin resistance|Diabetic cardiomyopathy
Cpt2	2857.83	0.210332	-7.7012	0.325379	-1.61981	1.34796e-14	1.36643e-12	Down	120.395	117.14	132.176	28.1972	48.2631	46.773	12896	carnitine palmitoyltransferase 2	GO:0001676,GO:0001701,GO:0004095,GO:0005654,GO:0005730,GO:0005739,GO:0005743,GO:0006629,GO:0006631,GO:0006635,GO:0009437,GO:0016020,GO:0016740,GO:0016746,GO:0120162	long-chain fatty acid metabolic process|in utero embryonic development|carnitine O-palmitoyltransferase activity|nucleoplasm|nucleolus|mitochondrion|mitochondrial inner membrane|lipid metabolic process|fatty acid metabolic process|fatty acid beta-oxidation|carnitine metabolic process|membrane|transferase activity|acyltransferase activity|positive regulation of cold-induced thermogenesis	mmu00071,mmu03320,mmu04714,mmu05415	Fatty acid degradation|PPAR signaling pathway|Thermogenesis|Diabetic cardiomyopathy
Cpxm1	181.866	0.381641	6.86321	6.14445	2.61928	6.73299e-12	4.39646e-10	Up	1.4929	1.53226	1.20905	6.74044	14.7038	5.44927	56264	carboxypeptidase X 1 (M14 family)	GO:0004180,GO:0004181,GO:0005576,GO:0005615,GO:0006508,GO:0006518,GO:0008233,GO:0008237,GO:0008270,GO:0016485,GO:0016787,GO:0046872	carboxypeptidase activity|metallocarboxypeptidase activity|extracellular region|extracellular space|proteolysis|peptide metabolic process|peptidase activity|metallopeptidase activity|zinc ion binding|protein processing|hydrolase activity|metal ion binding
Crat	9656.39	0.173296	-7.48976	0.406705	-1.29795	6.89989e-14	6.17412e-12	Down	167.299	215.804	207.079	69.0563	83.4383	92.1215	12908	carnitine acetyltransferase	GO:0003997,GO:0004092,GO:0005739,GO:0005743,GO:0005777,GO:0005783,GO:0006629,GO:0006631,GO:0008458,GO:0016020,GO:0016740,GO:0016746,GO:0019254,GO:0033540,GO:0046459,GO:0051791	acyl-CoA oxidase activity|carnitine O-acetyltransferase activity|mitochondrion|mitochondrial inner membrane|peroxisome|endoplasmic reticulum|lipid metabolic process|fatty acid metabolic process|carnitine O-octanoyltransferase activity|membrane|transferase activity|acyltransferase activity|carnitine metabolic process, CoA-linked|fatty acid beta-oxidation using acyl-CoA oxidase|short-chain fatty ac…	mmu04146	Peroxisome
Crb1	16.7746	0.801985	-3.87025	0.116316	-3.10388	0.000108724	0.00118234	Down	0.0692119	0.12007	0.0515987	0.019728	0.00533898	0.0026853	170788	crumbs family member 1, photoreceptor morphogenesis associated	GO:0001917,GO:0001974,GO:0005509,GO:0005515,GO:0005576,GO:0005737,GO:0005886,GO:0005902,GO:0005912,GO:0007009,GO:0007157,GO:0007601,GO:0010001,GO:0010467,GO:0010842,GO:0016020,GO:0016021,GO:0030054,GO:0032991,GO:0034613,GO:0035845,GO:0042462,GO:0042995,GO:0045177,GO:0045197,GO:0045494,GO:0050908,GO:0060041,GO:0060042,GO:0060060,GO:0061024,GO:0061159,GO:0071482	photoreceptor inner segment|blood vessel remodeling|calcium ion binding|protein binding|extracellular region|cytoplasm|plasma membrane|microvillus|adherens junction|plasma membrane organization|heterophilic cell-cell adhesion via plasma membrane cell adhesion molecules|visual perception|glial cell differentiation|gene expression|retina layer formation|membrane|integral component of membrane|cell …	mmu04390	Hippo signaling pathway
Creb3	569.998	0.210168	3.56198	1.68018	0.748616	0.000368064	0.00331395	Up	19.7987	17.195	17.9459	33.662	25.2803	34.4104	12913	cAMP responsive element binding protein 3	GO:0000139,GO:0000977,GO:0000978,GO:0000981,GO:0001228,GO:0001558,GO:0002230,GO:0003677,GO:0003682,GO:0003700,GO:0005634,GO:0005737,GO:0005783,GO:0005789,GO:0005794,GO:0005829,GO:0006351,GO:0006355,GO:0006357,GO:0006935,GO:0006986,GO:0006990,GO:0008140,GO:0016020,GO:0016021,GO:0016604,GO:0019043,GO:0019046,GO:0030176,GO:0030335,GO:0030968,GO:0031726,GO:0035497,GO:0042127,GO:0042802,GO:0042803,GO:…	Golgi membrane|RNA polymerase II transcription regulatory region sequence-specific DNA binding|RNA polymerase II cis-regulatory region sequence-specific DNA binding|DNA-binding transcription factor activity, RNA polymerase II-specific|DNA-binding transcription activator activity, RNA polymerase II-specific|regulation of cell growth|positive regulation of defense response to virus by host|DNA bind…	mmu04022,mmu04024,mmu04151,mmu04152,mmu04211,mmu04261,mmu04668,mmu04714,mmu04725,mmu04728,mmu04911,mmu04915,mmu04916,mmu04918,mmu04922,mmu04925,mmu04926,mmu04927,mmu04928,mmu04931,mmu04934,mmu04935,mmu04962,mmu05016,mmu05020,mmu05030,mmu05031,mmu05034,mmu05161,mmu05163,mmu05165,mmu05166,mmu05203,mmu05215	cGMP-PKG signaling pathway|cAMP signaling pathway|PI3K-Akt signaling pathway|AMPK signaling pathway|Longevity regulating pathway|Adrenergic signaling in cardiomyocytes|TNF signaling pathway|Thermogenesis|Cholinergic synapse|Dopaminergic synapse|Insulin secretion|Estrogen signaling pathway|Melanogenesis|Thyroid hormone synthesis|Glucagon signaling pathway|Aldosterone synthesis and secretion|Relaxi…	TF_bZIP
Creb3l1	129.201	0.319078	4.61401	2.7745	1.47223	3.94975e-06	6.78384e-05	Up	1.68699	1.63346	2.75766	7.02233	5.27411	4.7422	26427	cAMP responsive element binding protein 3-like 1	GO:0000139,GO:0000785,GO:0000976,GO:0000981,GO:0001227,GO:0001228,GO:0001649,GO:0003677,GO:0003682,GO:0003700,GO:0005634,GO:0005654,GO:0005783,GO:0005789,GO:0005829,GO:0006355,GO:0006357,GO:0006986,GO:0007275,GO:0010629,GO:0016020,GO:0016021,GO:0030176,GO:0030278,GO:0030968,GO:0032967,GO:0035497,GO:0040037,GO:0045892,GO:0045944,GO:0046332,GO:0070278,GO:1902236,GO:1903671,GO:1990440,GO:1990837	Golgi membrane|chromatin|transcription cis-regulatory region binding|DNA-binding transcription factor activity, RNA polymerase II-specific|DNA-binding transcription repressor activity, RNA polymerase II-specific|DNA-binding transcription activator activity, RNA polymerase II-specific|osteoblast differentiation|DNA binding|chromatin binding|DNA-binding transcription factor activity|nucleus|nucleop…	mmu04022,mmu04024,mmu04151,mmu04152,mmu04211,mmu04261,mmu04668,mmu04714,mmu04725,mmu04728,mmu04911,mmu04915,mmu04916,mmu04918,mmu04922,mmu04925,mmu04926,mmu04927,mmu04928,mmu04931,mmu04934,mmu04935,mmu04962,mmu05016,mmu05020,mmu05030,mmu05031,mmu05034,mmu05161,mmu05163,mmu05165,mmu05166,mmu05203,mmu05215	cGMP-PKG signaling pathway|cAMP signaling pathway|PI3K-Akt signaling pathway|AMPK signaling pathway|Longevity regulating pathway|Adrenergic signaling in cardiomyocytes|TNF signaling pathway|Thermogenesis|Cholinergic synapse|Dopaminergic synapse|Insulin secretion|Estrogen signaling pathway|Melanogenesis|Thyroid hormone synthesis|Glucagon signaling pathway|Aldosterone synthesis and secretion|Relaxi…	TF_bZIP
Creb3l2	695.184	0.175266	7.24099	2.41012	1.2691	4.45418e-13	3.47139e-11	Up	7.51618	8.29024	8.94501	16.3754	22.5263	22.0308	208647	cAMP responsive element binding protein 3-like 2	GO:0000139,GO:0000785,GO:0000976,GO:0000978,GO:0000981,GO:0001228,GO:0002062,GO:0003677,GO:0003700,GO:0005634,GO:0005654,GO:0005783,GO:0005789,GO:0005829,GO:0006355,GO:0006357,GO:0006888,GO:0006986,GO:0007275,GO:0010628,GO:0010976,GO:0016020,GO:0016021,GO:0030968,GO:0035497,GO:0045893,GO:0045944,GO:0051216,GO:0097038	Golgi membrane|chromatin|transcription cis-regulatory region binding|RNA polymerase II cis-regulatory region sequence-specific DNA binding|DNA-binding transcription factor activity, RNA polymerase II-specific|DNA-binding transcription activator activity, RNA polymerase II-specific|chondrocyte differentiation|DNA binding|DNA-binding transcription factor activity|nucleus|nucleoplasm|endoplasmic ret…	mmu04022,mmu04024,mmu04151,mmu04152,mmu04211,mmu04261,mmu04668,mmu04714,mmu04725,mmu04728,mmu04911,mmu04915,mmu04916,mmu04918,mmu04922,mmu04925,mmu04926,mmu04927,mmu04928,mmu04931,mmu04934,mmu04935,mmu04962,mmu05016,mmu05020,mmu05030,mmu05031,mmu05034,mmu05161,mmu05163,mmu05165,mmu05166,mmu05203,mmu05215	cGMP-PKG signaling pathway|cAMP signaling pathway|PI3K-Akt signaling pathway|AMPK signaling pathway|Longevity regulating pathway|Adrenergic signaling in cardiomyocytes|TNF signaling pathway|Thermogenesis|Cholinergic synapse|Dopaminergic synapse|Insulin secretion|Estrogen signaling pathway|Melanogenesis|Thyroid hormone synthesis|Glucagon signaling pathway|Aldosterone synthesis and secretion|Relaxi…	TF_bZIP
Crebrf	791.572	0.23861	-2.7296	0.636701	-0.651311	0.00634113	0.032253	Down	9.51133	7.23605	6.11787	4.74199	6.18666	3.96172	77128	CREB3 regulatory factor	GO:0000122,GO:0000977,GO:0000981,GO:0001228,GO:0003700,GO:0005634,GO:0005654,GO:0005737,GO:0006355,GO:0006357,GO:0006986,GO:0016604,GO:0032388,GO:0034976,GO:0042711,GO:0045732,GO:0045944,GO:0051222,GO:1900102,GO:1900170,GO:1902213	negative regulation of transcription by RNA polymerase II|RNA polymerase II transcription regulatory region sequence-specific DNA binding|DNA-binding transcription factor activity, RNA polymerase II-specific|DNA-binding transcription activator activity, RNA polymerase II-specific|DNA-binding transcription factor activity|nucleus|nucleoplasm|cytoplasm|regulation of transcription, DNA-templated|reg…
Creg1	1951.54	0.221216	-4.39229	0.509925	-0.971644	1.12164e-05	0.000170076	Down	93.9854	75.1312	72.6906	42.1086	52.6415	31.2464	433375	cellular repressor of E1A-stimulated genes 1	GO:0005576,GO:0005615,GO:0005667,GO:0006355,GO:0008134,GO:0040008	extracellular region|extracellular space|transcription regulator complex|regulation of transcription, DNA-templated|transcription factor binding|regulation of growth
Creld2	282.852	0.199086	-3.97135	0.578088	-0.790639	7.14671e-05	0.000825488	Down	18.9195	18.2165	15.7704	10.5136	11.9208	8.73446	76737	cysteine-rich with EGF-like domains 2	GO:0003756,GO:0005201,GO:0005509,GO:0005615,GO:0005783,GO:0005794,GO:0016853	protein disulfide isomerase activity|extracellular matrix structural constituent|calcium ion binding|extracellular space|endoplasmic reticulum|Golgi apparatus|isomerase activity
Crem	141.875	0.22094	-2.98474	0.633121	-0.659447	0.00283823	0.0173088	Down	1.63338	1.25645	1.50398	0.853555	0.991186	0.988605	12916	cAMP responsive element modulator	GO:0000122,GO:0000977,GO:0000978,GO:0000981,GO:0001227,GO:0003677,GO:0003700,GO:0005515,GO:0005634,GO:0005667,GO:0005737,GO:0006355,GO:0006357,GO:0006687,GO:0007283,GO:0007623,GO:0032922,GO:0045892,GO:0045944,GO:0048511,GO:0051591,GO:1990589,GO:1990837	negative regulation of transcription by RNA polymerase II|RNA polymerase II transcription regulatory region sequence-specific DNA binding|RNA polymerase II cis-regulatory region sequence-specific DNA binding|DNA-binding transcription factor activity, RNA polymerase II-specific|DNA-binding transcription repressor activity, RNA polymerase II-specific|DNA binding|DNA-binding transcription factor act…	mmu04261	Adrenergic signaling in cardiomyocytes	TF_bZIP
Crip2	18098.8	0.172234	-3.41284	0.665352	-0.587809	0.000642885	0.00524438	Down	726.161	813.754	783.301	587.55	463.244	513.754	68337	cysteine rich protein 2	GO:0005515,GO:0005938,GO:0008284,GO:0030097,GO:0046872	protein binding|cell cortex|positive regulation of cell population proliferation|hemopoiesis|metal ion binding
Crispld2	1516.57	0.29179	5.13118	2.82299	1.49723	2.8793e-07	6.89889e-06	Up	11.6672	13.1337	12.2992	49.5106	33.3324	22.8534	78892	cysteine-rich secretory protein LCCL domain containing 2	GO:0005539,GO:0005576,GO:0005615,GO:0008201,GO:0030133,GO:0030198,GO:0031012,GO:0060325	glycosaminoglycan binding|extracellular region|extracellular space|heparin binding|transport vesicle|extracellular matrix organization|extracellular matrix|face morphogenesis
Crlf1	127.983	0.434814	8.92674	14.738	3.88147	4.38757e-19	7.85213e-17	Up	0.59642	0.307997	0.898645	10.1321	11.5571	5.4055	12931	cytokine receptor-like factor 1	GO:0001657,GO:0004896,GO:0005125,GO:0005127,GO:0005576,GO:0005615,GO:0008284,GO:0009897,GO:0019221,GO:0019955,GO:0042531,GO:0043235,GO:0043524,GO:0097058,GO:2000672	ureteric bud development|cytokine receptor activity|cytokine activity|ciliary neurotrophic factor receptor binding|extracellular region|extracellular space|positive regulation of cell population proliferation|external side of plasma membrane|cytokine-mediated signaling pathway|cytokine binding|positive regulation of tyrosine phosphorylation of STAT protein|receptor complex|negative regulation of …
Crlf2	142.701	0.24301	2.89741	1.62913	0.704099	0.00376261	0.0214651	Up	4.49346	3.10236	4.23152	6.7493	7.08921	5.74861	57914	cytokine receptor-like factor 2	GO:0002381,GO:0004896,GO:0005125,GO:0005515,GO:0005576,GO:0005886,GO:0006954,GO:0008284,GO:0009897,GO:0016020,GO:0016021,GO:0019221,GO:0019955,GO:0032754,GO:0033005,GO:0035745,GO:0043235,GO:1904894	immunoglobulin production involved in immunoglobulin-mediated immune response|cytokine receptor activity|cytokine activity|protein binding|extracellular region|plasma membrane|inflammatory response|positive regulation of cell population proliferation|external side of plasma membrane|membrane|integral component of membrane|cytokine-mediated signaling pathway|cytokine binding|positive regulation of…	mmu04060,mmu04630	Cytokine-cytokine receptor interaction|JAK-STAT signaling pathway
Crtap	654.106	0.248788	3.57646	1.8529	0.889782	0.000348273	0.00317321	Up	16.8274	16.9468	20.1357	21.8545	42.67	38.0138	56693	cartilage associated protein	GO:0005518,GO:0005576,GO:0005615,GO:0005783,GO:0007283,GO:0018400,GO:0030199,GO:0050821,GO:1901874	collagen binding|extracellular region|extracellular space|endoplasmic reticulum|spermatogenesis|peptidyl-proline hydroxylation to 3-hydroxy-L-proline|collagen fibril organization|protein stabilization|negative regulation of post-translational protein modification
Crybg1	217.672	0.259831	-3.66633	0.51669	-0.952629	0.000246053	0.0023874	Down	2.94088	1.74697	2.53158	1.04911	1.51146	1.25161	11630	crystallin beta-gamma domain containing 1
Csad	218.886	0.202413	3.38501	1.60789	0.685172	0.000711749	0.00569085	Up	2.89361	2.88935	2.67384	3.77342	5.5245	4.61417	246277	cysteine sulfinic acid decarboxylase	GO:0003824,GO:0004068,GO:0004782,GO:0005737,GO:0016829,GO:0016831,GO:0019449,GO:0019452,GO:0019530,GO:0019752,GO:0030170,GO:0042412	catalytic activity|aspartate 1-decarboxylase activity|sulfinoalanine decarboxylase activity|cytoplasm|lyase activity|carboxy-lyase activity|L-cysteine catabolic process to hypotaurine|L-cysteine catabolic process to taurine|taurine metabolic process|carboxylic acid metabolic process|pyridoxal phosphate binding|taurine biosynthetic process	mmu00430	Taurine and hypotaurine metabolism
Csdc2	1402.46	0.209246	-5.39801	0.457071	-1.12951	6.73846e-08	1.89919e-06	Down	46.6811	54.9539	54.0751	26.7856	27.6791	17.9492	105859	cold shock domain containing C2, RNA binding	GO:0003676,GO:0003723,GO:0003730,GO:0005634,GO:0005737,GO:0006397,GO:0008134,GO:0043488	nucleic acid binding|RNA binding|mRNA 3'-UTR binding|nucleus|cytoplasm|mRNA processing|transcription factor binding|regulation of mRNA stability			CSD
Csde1	8108.74	0.125434	-4.75894	0.661157	-0.596935	1.94614e-06	3.66856e-05	Down	142.059	130.94	131.494	79.8225	98.0158	94.926	229663	cold shock domain containing E1, RNA binding	GO:0003676,GO:0003723,GO:0005737,GO:0005743,GO:0005794,GO:0005829,GO:0005886,GO:0034063,GO:0035613,GO:0070937,GO:0070966,GO:0075522	nucleic acid binding|RNA binding|cytoplasm|mitochondrial inner membrane|Golgi apparatus|cytosol|plasma membrane|stress granule assembly|RNA stem-loop binding|CRD-mediated mRNA stability complex|nuclear-transcribed mRNA catabolic process, no-go decay|IRES-dependent viral translational initiation			CSD
Csf1r	2096.66	0.283099	3.82197	2.11696	1.082	0.000132387	0.00139977	Up	23.4673	21.6751	24.8047	52.4971	69.5209	29.4773	12978	colony stimulating factor 1 receptor	GO:0000166,GO:0001934,GO:0002244,GO:0002376,GO:0002931,GO:0004672,GO:0004713,GO:0004714,GO:0005011,GO:0005515,GO:0005524,GO:0005654,GO:0005886,GO:0005887,GO:0006468,GO:0006954,GO:0007169,GO:0007275,GO:0007411,GO:0008283,GO:0008284,GO:0008285,GO:0008360,GO:0009986,GO:0010759,GO:0016020,GO:0016021,GO:0016301,GO:0016310,GO:0016740,GO:0018108,GO:0019221,GO:0019903,GO:0019955,GO:0021772,GO:0021879,GO:…	nucleotide binding|positive regulation of protein phosphorylation|hematopoietic progenitor cell differentiation|immune system process|response to ischemia|protein kinase activity|protein tyrosine kinase activity|transmembrane receptor protein tyrosine kinase activity|macrophage colony-stimulating factor receptor activity|protein binding|ATP binding|nucleoplasm|plasma membrane|integral component o…	mmu04010,mmu04014,mmu04015,mmu04060,mmu04061,mmu04151,mmu04380,mmu04640,mmu05200,mmu05202,mmu05221	MAPK signaling pathway|Ras signaling pathway|Rap1 signaling pathway|Cytokine-cytokine receptor interaction|Viral protein interaction with cytokine and cytokine receptor|PI3K-Akt signaling pathway|Osteoclast differentiation|Hematopoietic cell lineage|Pathways in cancer|Transcriptional misregulation in cancer|Acute myeloid leukemia
Csnk1g3	303.919	0.177711	3.49495	1.53804	0.621092	0.000474156	0.00408124	Up	3.38966	3.56077	3.71906	5.94749	5.63902	5.07688	70425	casein kinase 1, gamma 3	GO:0000166,GO:0004672,GO:0004674,GO:0005524,GO:0005634,GO:0005737,GO:0005886,GO:0006468,GO:0006897,GO:0016055,GO:0016301,GO:0016310,GO:0016740,GO:0018105,GO:0046777,GO:0090263,GO:0106310,GO:0106311	nucleotide binding|protein kinase activity|protein serine/threonine kinase activity|ATP binding|nucleus|cytoplasm|plasma membrane|protein phosphorylation|endocytosis|Wnt signaling pathway|kinase activity|phosphorylation|transferase activity|peptidyl-serine phosphorylation|protein autophosphorylation|positive regulation of canonical Wnt signaling pathway|protein serine kinase activity|protein thre…	mmu04340	Hedgehog signaling pathway
Cspg4	780.865	0.237684	5.77127	2.58783	1.37174	7.86742e-09	2.63386e-07	Up	2.97226	3.86914	4.05051	9.40631	7.53088	11.589	121021	chondroitin sulfate proteoglycan 4	GO:0001525,GO:0001726,GO:0005515,GO:0005518,GO:0005654,GO:0005886,GO:0006929,GO:0006954,GO:0007165,GO:0007169,GO:0007275,GO:0008283,GO:0008347,GO:0010977,GO:0015026,GO:0016020,GO:0016021,GO:0016322,GO:0019901,GO:0030154,GO:0035556,GO:0042995,GO:0043410,GO:0048008,GO:0048771,GO:0050731,GO:0062023,GO:0097178	angiogenesis|ruffle|protein binding|collagen binding|nucleoplasm|plasma membrane|substrate-dependent cell migration|inflammatory response|signal transduction|transmembrane receptor protein tyrosine kinase signaling pathway|multicellular organism development|cell population proliferation|glial cell migration|negative regulation of neuron projection development|coreceptor activity|membrane|integral…
[truncated: 2,082 more rows]
