# Supplementary material for: FOXM1 Protects Against Myocardial Ischemia‐Reperfusion Injury in Rodent and Porcine Models by Suppressing MKRN1‐Dependent LKB1 Ubiquitination
Source: Adv Sci (Weinh). 2025 Jun 23;12(35):e08673. doi: 10.1002/advs.202508673 (PMC12463072; doi:10.1002/advs.202508673)
Supplement: Supplementary file 4 — Supporting Information [file ADVS-12-e08673-s002.xlsx]

## Sheet: proteome_significant_diff_CKO_V
PG.ProteinGroups	PG.Genes	PG.ProteinDescriptions	log2fc	pvalue	CKO_mean	Ctrl_mean	CKO-1	CKO-2	CKO-3	Ctrl-1	Ctrl-2	Ctrl-3
A0A067XG53;O70589	Cask	Peripheral plasma membrane protein CASK (Fragment);Peripheral plasma membrane protein CASK	0.827208	0.0328944	18.8589	18.0317	18.6349	19.0127	18.9291	17.7681	18.4208	17.9062
A0A075B5P3;A0A0A6YVP0	Ighg2b	Immunoglobulin heavy constant gamma 2B (Fragment)	1.17077	0.030938	23.9842	22.8135	24.3239	23.434	24.1949	22.6722	23.198	22.5703
A0A075B5P4;A0A0A6YWR2	Ighg1	Ig gamma-1 chain C region secreted form (Fragment)	2.73168	0.0013154	22.8198	20.0881	22.7347	23.1904	22.5343	19.9416	20.5776	19.7451
A0A075B5U6;A0A0A6YX66	Ighv1-20	Immunoglobulin heavy variable V1-20;Immunoglobulin heavy variable V1-20 (Fragment)	17.4335	0.00427831	18.0216	0.588111	20.3089	16.8271	16.9289	0.589676	0.581886	0.592772
A0A075B6A3;A0A0A6YXW6	Igha	Immunoglobulin heavy constant alpha (Fragment)	2.36339	0.000373874	23.0342	20.6708	23.1119	22.7768	23.2139	20.5132	20.5157	20.9835
A0A087WP48	Ktn1	Kinectin	2.31578	0.0169202	16.728	14.4123	16.302	16.4604	17.4217	13.5872	15.1234	14.5261
A0A087WPL5;E9QNN1	Dhx9	ATP-dependent RNA helicase A	0.72442	0.0200241	21.5808	20.8564	21.6324	21.5724	21.5376	21.0815	20.6949	20.7928
A0A087WPP8;A0A087WRS3;P62484;Q6AXD2;Q6AXH6	Abi2	Abl interactor 2;Abl interactor 2;Abl interactor 2;Abi2 protein;Abi2 protein	0.705699	0.0333917	19.1726	18.4669	18.995	19.1688	19.354	18.7869	18.2014	18.4123
A0A087WRI8;A0A0R4J2B5;G5E8E3	2310022A10Rik	RIKEN cDNA 2310022A10 gene	14.2693	0.000379267	14.8517	0.582353	14.2983	15.178	15.0787	0.578448	0.580101	0.58851
A0A087WRT7	Ms4a4a	Membrane-spanning 4-domains, subfamily A, member 4A	3.6527	0.012655	20.1193	16.4666	18.9464	20.5718	20.8396	16.3527	17.5742	15.4728
A0A087WSP5;Q8C3V4	Stat1	Signal transducer and activator of transcription	-2.66494	0.0350421	20.4761	23.141	21.1232	21.0213	19.2838	23.1306	22.782	23.5105
A0A087WSU3	Ndufs1	NADH-ubiquinone oxidoreductase 75 kDa subunit, mitochondrial (Fragment)	-1.08292	0.024227	20.4607	21.5436	20.5162	20.0554	20.8104	21.2603	21.9629	21.4076
A0A0A0MQ90;P97352	S100a13	Protein S100-A13	0.984171	0.0293214	22.4574	21.4732	22.8234	22.3137	22.2351	21.4022	21.4906	21.5268
A0A0A0MQ95;B2RUJ8;Q8C0D4;S4R1B0;S4R203;S4R221;S4R248	Arhgap12	Rho GTPase-activating protein 12;Rho GTPase-activating protein 12;Rho GTPase-activating protein 12;Rho GTPase-activating protein 12 (Fragment);Rho GTPase-activating protein 12;Rho GTPase-activating protein 12;Rho GTPase-activating protein 12	18.6466	0.000860223	19.2355	0.588885	20.3187	18.5562	18.8316	0.580927	0.591896	0.593831
A0A0A0MQF7;Q8K207	1700025G04Rik;	RIKEN cDNA 1700025G04 gene;Uncharacterized protein C1orf21 homolog	-15.3201	0.000591669	0.58809	15.9082	0.592107	0.581034	0.591129	15.7371	15.3648	16.6225
A0A0A0MQK8;Q9D0Z3	Tmem53	Transmembrane protein 53 (Fragment);Transmembrane protein 53	17.3676	9.41403e-05	17.9451	0.577528	18.2696	17.7039	17.8617	0.577046	0.577684	0.577854
A0A0A0MQM7;O08746	Matn2	Matrilin-2	16.75	0.00046458	17.3365	0.586498	18.0424	17.117	16.8502	0.58472	0.583974	0.590801
A0A0A6YVY2	Exo1	Exonuclease 1 (Fragment)	-1.19006	0.0146321	22.2249	23.4149	22.5557	21.8077	22.3112	23.7253	23.2502	23.2693
A0A0A6YW54	Dcaf6	DDB1- and CUL4-associated factor 6 (Fragment)	-1.3235	0.030295	18.1563	19.4798	18.5555	17.5427	18.3708	19.0795	19.725	19.635
A0A0A6YX97;A0A0A6YXY1;A2APZ3;Q8R2U4	Ntmt1	N-terminal Xaa-Pro-Lys N-methyltransferase 1 (Fragment);N-terminal Xaa-Pro-Lys N-methyltransferase 1 (Fragment);N-terminal Xaa-Pro-Lys N-methyltransferase 1 (Fragment);N-terminal Xaa-Pro-Lys N-methyltransferase 1	0.89178	0.026793	18.9969	18.1051	18.7729	18.8453	19.3724	18.2058	18.1747	17.9347
A0A0A6YXR0;D3YX12;D3Z5Y5;Q8BGS7	Cept1	Choline/ethanolaminephosphotransferase 1 (Fragment);Choline/ethanolaminephosphotransferase 1 (Fragment);Choline/ethanolaminephosphotransferase 1 (Fragment);Choline/ethanolaminephosphotransferase 1	1.04506	0.00335731	21.0517	20.0066	21.0257	21.1656	20.9638	20.0604	20.1659	19.7935
A0A0A6YXU9;P27090	Tgfb2	Transforming growth factor beta-2	17.524	0.000337716	18.1035	0.579416	17.4945	18.5908	18.225	0.577126	0.576808	0.584315
A0A0A6YY91	Ncam1	Neural cell adhesion molecule 1 (Fragment)	2.00351	0.0340868	20.6668	18.6633	19.8371	20.6513	21.512	19.0407	18.7914	18.1578
A0A0B4J1G1	Fcgr2b	Fc receptor, IgG, low affinity IIb	1.87632	0.0464383	21.5723	19.696	20.839	21.7418	22.1361	19.1997	19.1726	20.7156
A0A0G2JDE8;A0A0G2JDM7;A0A0G2JE03;A0A0G2JFH0;Q3TWF7;Q8BTZ4	Anapc5	Anaphase-promoting complex subunit 5	-2.28889	0.000866934	23.6745	25.9634	23.4515	23.6424	23.9296	26.0782	25.8514	25.9607
A0A0G2JE15	Myl2	Myosin regulatory light chain 2, ventricular/cardiac muscle isoform (Fragment)	-1.14586	0.0203309	22.0587	23.2045	22.2362	21.5953	22.3444	23.4898	22.8532	23.2705
A0A0G2JGN7;Q920P5	Ak5	Adenylate kinase isoenzyme 5 (Fragment);Adenylate kinase isoenzyme 5	-1.11252	0.0229202	19.8291	20.9417	19.7479	19.5387	20.2009	21.002	20.9893	20.8337
A0A0J9YU93;Q9D8W7	Ociad2	OCIA domain-containing protein 2	14.6615	0.00242945	15.2444	0.582907	16.2551	15.6371	13.8409	0.577414	0.581215	0.590092
A0A0J9YUD5;B9EJ54	Nup205	Nucleoporin 205;MCG21756, isoform CRA_b	0.708786	0.0423658	19.5313	18.8225	19.6219	19.7429	19.2291	18.4608	18.9805	19.0263
A0A0J9YUN2;A0A0J9YUR7;A0A0J9YUW6;Q3TQ27;Q9Z255	Ube2a	Ubiquitin-conjugating enzyme E2 A;Ubiquitin-conjugating enzyme E2 A;Ubiquitin-conjugating enzyme E2 A (Fragment);Ubiquitin-conjugating enzyme E2 A;Ubiquitin-conjugating enzyme E2 A	1.38748	0.0428411	18.2639	16.8764	18.4377	18.3412	18.0128	17.5366	16.713	16.3797
A0A0M3HEQ0;A0A0U1RPV8;A0A0U1RQA4;J3QMN4;J3QMQ8;Q9JLT4	Txnrd2	Thioredoxin reductase 2, mitochondrial;Thioredoxin reductase 2, mitochondrial;Thioredoxin reductase 2, mitochondrial;Thioredoxin reductase 2, mitochondrial;Thioredoxin reductase 2, mitochondrial;Thioredoxin reductase 2, mitochondrial	-1.02928	0.0237699	22.1364	23.1657	22.4655	21.7662	22.1775	22.9977	23.2511	23.2482
A0A0N4SV08;Q925U4	Edem1	alpha-1,2-Mannosidase;ER degradation-enhancing alpha-mannosidase-like protein 1	-0.904964	0.0163442	22.8781	23.7831	23.0795	22.6565	22.8984	23.9648	23.9483	23.4362
A0A0N4SW94;O35682	Myadm	Myeloid-associated differentiation marker (Fragment);Myeloid-associated differentiation marker	1.04537	0.0119602	22.0308	20.9854	21.8545	21.9431	22.2948	20.9753	21.0504	20.9306
A0A0N4SWI4;Q9CR98	Fam136a	Protein FAM136A	-1.10649	0.00636735	20.3093	21.4157	20.371	20.1639	20.3929	21.4094	21.1718	21.666
A0A0R3P9C8;Q9DC69	Ndufa9	NADH dehydrogenase [ubiquinone] 1 alpha subcomplex subunit 9, mitochondrial;NADH dehydrogenase [ubiquinone] 1 alpha subcomplex subunit 9, mitochondrial	-0.713672	0.0429025	24.9133	25.627	25.2074	24.9541	24.5784	25.6008	25.7791	25.501
A0A0R4IZX2	Slc9a3r2	Na(+)/H(+) exchange regulatory cofactor NHE-RF	-0.731674	0.026246	20.7021	21.4338	20.9732	20.6078	20.5254	21.495	21.4458	21.3607
A0A0R4IZY9;Q91XI1	Dus3l	tRNA-dihydrouridine(47) synthase [NAD(P)(+)];tRNA-dihydrouridine(47) synthase [NAD(P)(+)]-like	0.804808	0.0129674	18.7235	17.9186	18.4915	18.7019	18.9769	17.7513	17.9688	18.0359
A0A0R4J007	Pald1	Paladin	0.742292	0.0308894	19.6073	18.865	19.4147	19.6971	19.7101	19.1735	18.5743	18.8471
A0A0R4J083	Acadl	Long-chain-specific acyl-CoA dehydrogenase, mitochondrial	-0.704493	0.00200515	28.2268	28.9313	28.2436	28.0934	28.3436	29.0268	28.8353	28.9319
A0A0R4J085;A0A0R4J1F6;Q3UHZ7	Uap1	UDP-N-acetylhexosamine pyrophosphorylase	-1.62656	0.0352262	18.8312	20.4578	18.1235	18.8997	19.4706	21.0398	19.879	20.4546
A0A0R4J094	Fahd2a	Fumarylacetoacetate hydrolase domain-containing 2A	-0.725608	0.00175327	22.6005	23.3261	22.6538	22.539	22.6086	23.2847	23.2457	23.4479
A0A0R4J0A1;Q99LJ2	Abtb1	Ankyrin repeat and BTB/POZ domain-containing protein 1	-2.36497	0.00532845	18.9241	21.2891	18.8725	18.5488	19.351	21.4337	21.1669	21.2666
A0A0R4J0B4;Q99KK2	Cmas	Cytidine monophospho-N-acetylneuraminic acid synthetase;N-acylneuraminate cytidylyltransferase	0.818087	0.0353626	18.2076	17.3895	17.9477	18.6075	18.0676	17.2374	17.6369	17.2941
A0A0R4J0B6;Q7TMS5;S4R2E1	Abcg2	ATP-binding cassette sub-family G member 2	1.2746	0.00170172	19.8171	18.5425	19.912	19.6043	19.935	18.3366	18.7721	18.5188
A0A0R4J0D1;Q8R3Q0	Saraf	Store-operated calcium entry-associated regulatory factor	-1.3813	0.0139141	17.8995	19.2808	18.3206	17.4838	17.894	19.0116	19.4226	19.4081
A0A0R4J0F8;Q66K08	Cilp	Cartilage intermediate layer protein 1	21.3557	0.00187795	21.932	0.57631	20.1139	22.5287	23.1534	0.576665	0.576735	0.575529
A0A0R4J0I9;Q91ZX7	Lrp1	Low density lipoprotein receptor-related protein 1;Prolow-density lipoprotein receptor-related protein 1	-0.611586	0.000146982	21.7302	22.3417	21.7182	21.7896	21.6826	22.3263	22.3074	22.3915
A0A0R4J0M1;Q8VCN9	Tbcc	Tubulin-specific Chaperone C;Tubulin-specific chaperone C	0.657639	0.0355083	20.8494	20.1918	20.5584	21.0808	20.9092	20.3168	20.353	19.9056
A0A0R4J0T0;Q8K3A0	Hscb	Iron-sulfur cluster co-chaperone protein HscB, mitochondrial;Iron-sulfur cluster co-chaperone protein HscB, mitochondrial	-0.888815	2.95474e-05	19.912	20.8008	19.9594	19.86	19.9166	20.7591	20.8117	20.8318
A0A0R4J0T5;P28659	Celf1	CUG triplet repeat, RNA binding protein 1, isoform CRA_b;CUGBP Elav-like family member 1	0.688952	0.00349095	20.2178	19.5289	20.2844	20.1346	20.2345	19.5954	19.3763	19.615
A0A0R4J0W6;Q9CRC8	Lrrc40	Leucine rich repeat containing 40, isoform CRA_a;Leucine-rich repeat-containing protein 40	1.27334	0.0159328	18.469	17.1957	18.5643	18.7631	18.0796	17.0541	17.2874	17.2455
A0A0R4J138;P50429	Arsb	Arylsulfatase B	1.92012	0.00424527	19.1541	17.234	19.1922	18.7128	19.5573	17.5445	16.9236	17.2338
A0A0R4J156;A7RDN6	Rnls	Renalase	18.384	3.38964e-05	18.9666	0.58255	18.8494	18.869	19.1813	0.578382	0.582429	0.58684
A0A0R4J166;Q9D783	Klhl40	Kelch-like protein 40	1.52389	0.0407044	22.4031	20.8792	23.116	22.2421	21.8512	20.6682	20.8014	21.1681
A0A0R4J1C5;Q91YY4	Atpaf2	ATP synthase mitochondrial F1 complex assembly factor 2	-0.675444	0.00229194	20.9819	21.6574	20.9366	20.9272	21.082	21.7902	21.6356	21.5463
A0A0R4J1T1	Sorbs2	Sorbin and SH3 domain-containing protein 2 (Fragment)	1.12014	0.0130305	24.2361	23.116	23.8696	24.4898	24.349	23.1343	23.2757	22.938
A0A0R4J1T3;Q8BYC6	Taok3	Serine/threonine-protein kinase TAO3 (Fragment);Serine/threonine-protein kinase TAO3	2.90942	0.00513904	20.1602	17.2508	19.4447	20.7174	20.3185	17.081	17.7071	16.9642
A0A0R4J256;P28076	Psmb9	Proteasome subunit beta type;Proteasome subunit beta type-9	-1.82137	0.0187711	20.4089	22.2302	20.995	20.4934	19.7382	22.7204	21.8245	22.1458
A0A0U1RNK7;A2A9M4;A2A9M5;E9PX48;Q8R1A4	Dock7	Dedicator of cytokinesis protein 7	-3.05386	0.00850874	20.0868	23.1407	20.4546	19.2957	20.5102	23.2065	22.2865	23.9291
A0A0U1RP13;Q8VDP6	Cdipt	CDP-diacylglycerol--inositol 3-phosphatidyltransferase	0.749261	0.0143722	20.5043	19.7551	20.7362	20.3102	20.4666	19.8254	19.9385	19.5014
A0A140LHQ8	Picalm	Phosphatidylinositol-binding clathrin assembly protein (Fragment)	0.855662	0.0397752	22.6313	21.7757	22.2991	22.9939	22.601	21.9084	21.7338	21.6848
A0A140LI56;A0A140LIM2;A0A140LJF3;Q9DCH6	Zfand6	AN1-type zinc finger protein 6 (Fragment);AN1-type zinc finger protein 6 (Fragment);AN1-type zinc finger protein 6 (Fragment);AN1-type zinc finger protein 6	-0.599227	0.0112289	19.2554	19.8546	19.331	19.0538	19.3814	19.9728	19.8632	19.7279
A0A140LIU4;P56392	Cox7a1	Cytochrome c oxidase subunit 7A1, mitochondrial;Cytochrome c oxidase subunit 7A1, mitochondrial	-1.22565	0.000739496	25.8185	27.0442	25.808	25.9259	25.7216	27.1087	27.1577	26.8661
A0A140LJ04;E9Q5W5;Q5SSH7	Zzef1	Zinc finger ZZ-type and EF-hand domain-containing protein 1	16.1263	0.000140268	16.7198	0.59344	16.3579	17.0068	16.7947	0.594514	0.594006	0.591799
A0A140T8S5;Q8K327	Champ1	Chromosome alignment-maintaining phosphoprotein 1	14.2075	0.002912	14.7886	0.581062	16.3203	14.13	13.9155	0.578187	0.582738	0.582259
A0A140T8U4	Rpl36-ps4	Ribosomal protein L36, pseudogene 4	-0.645619	0.0425583	21.5796	22.2252	21.8162	21.6655	21.2571	22.3462	22.3793	21.9501
A0A1B0GR19;A0A1B0GR86;Q8BH97	Rcn3	Reticulocalbin-3 (Fragment);Reticulocalbin-3 (Fragment);Reticulocalbin-3	1.37445	0.00475872	21.3888	20.0144	21.1917	21.7091	21.2657	20.1844	19.6585	20.2001
A0A1B0GRB2;A0A1B0GRB8;A0A1B0GRM7;A0A1B0GRX7;P63034;Q99KH2	Cyth2	Cytohesin-2;Cytohesin-2;Cytohesin-2 (Fragment);Cytohesin-2;Cytohesin-2;Cytohesin-2	15.8283	0.000357724	16.4173	0.589052	15.9252	16.3673	16.9595	0.594125	0.58901	0.58402
A0A1B0GRP7;Q9Z2Y8	Plpbp	Pyridoxal phosphate homeostasis protein (Fragment);Pyridoxal phosphate homeostasis protein	-0.734898	0.0274154	22.2314	22.9663	22.0573	22.5263	22.1105	23.0724	22.9157	22.9107
A0A1B0GS52;A0A1B0GSR8;A0A1B0GT07;Q9D6T0	Nosip	Nitric oxide synthase-interacting protein;Nitric oxide synthase-interacting protein (Fragment);Nitric oxide synthase-interacting protein (Fragment);Nitric oxide synthase-interacting protein	-1.01059	0.0070958	22.7561	23.7667	22.8697	22.8097	22.5889	24.0518	23.5966	23.6517
A0A1B0GS59;E9Q3S5	Cr2	Complement receptor type 2	-0.704927	0.0395373	17.4384	18.1434	17.5874	17.5285	17.1994	18.3582	17.7803	18.2916
A0A1B0GT81;A0A1B0GTA4;Q07813	Bax	Apoptosis regulator BAX;Apoptosis regulator BAX (Fragment);Apoptosis regulator BAX	1.2095	0.0114026	20.7432	19.5337	21	20.8828	20.347	19.6346	19.2954	19.6713
A0A1B0GX25;Q9Z2V5	Hdac6	Histone deacetylase 6 (Fragment);Histone deacetylase 6	1.31594	0.00634969	19.2736	17.9577	19.6392	19.0513	19.1304	17.8747	18.1905	17.8079
A0A1D5RLK2;A0A1D5RMH7;E9PUC5;F6Z9E6;Q2PFD7;Q8C0E9	Psd3	PH and SEC7 domain-containing protein 3	-0.76998	0.00637881	20.6817	21.4517	20.5809	20.8549	20.6094	21.6564	21.4229	21.2758
A0A1D5RMA9;Q9D7V1	Sh2d4a	SH2 domain-containing protein 4A (Fragment);SH2 domain-containing protein 4A	18.2861	1.49284e-05	18.8742	0.588131	18.8007	18.8034	19.0185	0.581377	0.592786	0.590231
A0A1L1SR11;A0A1L1ST53;B2RUC1;O54818;Q3V2G6	Tpd52l1	Tumor protein D53;Tumor protein D53;Tpd52l1 protein;Tumor protein D53;Tumor protein D52-like 1, isoform CRA_a	16.7415	0.000178738	17.3252	0.583714	17.3263	17.7137	16.9356	0.57716	0.593729	0.580253
A0A1L1SRX2;O08739	Ampd3	AMP deaminase;AMP deaminase 3	1.04464	0.00620231	20.3491	19.3044	20.0945	20.6081	20.3445	19.4309	19.4265	19.0558
A0A1L1STE6;Q9D6R2	Idh3a	Isocitrate dehydrogenase [NAD] subunit, mitochondrial;Isocitrate dehydrogenase [NAD] subunit alpha, mitochondrial	-0.777667	0.00104028	27.35	28.1276	27.245	27.334	27.4709	28.1494	28.0375	28.1959
A0A1L1STF0;Q6PDI6	Mindy2	Ubiquitin carboxyl-terminal hydrolase MINDY-2	-1.2185	0.0358973	17.7923	19.0108	17.8421	17.3535	18.1814	19.298	18.4126	19.3218
A0A1W2P788;P45700	Man1a;Man1a1	alpha-1,2-Mannosidase (Fragment);Mannosyl-oligosaccharide 1,2-alpha-mannosidase IA	18.2002	0.00251831	18.7802	0.579977	18.8219	17.1747	20.3439	0.585348	0.578541	0.576043
A0A1W2P7G5;A0A1W2P7J1;E9Q3H6	Coq10a	Coenzyme Q10A	1.06406	0.00560753	25.3328	24.2687	25.0398	25.4518	25.5067	24.4878	24.0798	24.2387
A0A1W2P7Q6;Q9CRT8	Xpot	Exportin-T	1.05902	0.0153579	18.1716	17.1126	17.9795	18.4324	18.1028	16.93	17.5094	16.8983
A0A1W2P8C6;P41731	Cd63	Tetraspanin (Fragment);CD63 antigen	1.10146	0.0245872	21.7689	20.6674	21.5835	21.4797	22.2435	20.3795	20.5988	21.024
A0A1Y7VJT0;A0A1Y7VNH4;Q8VCM3	Zfyve21	Zinc finger FYVE domain-containing protein 21 (Fragment);Zinc finger FYVE domain-containing protein 21;Zinc finger FYVE domain-containing protein 21	18.7291	8.55598e-05	19.3102	0.581029	19.5107	18.9647	19.4551	0.579935	0.585212	0.57794
A0A1Y7VM65;Q9QUH0	Glrx	Glutaredoxin-1	-0.702131	0.0253508	22.3677	23.0698	22.06	22.4861	22.557	22.971	22.9674	23.2712
A0A1Y7VM91;Q8R507	Fktn	Fukutin	0.849694	0.00303985	18.5835	17.7338	18.528	18.5116	18.7109	17.569	17.9011	17.7314
A0A1Y7VMH3;Q80X41	Vrk1	Serine/threonine-protein kinase VRK1	1.02002	0.0445342	17.9885	16.9685	17.9228	18.4872	17.5556	16.7655	16.9088	17.2312
A0A1Y7VMP7;Q68FG1	Mlh3	MCG5531, isoform CRA_b;MutL homolog 3	-1.76635	0.0359336	21.8885	23.6548	21.2315	22.5354	21.8986	23.8139	23.4874	23.6632
A0A1Y7VNZ6;Q03141	Mark3	Non-specific serine/threonine protein kinase;MAP/microtubule affinity-regulating kinase 3	1.16962	0.0430462	18.519	17.3494	19.1405	18.151	18.2654	16.9643	17.4259	17.6579
A0A286YDF5;E9Q390;Q69ZN7	Myof	Myoferlin	1.3498	0.0078615	18.9138	17.564	18.8158	19.185	18.7406	17.2078	17.5689	17.9153
A0A286YDI8	Sec24c	Sec24-related gene family, member C (S. cerevisiae)	0.680302	0.0358632	20.9126	20.2323	20.6139	21.1999	20.9241	20.2093	20.4583	20.0294
A0A2I3BQ53		Uncharacterized protein	-0.649554	0.0440698	20.4811	21.1306	20.6865	20.6214	20.1353	21.0261	21.3836	20.9821
A0A2I3BQE1;A0A2I3BRQ1;A2AS37	AI182371	Expressed sequence AI182371	-0.807764	0.0239798	19.3362	20.144	19.0764	19.5794	19.3528	20.226	20.0994	20.1064
A0A2I3BQI8;A0A2I3BR43;A0A2I3BS40;Q4VA98;Q6IQX8	Zfp219;Zfp219;Zfp219;Zfp219;Znf219	Zinc finger protein 219 (Fragment);Zinc finger protein 219 (Fragment);Zinc finger protein 219 (Fragment);Zfp219 protein;Zinc finger protein 219	-0.955394	0.0180723	24.515	25.4704	24.719	24.6885	24.1375	25.304	25.7223	25.385
A0A2I3BQN8;Q3U2V3	Nudt18	8-oxo-dGDP phosphatase NUDT18	21.4673	0.000170607	22.0532	0.585873	22.6148	21.7673	21.7775	0.591492	0.578335	0.587792
A0A2K6EDK3;Q6PIP5	Nudcd1	NudC domain-containing protein 1	0.820107	0.0388033	18.5824	17.7622	18.8919	18.2569	18.5983	17.8485	17.6763	17.7619
A1BN54	Actn1	Alpha actinin 1a	1.1863	0.016166	22.5984	21.4121	22.1956	22.6584	22.9411	21.0425	21.4621	21.7316
A2A432;E9PXY1	Cul4b	Cullin-4B	1.73338	0.0469167	18.6194	16.8861	18.9576	19.1674	17.7333	16.8131	17.2045	16.6406
A2A513;P02535	Krt10	Keratin, type I cytoskeletal 10;Keratin, type I cytoskeletal 10	-1.71312	0.0480625	23.2732	24.9863	23.4768	22.3823	23.9605	25.4387	24.8083	24.7119
A2A6A1	Gpatch8	G patch domain-containing protein 8	-3.27251	0.0414092	13.028	16.3005	12.5176	12.0127	14.5536	17.8146	15.9026	15.1843
A2A6Q8;Q9CZ19	Myl4	Myosin light chain 4 (Fragment);Myosin light chain 4	-1.5134	0.0284602	23.1502	24.6636	23.264	22.927	23.2597	25.2849	24.3511	24.3549
A2A702;Q99JX4	Eif3m	Eukaryotic translation initiation factor 3 subunit M	0.692836	0.00527826	21.0388	20.3459	20.9148	21.1661	21.0354	20.4015	20.3218	20.3145
A2A9Q2;A6PWC3;Q8BHG1	Nrd1;Nrd1;Nrdc	Nardilysin, N-arginine dibasic convertase, NRD convertase 1;Nardilysin, N-arginine dibasic convertase, NRD convertase 1;Nardilysin	0.606416	0.0305691	19.4695	18.8631	19.6423	19.5707	19.1954	18.9261	19.0318	18.6314
A2AA71;Q3U2P1	Sec24a	Protein transport protein Sec24A	1.01343	0.00204054	18.2395	17.2261	18.2942	18.2659	18.1585	17.3699	17.2331	17.0753
A2ABU4	Myom3	Myomesin-3	17.1467	0.000180934	17.7277	0.580952	17.3885	18.1681	17.6265	0.581263	0.580845	0.580747
A2ABY3;Q922E4	Pcyt2	Ethanolamine-phosphate cytidylyltransferase	-0.949242	0.0130279	20.2875	21.2367	20.0257	20.2411	20.5956	21.125	21.4404	21.1448
A2ACG7;Q9DBG6	Rpn2	Dolichyl-diphosphooligosaccharide--protein glycosyltransferase subunit 2	0.817608	0.00701174	20.7538	19.9362	20.7542	20.8843	20.6231	19.7662	20.163	19.8795
A2ADY9	Ddi2	Protein DDI1 homolog 2	0.635295	0.0458646	20.7257	20.0904	20.7933	20.6305	20.7532	20.2972	19.7816	20.1923
A2AEB3;A2AEB4;A2AEB5;Q9R0Q4	Morf4l2	Mortality factor 4-like protein 2 (Fragment);Mortality factor 4-like protein 2 (Fragment);Mortality factor 4-like protein 2 (Fragment);Mortality factor 4-like protein 2	1.03088	0.0107978	16.5098	15.4789	16.2369	16.6867	16.6058	15.4266	15.4356	15.5745
A2AEX6;A2AEX8;A2AEY1;A2AEY2;P97447	Fhl1	Four and a half LIM domains protein 1;Four and a half LIM domains 1, isoform CRA_b;Four and a half LIM domains protein 1 (Fragment);Four and a half LIM domains 1, isoform CRA_c;Four and a half LIM domains protein 1	1.09898	0.0246357	23.925	22.826	23.6175	23.9594	24.198	23.2838	22.7287	22.4656
A2AH25;Q5FWK3	Arhgap1	Rho GTPase-activating protein 1	1.2832	0.0165907	21.4882	20.205	21.7559	21.1388	21.57	20.2392	20.1311	20.2447
A2AI52;Q80U87	Usp8	Ubiquitin carboxyl-terminal hydrolase 8	1.39647	0.0352392	17.8368	16.4404	17.7183	18.4863	17.3059	16.4029	16.0283	16.8899
A2AIH8;Q9D711	Pir	Pirin (Fragment);Pirin	0.917445	0.00910008	20.3967	19.4793	20.3047	20.2284	20.6572	19.6065	19.3948	19.4365
A2AJ72;Q3TIX6	Fubp3	Far upstream element (FUSE)-binding protein 3	1.14049	0.0276285	18.9061	17.7656	18.4756	18.923	19.3195	17.9091	17.8358	17.5518
A2AJ88	Pnpla7	Patatin-like phospholipase domain-containing protein 7	16.8869	0.000866248	17.479	0.592162	18.2701	16.5613	17.6057	0.592842	0.590814	0.59283
A2AJW4	Ppp1r3d	Protein phosphatase 1 regulatory subunit	-0.641943	0.0476342	18.4029	19.0448	18.6962	18.4008	18.1116	19.1659	19.0361	18.9324
A2AL85;Q8BSY0	Asph	Aspartyl/asparaginyl beta-hydroxylase	0.882238	0.00602458	21.5724	20.6902	21.4918	21.8112	21.4143	20.539	20.9084	20.6232
A2AMS3;Q03249	Galt	Galactose-1-phosphate uridylyltransferase	-0.678499	0.0168682	19.4425	20.121	19.6048	19.2866	19.4361	20.1037	20.1396	20.1197
A2APF7	Zbp1	Z-DNA-binding protein 1	-2.32769	0.0109944	17.7822	20.1099	18.0762	18.2213	17.0491	20.1718	19.7448	20.413
A2AQA9;E9Q1W3	Neb	Nebulin	-1.27989	0.0133728	18.7447	20.0246	18.5458	19.1817	18.5068	20.1228	20.3264	19.6247
A2ARP8;Q9QYR6	Map1a	Microtubule-associated protein 1A	2.95023	0.0111253	20.2139	17.2636	19.6891	20.1085	20.8441	17.3221	16.3723	18.0966
A2ASS6	Ttn	Titin	-0.820741	0.0180641	26.7572	27.578	27.0016	26.7752	26.4948	27.6648	27.4549	27.6142
A2AT68	Ttn	Titin (Fragment)	17.5383	3.48388e-05	18.867	1.32865	18.6636	19.2347	18.7027	1.37363	1.22407	1.38826
A2AV19;Q8VBV3	Exosc2	Exosome complex component RRP4 (Fragment);Exosome complex component RRP4	-0.851246	0.00556437	19.6104	20.4617	19.5837	19.537	19.7105	20.6662	20.3882	20.3306
A2CG63;Z4YL44;Z4YMH1	Arid4b	AT-rich interactive domain-containing protein 4B;AT-rich interactive domain-containing protein 4B;AT-rich interactive domain-containing protein 4B (Fragment)	-1.12425	0.011846	27.3458	28.4701	27.6257	27.1812	27.2306	28.5296	28.415	28.4655
A3KFM7	Chd6	Chromodomain-helicase-DNA-binding protein 6	-0.766993	0.0100636	23.0668	23.8338	23.2524	22.9864	22.9616	24.0855	23.7297	23.6862
A3KG59	Pm20d2	Peptidase M20 domain-containing protein 2	-1.29841	0.0100235	20.3376	21.636	20.1522	20.2384	20.6221	21.691	21.6174	21.5995
A6H5Y3	Mtr	Methionine synthase	0.766914	0.00412595	19.6075	18.8406	19.494	19.5774	19.751	18.8693	18.7782	18.8742
A6H644	Ppp1r12b	MCG130490	-0.874849	0.00821242	20.9973	21.8722	21.2144	21.0278	20.7498	21.9936	21.6864	21.9366
A6H6A9	Rabgap1l	Rab GTPase-activating protein 1-like	0.912033	0.00527741	18.4669	17.5548	18.2691	18.4456	18.6859	17.5496	17.751	17.3639
A6X8Z5	Arhgap31	Rho GTPase-activating protein 31	-2.01469	0.000324803	26.8399	28.8546	26.8297	27.0586	26.6314	28.7372	28.7241	29.1024
A7VK13;Q91V57	Chn1	Alpha2-chimerin;N-chimaerin	18.0562	2.7254e-05	18.6406	0.584449	18.8315	18.5499	18.5404	0.584282	0.590882	0.578183
A8DIL0;Q8C6H0;Q9JL15	Lgals8	Galectin;Galectin;Galectin-8	18.5495	0.000498036	19.1345	0.584997	19.8234	19.1891	18.391	0.593222	0.578688	0.58308
A8Y5J3;Q9CWS4	Ints11	Integrator complex subunit 11	16.1581	0.000222182	16.7428	0.584704	16.2606	17.0056	16.9624	0.592181	0.585496	0.576435
A8Y5J9;Q810L4	Tmem39b	Transmembrane protein 39B (Fragment);Transmembrane protein 39B	-0.690759	0.0231997	17.9821	18.6728	18.0395	17.7853	18.1213	18.6959	18.9177	18.4048
A8Y5T6;Q8CFI5	Pars2	Probable proline--tRNA ligase, mitochondrial;Probable proline--tRNA ligase, mitochondrial	1.49748	0.000294586	20.3181	18.8206	20.2366	20.4147	20.3029	18.7235	18.9834	18.7549
B0R0C7;F6SPX7;Q8BHD8	Pcmtd2	Protein-L-isoaspartate O-methyltransferase domain-containing protein 2;Protein-L-isoaspartate O-methyltransferase domain-containing protein 2 (Fragment);Protein-L-isoaspartate O-methyltransferase domain-containing protein 2	19.9719	0.000751517	20.5582	0.586233	21.6458	20.1306	19.8981	0.583776	0.581852	0.593071
B1ART1;B1ART2	Vps13d	Vacuolar protein sorting 13D	-0.932073	0.0394925	20.2521	21.1842	20.3681	20.2759	20.1123	21.581	20.8254	21.1462
B1ATM1;B1ATM2;P57787	Slc16a3	Monocarboxylate transporter 4 (Fragment);Monocarboxylate transporter 4 (Fragment);Monocarboxylate transporter 4	17.0862	0.000394749	17.6724	0.586182	17.1067	17.6294	18.281	0.581789	0.590264	0.586494
B1AW21;Q9Z2C5	Mtm1	Myotubularin	-0.778614	0.0219874	19.5348	20.3134	19.6041	19.73	19.2704	20.3507	20.5711	20.0186
B1AWT7;F6SPK0;Q9JJZ4	Ube2j1	Ubiquitin-conjugating enzyme E2 J1 (Fragment);Ubiquitin-conjugating enzyme E2 J1 (Fragment);Ubiquitin-conjugating enzyme E2 J1	1.24982	0.0315417	17.5816	16.3318	17.7834	17.9303	17.0312	16.8616	16.0342	16.0996
B1AXN9;P18654	Rps6ka3	Non-specific serine/threonine protein kinase;Ribosomal protein S6 kinase alpha-3	0.943059	0.00125495	19.2745	18.3315	19.1277	19.4252	19.2706	18.2916	18.2386	18.4642
B2RQK7;Q8BWB1	Synpo2l	Synaptopodin 2-like protein	2.13973	0.00273251	23.3976	21.2579	23.6403	23.6131	22.9395	21.5466	21.1339	21.0932
B2RUJ2;B7ZNX6;Q80TH2	Erbin	Erbb2ip protein;Erbb2ip protein;Erbin	0.953552	0.00360533	19.0103	18.0567	18.7876	19.0643	19.1789	17.9154	18.0387	18.216
B2RXQ2;B2RXW8	Ppfia1	Ppfia1 protein	0.716585	0.0481585	20.6941	19.9775	20.7434	20.9607	20.3782	19.9351	20.0348	19.9627
B2RXT3	Ogdhl	Ogdhl protein	-1.06828	0.0211767	23.2626	24.3308	22.9436	23.2177	23.6264	24.282	24.4845	24.226
B7FAU9;Q8BTM8	Flna	Filamin, alpha;Filamin-A	2.19986	0.00245018	26.0975	23.8976	26.3072	25.7613	26.224	23.9001	23.7839	24.009
B7ZC24;Q91W39	Ncoa5	Nuclear receptor coactivator 5	1.29359	0.0419069	18.4145	17.1209	18.4607	18.9825	17.8003	17.4897	16.6963	17.1768
B8JJ66;B8JJ69	2310061I04Rik	MCG141136, isoform CRA_a;RIKEN cDNA 2310061I04 gene	-0.776345	0.0202351	18.461	19.2373	18.6956	18.2071	18.4802	19.3488	19.1773	19.1858
B8JJI2;B8JJI3;Q8CDG5	Crebrf	CREB3 regulatory factor;CREB3 regulatory factor (Fragment);CREB3 regulatory factor	-2.00872	0.0410097	20.2278	22.2366	20.0709	19.4211	21.1916	22.9006	22.3281	21.481
B8JJN0	Gm20547	Predicted gene 20547	0.993054	0.00796981	21.708	20.7149	21.5055	21.7433	21.8751	20.4917	21.0056	20.6474
B8JKU6;E9PY99;Q80ZM3	Etfbkmt;Etfbkmt;Mettl20	Electron transfer flavoprotein beta subunit lysine methyltransferase (Fragment);Electron transfer flavoprotein beta subunit lysine methyltransferase (Fragment);Electron transfer flavoprotein beta subunit lysine methyltransferase	18.498	0.000408814	19.0836	0.585587	18.4546	19.0469	19.7493	0.582498	0.585606	0.588657
B9EJ86	Osbpl8	Oxysterol-binding protein-related protein 8	1.38203	0.0245493	19.0585	17.6765	19.0883	19.555	18.5322	17.7605	18.063	17.2059
B9EJX5;Q8C176	Taf2	TAF2 RNA polymerase II, TATA box binding protein (TBP)-associated factor;Transcription initiation factor TFIID subunit 2	-2.19325	0.0292096	17.6029	19.7962	17.2118	16.9992	18.5978	19.2865	20.2479	19.8542
D3YU08	Synpo2l	Synaptopodin 2-like protein	18.8537	6.04408e-05	19.4443	0.590622	19.4844	19.6759	19.1726	0.590452	0.593041	0.588372
D3YUE2;Q61398	Pcolce	Procollagen C-endopeptidase enhancer 1	1.68988	0.0495657	19.81	18.1201	19.3519	19.6387	20.4393	19.0669	17.7143	17.579
D3YUE7;Q8CB44	Gramd4	GRAM domain-containing protein 4	0.971394	0.0427555	17.0636	16.0922	17.5673	16.7398	16.8838	16.4827	15.9457	15.8484
D3YV69	Rab6a	Ras-related protein Rab-6A	0.949475	0.00277953	21.4107	20.4613	21.3693	21.5263	21.3366	20.3329	20.6564	20.3945
D3YVS7;Q8K353	Cystm1	Cysteine-rich and transmembrane domain-containing protein 1 (Fragment);Cysteine-rich and transmembrane domain-containing protein 1	1.3285	0.00569044	21.3633	20.0348	21.2717	21.3734	21.4447	20.13	20.2137	19.7606
D3YWB8;Q9Z1M4	Rps6kb2	Non-specific serine/threonine protein kinase;Ribosomal protein S6 kinase beta-2	1.7454	0.0365358	17.9551	16.2097	17.7616	18.2766	17.827	16.7424	16.4788	15.4079
D3YWJ4;Q8K2I1	Fntb	Protein farnesyltransferase subunit beta	-0.6707	0.0498363	19.1867	19.8574	18.9777	19.2932	19.2894	20.228	19.6148	19.7295
D3YWT1;D3Z3N4	Hnrnph3	Heterogeneous nuclear ribonucleoprotein H3	-0.950427	0.0220036	19.4258	20.3763	19.7449	19.2627	19.27	20.2991	20.4167	20.413
D3YXQ1;Q8R2M0	Tceanc2	Transcription elongation factor A N-terminal and central domain-containing protein 2 (Fragment);Transcription elongation factor A N-terminal and central domain-containing protein 2	-1.16044	0.0197746	19.2522	20.4126	19.6012	18.8072	19.3482	20.1514	20.6492	20.4373
D3YXS8;Q9CZR3	Tomm40l	Mitochondrial import receptor subunit TOM40B	-0.68002	0.0212248	18.6759	19.3559	18.9	18.7089	18.4186	19.1963	19.4777	19.3936
D3YXU8;Q91ZJ9	Hyal1	Hyaluronidase;Hyaluronidase-1	17.1774	5.4969e-05	17.7627	0.585359	17.8483	17.9305	17.5093	0.588676	0.575562	0.591838
D3YY50;Q9D8X1	Cutc	Copper homeostasis protein cutC homolog (Fragment);Copper homeostasis protein cutC homolog	-0.89083	0.0214651	19.601	20.4919	19.8237	19.2305	19.749	20.5621	20.6672	20.2464
D3YYR5;D3Z5U5;Q9JJX6;Q9Z256;Q9Z257	P2rx4	p2X purinoceptor 4;P2X purinoceptor;P2X purinoceptor 4;P2X purinoceptor;P2X purinoceptor	0.983827	0.026919	16.1671	15.1832	16.1387	16.5591	15.8034	15.0115	14.997	15.5412
D3YYU4;D3Z3L3;E9PV98	Trim5;Trim12c;Trim5	Tripartite motif-containing 5;Tripartite motif-containing 12C;Tripartite motif-containing 5	-1.36351	0.0218822	17.4902	18.8538	17.4882	17.9366	17.046	19.0506	18.7061	18.8046
D3YYU8	Obsl1	Obscurin-like protein 1	1.20951	0.0178417	21.0009	19.7914	20.9108	21.07	21.022	20.1467	19.5191	19.7085
D3YZ98;E9QLS6;Q6PF93	Pik3c3	Phosphatidylinositol 3-kinase catalytic subunit type 3	1.94113	0.0203695	17	15.0589	16.8111	17.7535	16.4355	15.3121	14.6041	15.2605
D3YZC7;D3YZC8;Q8R3B7	Brd8	Bromodomain-containing protein 8	15.5094	0.000409115	16.0931	0.583693	16.504	15.4765	16.2987	0.578931	0.584189	0.58796
D3YZD8;D3Z442;Q8R0P4	Aamdc	Mth938 domain-containing protein	-1.02988	0.0190615	20.8695	21.8994	21.1172	20.4896	21.0017	22.0774	21.8425	21.7782
D3Z041;P41216	Acsl1	Long-chain-fatty-acid--CoA ligase 1	-0.891579	0.0320899	25.4992	26.3908	25.664	25.7491	25.0845	26.2521	26.6052	26.3151
D3Z069;Q8K1N2	Phldb2	Pleckstrin homology-like domain family B member 2 (Fragment);Pleckstrin homology-like domain family B member 2	16.6874	0.000616687	17.5743	0.886879	17.853	18.7324	16.1374	0.59005	0.589343	1.48124
D3Z080	Sorbs2	Sorbin and SH3 domain-containing protein 2	1.88762	0.0281177	21.2899	19.4023	20.6222	21.5311	21.7164	19.4478	19.2959	19.4631
D3Z0A5;D3Z225;Q3U717;Q8BJZ3	Tmbim1	Protein lifeguard 3 (Fragment);Protein lifeguard 3 (Fragment);Protein lifeguard 3;Protein lifeguard 3	18.0393	0.000250264	18.6209	0.581633	18.8816	18.0506	18.9306	0.579215	0.580194	0.585489
D3Z0N2	Sorbs2	Sorbin and SH3 domain-containing protein 2 (Fragment)	1.11461	0.0338645	22.1579	21.0433	22.3061	22.2406	21.927	21.5484	20.6888	20.8927
D3Z0Y8;Q9CQX0	Otub2	Ubiquitin thioesterase;Ubiquitin thioesterase OTUB2	15.1648	0.0023188	15.7509	0.586027	17.2098	15.1186	14.9242	0.579051	0.594255	0.584775
D3Z140;G3X9I0	Zfp105	Zinc finger protein 105 (Fragment);Zinc finger protein 105	-2.29234	0.0289784	19.818	22.1103	20.8184	19.4915	19.1441	22.8454	22.2046	21.2811
D3Z1I2;E9PVA6;J3QK07;Q80XR8;Q9JLQ2	Git2	ARF GTPase-activating protein GIT2	1.29465	0.0371283	17.9745	16.6799	17.4408	18.5331	17.9498	16.9136	16.9903	16.1358
D3Z3B4	Nrf1	Nuclear respiratory factor 1	-1.3655	0.0361754	25.7557	27.1212	25.2856	25.669	26.3124	27.2771	27.1138	26.9727
D3Z512;P56542	Dnase2a;Dnase2	Deoxyribonuclease II alpha;Deoxyribonuclease-2-alpha	18.1288	0.00100688	18.7115	0.582655	18.9957	17.6028	19.5359	0.589818	0.582811	0.575336
D3Z5A2	Slc4a3	Anion exchange protein 3 (Fragment)	16.2648	0.000101723	16.8532	0.588461	17.1546	16.5886	16.8165	0.592371	0.589947	0.583066
D3Z636	Ppa2	Inorganic pyrophosphatase 2, mitochondrial	-0.590725	0.00694581	18.5456	19.1363	18.6173	18.5242	18.4952	19.1093	19.0194	19.2803
D3Z6C9;Q8BJ48	Nagpa	N-acetylglucosamine-1-phosphodiester alpha-N-acetylglucosaminidase	-1.32505	0.0156591	17.837	19.1621	17.6034	18.3365	17.5712	19.077	19.4871	18.9221
D3Z6U8;E9QAT0;E9QNF5;P35922;Q6AXB7	Fmr1	Synaptic functional regulator FMR1;Synaptic functional regulator FMR1;Synaptic functional regulator FMR1;Synaptic functional regulator FMR1;Fragile X mental retardation syndrome 1 homolog	2.35836	0.0175989	17.7062	15.3478	17.6858	17.8793	17.5534	15.9462	15.4025	14.6947
D3Z7X0	Acad12	Acyl-Coenzyme A dehydrogenase family, member 12	-1.13201	0.0340627	24.9799	26.1119	25.2749	24.8468	24.818	26.4329	25.569	26.3339
D5MCW4;Q9CQ89	Cuta	Protein CutA	-0.645668	0.00301297	21.3318	21.9775	21.2175	21.3379	21.4399	21.9247	22.1246	21.883
D6RE20;Q80TA1;Q8CET7	Selenoi	DNA segment, Chr 5, Wayne State University 178, expressed, isoform CRA_b;Ethanolaminephosphotransferase 1;DNA segment, Chr 5, Wayne State University 178, expressed, isoform CRA_c	0.806133	0.00212204	18.8942	18.0881	18.9778	18.8556	18.8493	18.0066	18.2377	18.0201
D6RGR4;Q9DAJ4	Wdr83	WD repeat domain-containing protein 83 (Fragment);WD repeat domain-containing protein 83	-0.889357	0.0344827	24.5693	25.4587	24.9569	24.5465	24.2046	25.5673	25.1346	25.6742
D6RHA2;P82343	Renbp	N-acylglucosamine 2-epimerase	20.4384	0.00318647	21.0253	0.586919	21.5562	18.8102	22.7095	0.582863	0.587206	0.59069
D9J302	Pdlim5	ENH isoform 1e	2.20417	0.0315804	23.8456	21.6414	22.9764	24.2177	24.3426	21.6476	21.4642	21.8123
E0CY07;Q9CR64	Tmem167;Tmem167a	Protein kish;Protein kish-A	1.4762	0.0116886	19.003	17.5268	18.9103	19.1373	18.9612	17.5654	17.8581	17.1568
E0CZ22;G3XA21	Mroh1	Maestro heat-like repeat family member 1;MCG134445, isoform CRA_a	15.9413	0.000699902	16.5246	0.583282	17.0898	15.6992	16.7847	0.581259	0.582723	0.585864
E9PUB7;Q2YDW2	Msto1	Protein misato homolog 1	1.15616	0.0194982	19.3979	18.2417	19.2982	19.2875	19.6079	18.2133	18.6351	17.8767
E9PUD6	Zscan18	Zinc finger and SCAN domain-containing 18	-1.6484	0.0356971	21.1535	22.8019	21.7977	21.1072	20.5557	22.5917	22.897	22.9171
E9PUF7	Arhgef1	Rho guanine nucleotide exchange factor 1	-0.728869	0.0246393	19.4896	20.2185	19.6224	19.6752	19.1712	20.38	20.2655	20.01
E9PUY9	Eci2	Enoyl-CoA delta isomerase 2, mitochondrial (Fragment)	-1.18869	0.00440181	19.7041	20.8928	19.8468	19.4213	19.8442	21.0392	20.7634	20.8758
E9PV60;E9Q2M9	Wdfy4	WD repeat and FYVE domain-containing 4	-0.754247	0.0124366	22.2903	23.0445	22.3424	22.4325	22.0959	23.0278	23.0992	23.0065
E9PVZ8;E9QAH1	Golgb1	Golgi autoantigen, golgin subfamily b, macrogolgin 1;Golgi autoantigen, golgin subfamily b, macrogolgin 1	-1.70207	0.0171972	23.0248	24.7268	23.1675	22.8579	23.0489	24.9792	25.0225	24.1787
E9PWE8	Dpysl3	Dihydropyrimidinase-related protein 3	1.1372	0.0137028	24.3728	23.2356	24.4388	24.2903	24.3893	23.1966	22.9834	23.5267
E9PWG4	Myl1	Myosin light chain 1/3, skeletal muscle isoform	3.59942	0.0108601	23.5034	19.9039	22.5348	23.9273	24.048	20.1443	19.5782	19.9893
E9PWK1;Q9D379	Ephx1	Epoxide hydrolase;Epoxide hydrolase 1	0.806914	0.0459386	21.7122	20.9052	22.0261	21.6673	21.4431	21.094	21.1493	20.4724
E9PWT4;E9QJR9;P14429	H2-Q7	H-2 class I histocompatibility antigen, Q7 alpha chain;H-2 class I histocompatibility antigen, Q7 alpha chain;H-2 class I histocompatibility antigen, Q7 alpha chain	-18.238	0.0022669	0.583865	18.8218	0.582195	0.587959	0.581441	19.9853	19.3603	17.12
E9PWZ3	Rpl3l	Ribosomal protein L3-like	-1.27985	0.0162335	20.4506	21.7304	20.3938	20.1754	20.7825	22.0591	21.8807	21.2515
E9PX53;E9QPR5;Q8K2V1	Ppp4r1	Serine/threonine-protein phosphatase 4 regulatory subunit 1	1.48714	0.00161678	18.2683	16.7811	18.1291	18.1296	18.5461	16.7061	16.672	16.9653
E9PX59;Q69Z37	Samd9l	Sterile alpha motif domain-containing protein 9-like	-2.44963	0.0384863	16.8162	19.2658	17.5526	17.2763	15.6197	19.2221	18.8059	19.7695
E9PX89;E9Q705;Q8CEI1	Bola3	BolA-like protein 3	-1.40892	0.0139775	21.4141	22.823	21.7337	21.0348	21.4739	22.9489	22.7704	22.7498
E9PXX7;Q91W90	Txndc5	Thioredoxin domain-containing protein 5	0.764368	0.01147	22.214	21.4497	21.9769	22.2763	22.3888	21.648	21.2293	21.4717
E9PYB0	Ahnak2	AHNAK nucleoprotein 2 (Fragment)	1.74887	0.0463497	19.8136	18.0647	19.0356	19.7687	20.6364	17.7692	17.9643	18.4606
E9PYH2;Q91V12	Acot7	Cytosolic acyl coenzyme A thioester hydrolase	0.687184	0.0267122	22.4763	21.7891	22.3997	22.7491	22.28	21.7389	21.7276	21.9008
E9PZ00;J3QPG5;K3W4L3;Q61207;Q8BFQ1	Psap	Prosaposin	0.622745	0.0498871	21.3614	20.7387	21.1866	21.2518	21.6459	21.0203	20.7601	20.4356
E9PZI9;E9QMY1;O54901;Q05D16;Q80VX2	Cd200	OX-2 membrane glycoprotein;OX-2 membrane glycoprotein;OX-2 membrane glycoprotein;Cd200 protein;CD200 antigen	-0.593431	0.0378636	20.0172	20.6106	20.2886	19.9853	19.7776	20.4519	20.8441	20.5357
E9Q150;E9Q967;Q61062	Dvl3	Segment polarity protein dishevelled homolog DVL-3	0.599443	0.0471706	18.9874	18.388	19.0418	19.1785	18.7419	18.268	18.1869	18.709
E9Q1L7;Q8VCE1	Dnajc28	DnaJ homolog subfamily C member 28	-0.734267	0.0271477	18.2419	18.9762	18.0931	18.5738	18.0589	18.9615	19.1692	18.798
E9Q1S3;Q01405	Sec23a	Protein transport protein Sec23A	0.892761	0.0198946	20.4912	19.5984	20.6445	20.506	20.323	19.8794	19.6398	19.2761
E9Q3I3	Spata13	Spermatogenesis-associated protein 13	-0.844954	0.027545	15.924	16.769	16.0989	16.0128	15.6604	17.1514	16.6175	16.538
E9Q3X0	Mvp	Major vault protein	1.44386	0.00749869	22.7538	21.31	22.3458	22.8255	23.0901	21.1324	21.6322	21.1653
E9Q414	Apob	Apolipoprotein B-100	-0.615867	0.0120099	18.625	19.2409	18.4799	18.5686	18.8265	19.1234	19.2687	19.3306
E9Q456	Tpm1	Tropomyosin alpha-1 chain	-1.01645	0.0335058	27.026	28.0425	26.9596	26.8812	27.2372	28.513	27.7721	27.8423
E9Q481;Q6P2K6	Ppp4r3a	Serine/threonine-protein phosphatase 4 regulatory subunit 3A	0.767897	0.0198277	16.7499	15.982	16.4781	16.9713	16.8002	16.1244	16.1285	15.6931
E9Q4U7;O70566;Q6W4W7	Diaph2	Protein diaphanous homolog 2;Protein diaphanous homolog 2;DIA3	0.87402	0.0400044	18.5146	17.6406	18.1462	18.8855	18.512	17.3182	17.9991	17.6044
E9Q586	Dctn1	Dynactin subunit 1	0.716127	0.0128534	22.069	21.3529	21.9264	22.3126	21.968	21.2756	21.2072	21.5758
E9Q704;F8VQA4;P97467	Pam	Peptidyl-glycine alpha-amidating monooxygenase	1.17488	0.039702	20.0486	18.8737	19.9203	20.0851	20.1403	19.3946	18.6744	18.552
E9Q718;Q9R0B9	Plod2	Procollagen-lysine,2-oxoglutarate 5-dioxygenase 2;Procollagen-lysine,2-oxoglutarate 5-dioxygenase 2	18.013	0.000267564	18.603	0.58996	18.9958	18.7873	18.0259	0.59322	0.587629	0.589031
E9Q7C9;Q5UE59;Q7TNF4;Q8CD76	Klc1	Kinesin light chain 1	0.706249	0.019212	20.2423	19.5361	20.2718	20.4652	19.9898	19.6578	19.3973	19.553
E9Q7Y0;Q6P1H7	Foxm1	Forkhead box protein M1;Forkhead box M1	-2.54979	0.0287068	18.4267	20.9765	19.553	18.1142	17.613	20.6135	20.6747	21.6413
E9Q800	Immt	MICOS complex subunit MIC60	-0.917609	0.0177128	22.9052	23.8228	23.097	22.7469	22.8716	23.9371	23.4766	24.0547
E9Q8A3;Q8BKC8	Pi4kb	Phosphatidylinositol 4-kinase beta	16.2866	0.000448111	16.8681	0.581497	17.5489	16.432	16.6233	0.58265	0.581813	0.580028
E9Q8I9	Fry	Protein furry homolog	1.1009	0.00257514	18.3867	17.2858	18.4116	18.2675	18.4809	17.3219	17.0794	17.456
E9Q8T1	Tacc2	Transforming acidic coiled-coil-containing protein 2	-0.752587	0.0468192	21.5281	22.2807	21.2862	21.4264	21.8716	22.3432	22.2369	22.2618
E9Q9E1;Q6NZJ6	Eif4g1	Eukaryotic translation initiation factor 4 gamma 1	0.830765	0.0077222	21.3115	20.4808	21.3167	21.1943	21.4236	20.2602	20.5152	20.6669
E9Q9M1;G3X9J6;Q3V1L4	Nt5c2	Cytosolic purine 5'-nucleotidase;5'-nucleotidase, cytosolic II, isoform CRA_b;Cytosolic purine 5'-nucleotidase	1.08969	0.00802911	21.193	20.1033	21.4437	21.0912	21.0441	20.0337	20.1753	20.1009
E9Q9N7;Q5RKR3	Islr2	Immunoglobulin superfamily-containing leucine-rich repeat protein 2;Immunoglobulin superfamily containing leucine-rich repeat protein 2	1.45917	0.0487492	21.336	19.8768	21.4984	20.608	21.9016	19.9585	20.0693	19.6027
E9Q9T8;Q3UIK0	Mybpc3	Myosin-binding protein C, cardiac-type;Myosin-binding protein C, cardiac-type	-0.784931	0.00618066	27.2381	28.023	27.4354	27.1963	27.0825	28.1289	27.9286	28.0115
E9QAE3	Btaf1	B-TFIID TATA-box-binding protein-associated factor 1	15.5968	0.000566734	16.1815	0.584659	16.5133	15.4394	16.5917	0.576389	0.587824	0.589764
E9QAG7;F6S742;F6WPC3;Q8C5V4;Q99LD7;Q9QXP6	Mkrn1	E3 ubiquitin-protein ligase makorin-1;E3 ubiquitin-protein ligase makorin-1 (Fragment);E3 ubiquitin-protein ligase makorin-1 (Fragment);E3 ubiquitin-protein ligase makorin-1;E3 ubiquitin-protein ligase makorin-1;E3 ubiquitin-protein ligase makorin-1	16.1002	0.000282613	16.6773	0.577172	17.0868	16.7795	16.1658	0.577599	0.576642	0.577276
E9QJT5;P56376	Acyp1	Acylphosphatase;Acylphosphatase-1	-0.834283	0.000152744	22.2521	23.0864	22.2348	22.1873	22.3343	23.016	23.1565	23.0867
E9QK48;Q7TNG5	Eml2	Echinoderm microtubule-associated protein-like 2	-0.934789	0.0324874	23.539	24.4738	23.7723	23.6935	23.1513	24.1334	24.419	24.8691
E9QKK1;Q6RT24	Cenpe	Centromere-associated protein E	-0.602527	0.0108302	23.0016	23.6041	23.0388	23.0159	22.95	23.6806	23.6874	23.4442
E9QKQ9;E9QLZ9;J3QNM3;Q03173	Enah	Protein enabled homolog	18.9355	0.00047745	19.5178	0.582283	18.794	19.5314	20.228	0.576762	0.585979	0.58411
E9QKZ2;Q91YE6	Ipo9	Importin-9	1.04062	0.0349036	18.2729	17.2322	18.0134	18.7236	18.0816	17.1206	17.2171	17.359
E9QLB8;Q566J8	Coq8b	Atypical kinase COQ8B, mitochondrial;Atypical kinase COQ8B, mitochondrial	1.14446	0.00624422	19.1221	17.9777	18.9439	19.3127	19.1098	17.9276	17.9999	18.0055
E9QLJ0	Cmya5	Cardiomyopathy-associated protein 5	-0.806922	0.00556617	21.925	22.7319	22.0033	21.8166	21.9552	22.7477	22.5474	22.9007
E9QNY8;Q9JLC8	Sacs	Sacsin	1.67641	0.0397938	18.6039	16.9275	18.7466	18.8663	18.1987	17.7322	16.7484	16.3018
E9QQ38;F8WHP5;F8WIJ5;Q80YA3	Ddhd1	Phospholipase DDHD1	15.326	2.55036e-06	16.1608	0.834881	16.1118	16.5184	15.8523	1.34867	0.577148	0.578819
E9QQ93	Xirp1	Xin actin-binding repeat-containing protein 1	1.20718	0.034583	25.249	24.0418	25.4019	24.7284	25.6165	24.2205	24.4021	23.5027
F2Z471	Vdac1	Voltage-dependent anion-selective channel protein 1	-0.877633	0.00582551	26.6827	27.5603	26.6672	26.5821	26.7988	27.6557	27.3339	27.6913
F2Z4A2;Q9JHH9	Copz2	Coatomer subunit zeta-2	1.08221	0.0255667	19.97	18.8878	20.2536	19.8776	19.7787	18.5376	19.3432	18.7825
F6QC57;Q5U430	Ubr3	E3 ubiquitin-protein ligase UBR3	-1.64105	0.0330154	19.9246	21.5657	19.5042	19.6271	20.6425	21.8036	21.5444	21.3491
F6SVV1;P62082	Gm9493;Rps7	40S ribosomal protein S7	1.05882	0.0315955	21.0095	19.9507	20.5127	21.3374	21.1783	19.999	20.2386	19.6143
F6SX81;Q6IR34	Gpsm1	G-protein-signaling modulator 1 (Fragment);G-protein-signaling modulator 1	-1.38387	0.00157459	19.7844	21.1683	19.6139	19.8744	19.865	21.3871	20.9432	21.1746
F6U775	Opa1	Dynamin-like 120 kDa protein, mitochondrial (Fragment)	-1.06814	0.0397574	19.4328	20.501	19.8658	19.3898	19.0428	20.5044	20.3972	20.6013
F6WMJ3;Q8K4I3	Arhgef6	Rho guanine nucleotide exchange factor 6	0.732982	0.00415431	20.0523	19.3193	20.0716	20.1983	19.887	19.2649	19.4373	19.2558
F6ZL86;Q61712	Dnajc1	DnaJ homolog subfamily C member 1 (Fragment);DnaJ homolog subfamily C member 1	1.76245	0.00407579	19.0976	17.3352	19.3433	19.2605	18.6889	17.029	17.7485	17.228
F7AA26	Pakap	Paralemmin A kinase anchor protein (Fragment)	1.14598	0.039994	23.1416	21.9956	23.2818	22.6419	23.5011	22.459	21.4898	22.0379
F7BEU1	Sorbs2	Sorbin and SH3 domain-containing protein 2 (Fragment)	2.5485	0.005343	20.783	18.2345	20.5042	21.2617	20.583	18.5641	17.545	18.5943
F7BP55	Ak2	Adenylate kinase 2, mitochondrial (Fragment)	-0.952875	0.00840468	18.6407	19.5936	18.5135	18.7276	18.6811	19.3796	19.5636	19.8376
F7BWT7	Tspan15	Tetraspanin-15	-0.937491	0.0110206	22.0512	22.9887	21.9873	21.9615	22.2048	23.261	22.7523	22.9527
F7C9H0	Postn	Periostin (Fragment)	20.6205	0.000109872	21.2022	0.581765	20.771	21.3887	21.4469	0.582747	0.578199	0.58435
F8VPK0	Ttc37	Tetratricopeptide repeat domain 37	1.55868	0.0292525	17.9476	16.389	17.9963	17.9355	17.9111	16.2626	16.919	15.9853
F8VPK5	Rock2	Rho-associated protein kinase	0.713328	0.0186647	20.3429	19.6296	20.3597	20.5448	20.1242	19.7698	19.352	19.767
F8VQ40;P19137	Lama1	Laminin subunit alpha-1	-1.21866	0.042492	20.9004	22.119	20.9597	20.3627	21.3787	22.2209	21.922	22.2142
F8VQC7	Ktn1	Kinectin	-0.729526	0.0065548	21.6674	22.397	21.707	21.5051	21.7902	22.3005	22.6081	22.2822
F8WHM5;Q61543	Glg1	Golgi apparatus protein 1 (Fragment);Golgi apparatus protein 1	0.907916	0.0230477	21.1501	20.2422	20.9016	21.4469	21.1019	20.1971	20.3287	20.2009
F8WID5	Tpm1	Tropomyosin alpha-1 chain	-1.00174	0.0130718	27.7914	28.7931	27.9089	27.4861	27.9792	28.7211	28.7409	28.9173
F8WIE5	Hectd1	E3 ubiquitin-protein ligase HECTD1	-1.28192	0.0158791	20.3911	21.673	20.6903	19.9594	20.5236	21.8136	21.4787	21.7267
F8WIK5;Q9ERS5	Plekha2	Pleckstrin homology domain-containing family A member 2 (Fragment);Pleckstrin homology domain-containing family A member 2	1.18992	0.0306021	20.0082	18.8183	19.7718	20.1948	20.058	18.9457	19.2046	18.3046
F8WJI3;Q8R3Q6	Ccdc58	Coiled-coil domain-containing protein 58	-0.743648	0.00407967	21.5183	22.2619	21.5489	21.5435	21.4624	22.3871	22.1406	22.258
G3UWI9;G3UWX9;G3UZ60;G3UZA7;Q9Z172	Sumo3	SMT3 suppressor of mif two 3 homolog 3 (Yeast), isoform CRA_c;SMT3 suppressor of mif two 3 homolog 3 (Yeast), isoform CRA_b;Small ubiquitin-related modifier 3;Small ubiquitin-related modifier;Small ubiquitin-related modifier 3	-0.598622	0.006108	22.9408	23.5394	23.0386	22.8137	22.9702	23.6023	23.645	23.3711
G3UXF4	Ank1	Ankyrin-1 (Fragment)	-1.65131	0.00184124	17.6317	19.283	17.7497	17.3324	17.813	19.5742	19.271	19.0037
G3UXL2;Q9D7G0	Prps1l3;Prps1	Phosphoribosyl pyrophosphate synthetase 1-like 3;Ribose-phosphate pyrophosphokinase 1	-0.759701	0.0148733	19.7534	20.5131	19.8751	19.4719	19.9133	20.55	20.3106	20.6788
G3UXZ5;P97371	Psme1	Proteasome activator complex subunit 1 (Fragment);Proteasome activator complex subunit 1	-1.22242	0.0155782	23.7818	25.0042	23.8549	23.8517	23.6388	25.3896	24.8652	24.7578
G3UYJ7	Gm20441	Predicted gene 20441 (Fragment)	-0.94203	0.0355116	23.892	24.834	23.6342	23.7857	24.2561	24.8608	24.8545	24.7868
G3UZR9;Q7JJ13;U3KLT0	Brd2	Bromodomain-containing protein 2 (Fragment);Bromodomain-containing protein 2;Bromodomain-containing protein 2	-1.98877	0.00296064	22.0204	24.0092	22.3885	22.0363	21.6364	23.7408	24.1098	24.1769
G3UZZ3	Dnm2	Dynamin-2 (Fragment)	0.835294	0.0250431	19.8874	19.0521	19.9472	19.9018	19.8131	18.7727	19.2913	19.0922
G3X8X6;Q62230	Siglec1	Sialic acid binding Ig-like lectin 1, sialoadhesin, isoform CRA_b;Sialoadhesin	1.51716	0.0196771	19.6215	18.1043	19.1574	20.0568	19.6502	17.511	18.4934	18.3086
G3X977;Q61703	Itih2	Inter-alpha trypsin inhibitor, heavy chain 2;Inter-alpha-trypsin inhibitor heavy chain H2	0.951939	0.0421499	22.1314	21.1795	22.0118	21.8077	22.5748	21.0272	21.6272	20.8841
G3X9N1;Q8C4V1	Arhgap24	Rho GTPase activating protein 24, isoform CRA_b;Rho GTPase-activating protein 24	17.7802	0.000184348	18.3674	0.587272	18.5192	17.893	18.6901	0.576372	0.592461	0.592982
G3X9V0;P97372	Psme2	MCG22048, isoform CRA_a;Proteasome activator complex subunit 2	-1.21269	0.00147311	22.4019	23.6146	22.6027	22.299	22.3041	23.6864	23.5033	23.6541
G5E8A0;Q8CI95	Osbpl11	Oxysterol-binding protein;Oxysterol-binding protein-related protein 11	1.42695	0.0147767	20.2289	18.802	19.9208	20.0846	20.6813	19.2589	18.7753	18.3717
G5E8F8;O70309;Q6PE70	Itgb5	Integrin beta;Integrin beta-5;Integrin beta	3.95711	9.23339e-06	19.8054	15.8482	19.789	19.9856	19.6414	15.9982	15.8359	15.7106
G5E8J3;Q8K1X1	Wdr11	Bromodomain and WD repeat domain containing 2, isoform CRA_a;WD repeat-containing protein 11	-1.08867	0.0425378	18.6669	19.7556	18.4853	18.3806	19.1348	19.7295	19.7321	19.8051
G5E8J6	Hrc	Histidine rich calcium binding protein, isoform CRA_a	-2.05199	0.00415902	20.9218	22.9738	21.354	20.9224	20.4889	23.4563	22.6864	22.7786
G5E8V8;Q9JJT9	Phax	Phosphorylated adapter RNA export protein	15.9876	0.00332901	16.576	0.588416	16.471	18.2277	15.0293	0.588909	0.583948	0.592392
H3BIX9;H3BLL3;Q921G6	Lrch4	Leucine-rich repeat and calponin homology domain-containing protein 4	15.9474	2.42886e-05	16.7836	0.836211	16.8153	17.4594	16.076	1.32759	0.59219	0.588851
H3BJV9	Tsc22d1	TSC22 domain family protein 1	-0.744328	0.0153823	18.3058	19.0501	18.4815	18.0544	18.3814	19.1667	18.9572	19.0264
H3BK04;Q9CR10	Oxld1	Oxidoreductase-like domain-containing protein 1 (Fragment);Oxidoreductase-like domain-containing protein 1	-0.737168	0.0495663	17.8701	18.6072	17.7415	17.7604	18.1082	18.7618	18.1973	18.8626
H3BLL2;Q811I0	Atpaf1	ATP synthase mitochondrial F1 complex assembly factor 1	-0.771526	0.0183839	22.299	23.0706	22.0317	22.4848	22.3807	23.2812	22.7902	23.1404
H7BX64;Q3URD3	Slmap	Sarcolemmal membrane-associated protein	0.80086	0.00520108	24.1199	23.3191	23.9281	24.1276	24.3041	23.1519	23.4013	23.404
H9H9R5;P26262	Klkb1	Plasma kallikrein	-1.5435	0.040696	19.1659	20.7094	19.908	19.0039	18.5858	21.0049	20.7491	20.3743
J3QJU5;Q3TJ91	Llgl2	Lethal(2) giant larvae protein homolog 2	1.11071	0.0400768	17.8437	16.733	17.8437	18.2641	17.4235	16.7555	16.803	16.6406
J3QNW0;P13864	Dnmt1	DNA (cytosine-5)-methyltransferase;DNA (cytosine-5)-methyltransferase 1	1.13044	0.0325921	16.7833	15.6529	16.8676	16.8721	16.6103	16.0794	15.2298	15.6494
J3QQ13;K3W4R6;K3W4R7;P50752;Q6P3Z7	Tnnt2	Troponin T, cardiac muscle;Troponin T, cardiac muscle;Troponin T, cardiac muscle;Troponin T, cardiac muscle;Tnnt2 protein	-0.889549	0.00515127	24.7266	25.6162	24.7657	24.5116	24.9026	25.8009	25.6333	25.4143
J7NUP1	Irgm1	Immunity-related GTPase family M protein 1	-3.47821	0.0135703	20.213	23.6912	21.0067	20.3706	19.2616	24.0136	23.4278	23.6321
K3W4Q8;P18572	Bsg	Basigin	-0.876403	0.0246906	24.223	25.0994	23.8919	24.2211	24.5561	25.3518	25.0955	24.851
K3W4T3;Q9Z1G4	Atp6v0a1	V-type proton ATPase subunit a;V-type proton ATPase 116 kDa subunit a isoform 1	0.935592	0.020779	20.335	19.3994	20.68	20.2751	20.0498	19.259	19.3642	19.5749
O08529	Capn2	Calpain-2 catalytic subunit	0.659097	0.00591986	22.2973	21.6382	22.1185	22.4296	22.3439	21.5626	21.7789	21.5732
O08600	Endog	Endonuclease G, mitochondrial	-1.044	0.00684871	20.9331	21.9771	20.9699	21.0778	20.7517	22.2094	21.6974	22.0246
O08749	Dld	Dihydrolipoyl dehydrogenase, mitochondrial	-0.909888	0.000783388	26.4134	27.3233	26.4135	26.3038	26.5229	27.2522	27.2481	27.4695
O08797	Serpinb9	SPI6	-0.897962	0.0217842	21.0525	21.9504	21.4244	20.89	20.843	22.18	21.6617	22.0096
O09111	Ndufb11	NADH dehydrogenase [ubiquinone] 1 beta subcomplex subunit 11, mitochondrial	-1.04366	0.0106897	24.3454	25.389	24.4743	24.462	24.0998	25.6088	25.0435	25.5148
O35075	Dscr3	Down syndrome critical region protein 3 homolog	0.668073	0.0396083	19.6746	19.0065	19.8107	19.8646	19.3484	19.082	18.8681	19.0693
O35127	Grcc10	Protein C10	-0.664322	0.0200514	20.2975	20.9618	20.2574	20.1009	20.5343	21.1107	21.0596	20.7153
O35215	Ddt	D-dopachrome decarboxylase	-1.104	0.0138573	23.7818	24.8858	23.697	23.5707	24.0777	24.8639	24.9637	24.8298
O35344	Kpna3	Importin subunit alpha-4	0.675601	0.0223373	20.4985	19.8229	20.3667	20.7225	20.4063	20.0706	19.8201	19.5779
O35379	Abcc1	Multidrug resistance-associated protein 1	-1.21339	0.00915112	20.9308	22.1441	20.9497	20.5871	21.2555	22.4457	21.9036	22.0832
O35459	Ech1	Delta(3,5)-Delta(2,4)-dienoyl-CoA isomerase, mitochondrial	-1.31901	0.00294709	24.1766	25.4956	24.1479	23.9977	24.3842	25.4999	25.5715	25.4155
O35465	Fkbp8	Peptidyl-prolyl cis-trans isomerase FKBP8	1.26713	0.000342683	20.7275	19.4604	20.8603	20.6706	20.6518	19.5369	19.5471	19.2972
O35643;Q5SVG4;Q5SVG5	Ap1b1	AP-1 complex subunit beta-1;AP complex subunit beta;AP complex subunit beta	0.775287	0.0133245	20.9927	20.2174	21.103	21.1518	20.7234	20.1829	20.3693	20.1002
O35887	Calu	Calumenin	0.643177	0.0313014	23.249	22.6059	23.0619	23.1844	23.5008	22.8603	22.3521	22.6052
O35930	Gp1ba	Platelet glycoprotein Ib alpha chain	-3.28385	0.00148161	20.0707	23.3546	19.7208	20.0332	20.4582	23.5368	22.7597	23.7672
O35943	Fxn	Frataxin, mitochondrial	-0.633967	0.00948323	21.602	22.236	21.5905	21.678	21.5375	22.2154	22.4011	22.0914
O35955	Psmb10	Proteasome subunit beta type-10	-2.53567	0.00558948	19.0309	21.5665	19.3794	19.1077	18.6055	21.4915	21.0123	22.1957
O54824	Il16	Pro-interleukin-16	0.92183	0.014991	19.0456	18.1238	19.2904	18.9282	18.9183	17.9746	18.4668	17.93
O55029	Copb2	Coatomer subunit beta'	0.709316	0.00523103	20.7844	20.0751	20.7926	20.9015	20.6591	20.2117	20.1237	19.8899
O55100	Syngr1	Synaptogyrin-1	-1.20656	0.012557	18.7432	19.9497	19.0203	18.8453	18.364	20.0254	19.7567	20.0671
O55106	Strn	Striatin	0.905417	0.0493909	21.7067	20.8013	21.2543	21.7444	22.1214	20.692	21.057	20.6548
O55137	Acot1	Acyl-coenzyme A thioesterase 1	-1.04176	0.00338869	25.4768	26.5185	25.6925	25.3173	25.4204	26.6374	26.4321	26.4861
O55234	Psmb5	Proteasome subunit beta type-5	1.01406	0.0136254	21.658	20.644	21.7832	21.5232	21.6677	20.3213	20.7445	20.8662
O70145	Ncf2	Neutrophil cytosol factor 2	1.90842	0.0160319	18.6314	16.723	18.8652	18.2987	18.7304	16.8393	16.0832	17.2466
O70209	Pdlim3	PDZ and LIM domain protein 3	1.89906	0.00947614	22.0689	20.1698	22.6274	21.5702	22.009	19.7397	20.3374	20.4323
O70423	Aoc3	Membrane primary amine oxidase	-0.669737	0.014965	19.2434	19.9131	19.2897	19.1316	19.3088	19.685	19.9956	20.0587
O70439;Q8BH40	Stx7	Syntaxin-7	0.602927	0.0126985	20.5954	19.9925	20.6044	20.6751	20.5067	19.8085	20.0236	20.1453
O70456	Sfn	14-3-3 protein sigma	20.2641	0.00114992	20.8515	0.587327	19.5883	21.0111	21.955	0.5852	0.594372	0.582409
O70492;Q78ZM0	Snx3	Sorting nexin-3;Sorting nexin 3, isoform CRA_b	0.634054	0.030521	22.9274	22.2933	22.683	22.9468	23.1523	22.3403	22.1905	22.3491
O70551	Srpk1	SRSF protein kinase 1	1.35405	0.0498267	16.8208	15.4668	17.0106	16.7497	16.7022	15.9952	15.5818	14.8232
O70571	Pdk4	[Pyruvate dehydrogenase (acetyl-transferring)] kinase isozyme 4, mitochondrial	-2.41731	0.00599306	20.9115	23.3288	21.1349	20.5166	21.083	23.3603	23.2791	23.347
O88325	Naglu	Alpha-N-acetylglucosaminidase	1.55169	0.0466302	19.2127	17.661	19.0817	18.7816	19.7748	16.826	18.2272	17.9297
O88342	Wdr1	WD repeat-containing protein 1	0.676489	0.0257818	24.8345	24.158	24.728	24.714	25.0614	24.1329	24.1659	24.1751
O88502	Pde8a	High affinity cAMP-specific and IBMX-insensitive 3',5'-cyclic phosphodiesterase 8A	1.25207	0.0206463	18.058	16.8059	17.7546	17.8834	18.5358	17.1928	16.3809	16.8439
O88533	Ddc	Aromatic-L-amino-acid decarboxylase	-1.21944	0.0049072	17.6522	18.8716	17.6423	17.4008	17.9135	18.7717	18.8113	19.0319
O88543	Cops3	COP9 signalosome complex subunit 3	0.757399	0.011811	20.4138	19.6564	20.6593	20.2682	20.3138	19.6585	19.8641	19.4465
O88738;S4R1L5;S4R2P8	Birc6	Baculoviral IAP repeat-containing protein 6	1.25409	0.0206359	18.4501	17.196	18.72	18.6469	17.9833	17.0518	17.1521	17.3841
O88796	Rpp30	Ribonuclease P protein subunit p30	16.6155	0.000210552	17.1948	0.579235	16.9302	17.6763	16.9777	0.577023	0.580746	0.579936
O88811	Stam2	Signal transducing adapter molecule 2	1.34865	0.0257375	19.9186	18.57	19.4104	20.263	20.0825	18.5529	18.4316	18.7255
O88983	Stx8	Syntaxin-8	0.920149	0.0276607	19.7592	18.8391	19.8607	20.0579	19.359	18.7119	19.0864	18.7189
O89023	Tpp1	Tripeptidyl-peptidase 1	0.585254	0.0279972	22.5438	21.9585	22.5098	22.6055	22.516	21.7677	21.9506	22.1574
O89079	Cope	Coatomer subunit epsilon	0.630705	0.00852478	21.066	20.4353	20.9871	20.9971	21.214	20.4807	20.4038	20.4215
O89086	Rbm3	RNA-binding protein 3	1.43172	0.0434498	21.9633	20.5316	21.2075	22.2249	22.4575	20.1835	20.4085	21.0027
P00158	Mt-Cyb	Cytochrome b	-0.809352	0.047283	22.8513	23.6607	23.2377	22.5051	22.8112	23.7759	23.713	23.4931
P00397	Mtco1	Cytochrome c oxidase subunit 1	-0.733582	0.0185291	23.4775	24.2111	23.5968	23.195	23.6407	24.3054	24.3666	23.9614
P00493	Hprt1	Hypoxanthine-guanine phosphoribosyltransferase	1.50528	0.0380493	22.2195	20.7142	21.8196	21.8899	22.9489	20.8915	20.3951	20.856
P01029	C4b	Complement C4-B	1.89862	0.000914092	27.9789	26.0802	27.8828	27.815	28.2387	26.2212	25.9896	26.03
P01887	B2m	Beta-2-microglobulin	-1.72912	0.0380354	21.7714	23.5006	21.6471	21.4097	22.2575	24.2027	23.6041	22.6949
P01899	H2-D1	H-2 class I histocompatibility antigen, D-B alpha chain	-1.92729	0.00930913	22.0387	23.966	22.1592	22.0834	21.8735	23.8984	23.5808	24.4188
P01901	H2-K1	H-2 class I histocompatibility antigen, K-B alpha chain	-2.07066	0.0279293	21.0115	23.0822	20.7542	21.7675	20.5129	23.205	23.1248	22.9168
P02089	Hbb-b2	Hemoglobin subunit beta-2	-1.69502	0.0486069	22.3473	24.0423	22.663	21.4332	22.9456	23.6013	24.1664	24.3592
P03888	Mtnd1	NADH-ubiquinone oxidoreductase chain 1	-0.781697	0.0457687	22.6891	23.4708	23.0182	22.6488	22.4003	23.8176	23.4815	23.1133
P03921	Mtnd5	NADH-ubiquinone oxidoreductase chain 5	-0.664312	0.0135616	21.6435	22.3078	21.8073	21.454	21.6691	22.3334	22.3618	22.2281
P04117	Fabp4	Fatty acid-binding protein, adipocyte	-0.725727	0.000677893	26.4444	27.1701	26.4054	26.4845	26.4433	27.2559	27.1109	27.1435
P04247	Mb	Myoglobin	-1.23402	0.000369245	28.8927	30.1267	29.0228	28.7511	28.904	29.9983	30.1142	30.2675
P05064	Aldoa	Fructose-bisphosphate aldolase A	-0.687914	0.0152936	26.7234	27.4113	26.7311	26.5339	26.9052	27.4719	27.1671	27.595
P05125	Nppa	Natriuretic peptides A	2.76649	0.0422414	25.2754	22.5089	25.214	24.8618	25.7504	23.7349	21.014	22.7777
P05201	Got1	Aspartate aminotransferase, cytoplasmic	-0.907909	0.0319638	27.2087	28.1166	26.9421	27.1522	27.5319	28.1499	28.0665	28.1334
P05202	Got2	Aspartate aminotransferase, mitochondrial	-0.735986	0.00219423	27.7072	28.4432	27.7703	27.7263	27.625	28.5107	28.2996	28.5191
P06684	C5	Complement C5	0.83508	0.0488277	19.1648	18.3297	19.4657	18.7765	19.2521	17.9712	18.7215	18.2963
P07310	Ckm	Creatine kinase M-type	-0.888335	0.00646607	27.9501	28.8384	28.2034	27.8333	27.8136	28.9088	28.9394	28.667
P07901	Hsp90aa1	Heat shock protein HSP 90-alpha	0.784193	0.0267688	24.0614	23.2772	24.2874	23.7181	24.1788	23.2652	23.4576	23.109
P08032	Spta1	Spectrin alpha chain, erythrocytic 1	-1.5206	0.0380024	21.073	22.5936	21.7684	20.9314	20.5193	22.4915	22.0734	23.216
P08249	Mdh2	Malate dehydrogenase, mitochondrial	-0.617661	0.00614614	28.8238	29.4415	28.9009	28.899	28.6716	29.4775	29.2767	29.5704
P09103	P4hb	Protein disulfide-isomerase	1.21338	0.032921	25.0037	23.7903	24.5378	25.0403	25.4329	23.8909	23.626	23.854
P09470	Ace	Angiotensin-converting enzyme	2.16855	0.00174474	21.4684	19.2998	21.1101	21.541	21.754	19.1745	19.0058	19.7191
P09528	Fth1	Ferritin heavy chain	-1.03755	0.0404972	22.1094	23.1469	22.1062	21.6422	22.5798	23.2681	23.3557	22.817
P09542	Myl3	Myosin light chain 3	-0.916004	0.0133374	30.4878	31.4038	30.366	30.3056	30.7917	31.5537	31.2998	31.3578
P09581	Csf1r	Macrophage colony-stimulating factor 1 receptor	0.833172	0.0492162	19.4559	18.6228	19.1418	19.3265	19.8995	18.2589	18.8546	18.7548
P09671	Sod2	Superoxide dismutase [Mn], mitochondrial	-0.969768	0.0125736	26.5059	27.4757	26.7736	26.2981	26.4459	27.4799	27.5606	27.3865
P0C5K1	Sbk2	Serine/threonine-protein kinase SBK2	-0.878451	0.0173708	17.6101	18.4885	17.5706	17.8484	17.4113	18.5024	18.5243	18.4389
P10518	Alad	Delta-aminolevulinic acid dehydratase	-0.940757	0.000237253	20.2762	21.2169	20.3717	20.185	20.2718	21.2984	21.1855	21.167
P11404	Fabp3	Fatty acid-binding protein, heart	-1.23075	0.0124971	28.8509	30.0817	28.9313	28.5429	29.0786	30.1187	30.1241	30.0023
P11688	Itga5	Integrin alpha-5	1.2755	0.0273746	21.4306	20.1551	21.1962	21.0883	22.0073	20.5162	19.8489	20.1002
P12787	Cox5a	Cytochrome c oxidase subunit 5A, mitochondrial	-1.13001	0.00166909	26.2721	27.4021	26.374	26.0522	26.3902	27.5509	27.2719	27.3835
P13504;Q8C833	Il1r1	Interleukin-1 receptor type 1	-0.966745	0.0269367	16.3725	17.3392	16.5173	16.3121	16.2881	17.2885	17.029	17.7003
P14152	Mdh1	Malate dehydrogenase, cytoplasmic	-1.03917	0.00489523	27.0441	28.0833	27.0274	27.0212	27.0837	27.9447	28.2412	28.0639
P14602	Hspb1	Heat shock protein beta-1	1.9476	0.0204998	28.1669	26.2193	27.6576	28.041	28.8023	26.272	26.3736	26.0124
P14733	Lmnb1	Lamin-B1	-0.636344	0.0486354	23.3347	23.971	23.1509	23.1762	23.6768	24.1063	23.9576	23.8491
P14869	Rplp0	60S acidic ribosomal protein P0	0.68762	0.0475127	23.545	22.8574	23.6774	23.7783	23.1795	23.0046	22.8606	22.707
P15864	Hist1h1c	Histone H1.2	-1.34813	0.00590151	21.5707	22.9188	21.3919	21.7358	21.5844	22.5922	22.9662	23.1981
P16110;Q8C253	Lgals3	Galectin-3;Galectin	3.29045	0.0197679	23.7646	20.4742	22.7331	24.1986	24.3621	20.6898	20.2926	20.4401
P16125	Ldhb	L-lactate dehydrogenase B chain	-0.807555	0.0172407	26.9871	27.7947	26.9856	26.972	27.0038	27.8664	27.9374	27.5801
P17426	Ap2a1	AP-2 complex subunit alpha-1	0.932644	0.0277444	21	20.0673	20.885	21.3668	20.748	20.0698	20.1785	19.9536
P17563	Selenbp1	Methanethiol oxidase	-0.835014	0.0314595	25.0855	25.9205	24.9092	24.9074	25.44	25.8745	26.0409	25.8462
P17665	Cox7c	Cytochrome c oxidase subunit 7C, mitochondrial	-1.39356	0.0115804	23.8356	25.2292	24.2717	23.7744	23.4607	25.2945	24.9434	25.4495
P18760	Cfl1	Cofilin-1	0.898134	0.0215321	25.9688	25.0707	25.7273	26.2927	25.8864	25.068	24.9556	25.1884
P19536;Q9D881	Cox5b;Gm11273	Cytochrome c oxidase subunit 5B, mitochondrial;Cytochrome c oxidase subunit 5B, mitochondrial	-1.65862	0.0478243	26.7837	28.4423	26.958	26.2702	27.1229	29.3263	27.7867	28.214
P19783	Cox4i1	Cytochrome c oxidase subunit 4 isoform 1, mitochondrial	-0.869697	0.0178122	28.3205	29.1902	28.5798	28.1843	28.1973	29.2186	29.2184	29.1336
P19785	Esr1	Estrogen receptor	18.4905	0.00109601	19.0735	0.583038	20.2916	18.5824	18.3466	0.582031	0.591114	0.575968
P20108	Prdx3	Thioredoxin-dependent peroxide reductase, mitochondrial	-1.12048	0.00194853	25.9348	27.0553	25.9966	25.913	25.895	26.8954	27.1273	27.1432
P21550	Eno3	Beta-enolase	-0.606995	0.0148974	27.8111	28.4181	27.9716	27.6897	27.772	28.4416	28.3808	28.4318
P21981	Tgm2	Protein-glutamine gamma-glutamyltransferase 2	1.60999	0.00405105	26.3632	24.7533	25.9921	26.54	26.5577	24.575	24.7486	24.9362
P26041	Msn	Moesin	1.29015	0.0104609	25.0774	23.7872	24.714	25.4241	25.0939	23.7134	24.0142	23.634
P26043	Rdx	Radixin	1.39119	0.0147646	25.4649	24.0737	25.0789	25.9349	25.3811	24.2082	24.2284	23.7846
P26516	Psmd7	26S proteasome non-ATPase regulatory subunit 7	0.877819	0.00493933	21.6128	20.735	21.3818	21.7505	21.706	20.7081	20.921	20.5758
P26638;Q8C483	Sars	Serine--tRNA ligase, cytoplasmic;Serine--tRNA ligase, cytoplasmic	0.800193	0.0286315	21.5021	20.7019	21.3585	21.8662	21.2815	20.7437	20.9227	20.4392
P27046	Man2a1	Alpha-mannosidase 2	3.55786	0.00562187	22.3138	18.756	22.0942	22.6194	22.2279	18.4437	19.5332	18.2911
P27546	Map4	Microtubule-associated protein 4	0.662073	0.0320434	23.2935	22.6315	23.05	23.2722	23.5585	22.7493	22.5913	22.5539
P27612	Plaa	Phospholipase A-2-activating protein	-0.608625	0.0115018	22.0796	22.6883	21.9782	22.0596	22.2011	22.6628	22.8777	22.5242
P27659	Rpl3	60S ribosomal protein L3	1.78587	0.00902583	21.821	20.0352	21.8455	21.3186	22.2989	20.3271	20.2045	19.5738
P28063	Psmb8	Proteasome subunit beta type-8	-1.85441	0.00391962	20.3883	22.2427	20.5189	20.7077	19.9383	22.6111	21.9673	22.1498
P28653	Bgn	Biglycan	1.36594	0.0190264	23.5569	22.191	23.3511	23.4904	23.8294	22.4872	21.663	22.4228
P28654	Dcn	Decorin	-1.19397	0.00278051	22.0703	23.2643	21.9726	21.9004	22.3379	23.3005	23.0531	23.4392
P28843	Dpp4	Dipeptidyl peptidase 4	1.0531	0.0349485	18.8464	17.7933	18.338	19.0002	19.2011	18.0069	17.46	17.913
P30412	Ppic	Peptidyl-prolyl cis-trans isomerase C	1.81421	0.0219953	21.5627	19.7485	20.8511	22.0203	21.8168	20.3523	19.163	19.7304
P31001	Des	Desmin	1.83373	0.00507176	29.7416	27.9079	29.7179	29.449	30.0579	27.9962	27.7979	27.9295
P31428	Dpep1	Dipeptidase 1	1.23626	0.0483593	22.4145	21.1783	21.7603	22.6034	22.8799	20.865	21.3998	21.27
P32921	Wars	Tryptophan--tRNA ligase, cytoplasmic	-1.48917	0.00046277	22.0334	23.5225	21.8897	22.1015	22.1088	23.7143	23.4767	23.3766
P34914	Ephx2	Bifunctional epoxide hydrolase 2	-0.813483	0.0105561	23.8006	24.6141	23.961	23.8703	23.5705	24.6429	24.8286	24.3707
P35285	Rab22a	Ras-related protein Rab-22A	1.04339	0.0398437	19.8061	18.7627	19.736	19.9266	19.7556	19.0362	18.2956	18.9563
P35288;Q9D4I9	Rab23	Ras-related protein Rab-23;RAB23, member RAS oncogene family, isoform CRA_a	17.5217	5.13505e-05	18.1083	0.586575	17.9246	18.0487	18.3515	0.586941	0.578778	0.594007
P35295	Rab20	Ras-related protein Rab-20	17.0773	0.000344969	17.8735	0.796209	16.7548	18.1295	18.7363	0.583466	1.22406	0.581104
P35486	Pdha1	Pyruvate dehydrogenase E1 component subunit alpha, somatic form, mitochondrial	-0.769333	0.00243817	27.232	28.0014	27.2661	27.3575	27.0725	27.9718	27.8953	28.1369
P35505	Fah	Fumarylacetoacetase	-0.960943	0.023651	20.5741	21.535	20.2013	20.8328	20.6881	21.3979	21.6818	21.5252
P36371	Tap2	Antigen peptide transporter 2	-1.03855	0.0296625	19.2941	20.3327	19.1908	19.569	19.1226	20.7427	20.3438	19.9115
P37040	Por	NADPH--cytochrome P450 reductase	1.0578	0.00376555	21.5727	20.5149	21.4489	21.7866	21.4825	20.6085	20.4967	20.4394
P37889	Fbln2	Fibulin-2	2.64025	0.0168964	21.4281	18.7879	20.5548	21.5601	22.1695	19.1955	18.7271	18.441
P40338	Vhl	von Hippel-Lindau disease tumor suppressor	14.0602	0.00112173	14.645	0.584795	13.7094	15.0131	15.2125	0.586744	0.584776	0.582865
P40753	Nppb	Natriuretic peptides B	1.96109	0.0309954	19.115	17.1539	18.6672	18.8121	19.8657	17.1818	17.2693	17.0107
P40936	Inmt	Indolethylamine N-methyltransferase	-1.27271	0.0483318	19.6653	20.938	19.8289	19.5993	19.5677	20.3121	21.3128	21.1891
P42125	Eci1	Enoyl-CoA delta isomerase 1, mitochondrial	-0.86454	0.0191813	25.5276	26.3922	25.7953	25.5186	25.269	26.437	26.2782	26.4614
P42208	2023-09-02	Septin-2	0.732497	0.00735193	22.2046	21.4721	22.0304	22.4051	22.1784	21.5674	21.5246	21.3244
P42227	Stat3	Signal transducer and activator of transcription 3	0.950633	0.0319615	21.8413	20.8907	22.2482	21.7039	21.5718	20.9046	20.7506	21.0168
P43883	Plin2	Perilipin-2	-1.04666	0.0159218	18.9612	20.0079	18.8014	19.3549	18.7274	20.2683	19.8783	19.8771
P45376	Akr1b1	Aldose reductase	-1.13986	0.00389308	25.0523	26.1922	25.2026	24.8692	25.0851	26.107	26.4661	26.0033
P45377	Akr1b8	Aldose reductase-related protein 2	2.42574	0.0204652	20.5128	18.0871	19.8013	20.6132	21.1239	17.9234	18.1575	18.1803
P45952	Acadm	Medium-chain specific acyl-CoA dehydrogenase, mitochondrial	-1.10995	8.56756e-05	26.8797	27.9897	26.9426	26.8227	26.8739	28.0736	27.9856	27.9099
P46414	Cdkn1b	Cyclin-dependent kinase inhibitor 1B	-1.24614	0.032524	18.8902	20.1363	18.589	19.3529	18.7286	20.1194	20.1045	20.1851
P46460	Nsf	Vesicle-fusing ATPase	0.715987	0.0165539	21.0806	20.3646	20.8278	21.243	21.171	20.4526	20.3965	20.2448
P47713;Q9DBX5	Pla2g4a	Cytosolic phospholipase A2;Phospholipase A2	18.6797	0.0145593	19.5303	0.850632	22.5631	21.1204	14.9074	1.37374	0.587996	0.590158
P47757	Capzb	F-actin-capping protein subunit beta	-0.770696	0.01492	23.1688	23.9395	23.1651	22.9409	23.4005	24.0628	23.9103	23.8455
P47856	Gfpt1	Glutamine--fructose-6-phosphate aminotransferase [isomerizing] 1	1.01679	0.00248627	19.0811	18.0643	18.9738	19.2876	18.9819	18.2435	17.8685	18.081
P47857	Pfkm	ATP-dependent 6-phosphofructokinase, muscle type	-0.91348	0.00150579	23.4125	24.326	23.5658	23.3033	23.3685	24.3467	24.4644	24.1669
P48025	Syk	Tyrosine-protein kinase SYK	1.06857	0.0101644	19.232	18.1635	19.3462	19.2889	19.0611	18.4374	17.8682	18.1848
P48758	Cbr1	Carbonyl reductase [NADPH] 1	-0.689174	0.0136548	22.642	23.3312	22.6765	22.5837	22.6658	23.3217	23.1667	23.5051
P50544	Acadvl	Very long-chain specific acyl-CoA dehydrogenase, mitochondrial	-1.10784	0.00426124	25.7545	26.8623	25.8445	25.7253	25.6935	27.0786	26.7112	26.7972
P51410	Rpl9	60S ribosomal protein L9	0.648962	0.021509	21.5452	20.8963	21.4847	21.8013	21.3498	20.9612	20.7402	20.9874
P51667	Myl2	Myosin regulatory light chain 2, ventricular/cardiac muscle isoform	-1.01852	0.00944609	28.6785	29.6971	28.8084	28.3971	28.8301	29.7955	29.7086	29.5871
P51910	Apod	Apolipoprotein D	0.656877	0.029339	21.9812	21.3243	21.8092	21.8594	22.275	21.5196	21.3728	21.0806
P52503	Ndufs6	NADH dehydrogenase [ubiquinone] iron-sulfur protein 6, mitochondrial	-0.82519	0.036994	24.3304	25.1556	24.5875	24.0009	24.4028	25.2091	25.0917	25.1659
P53702	Hccs	Cytochrome c-type heme lyase	-0.609062	0.0365282	21.3271	21.9361	21.4454	21.2642	21.2716	22.2227	21.7785	21.8072
P53811;Q8JZZ5	Pitpnb	Phosphatidylinositol transfer protein beta isoform	1.05637	0.040075	21.2516	20.1952	20.9992	20.9648	21.7907	20.0228	19.94	20.6228
P54797;Q8BTN3	Tango2	Transport and Golgi organization 2 homolog;DNA segment, Chr 16, human D22S680E, expressed, isoform CRA_c	-0.937143	0.0122978	21.5166	22.4537	21.2167	21.5525	21.7805	22.448	22.6816	22.2315
P54823	Ddx6	Probable ATP-dependent RNA helicase DDX6	0.916635	0.0161613	19.9165	18.9999	19.8062	20.2543	19.689	19.177	18.814	19.0086
P56213	Gfer	FAD-linked sulfhydryl oxidase ALR	-1.34727	0.0443802	21.4922	22.8395	21.7139	21.4679	21.2948	22.705	23.4786	22.3347
P56375	Acyp2	Acylphosphatase-2	-0.828929	0.00257223	25.4311	26.26	25.4109	25.2826	25.5998	26.2867	26.1217	26.3717
P56391	Cox6b1	Cytochrome c oxidase subunit 6B1	-1.25263	0.0244573	26.7302	27.9828	26.9617	26.8898	26.3393	27.8251	27.6071	28.5163
P56480	Atp5f1b	ATP synthase subunit beta, mitochondrial	-0.878698	0.00157782	29.8132	30.6918	29.8542	29.6515	29.9337	30.8109	30.5467	30.718
P56501	Ucp3	Mitochondrial uncoupling protein 3	-1.81641	0.0342793	18.3344	20.1509	19.0437	18.1343	17.8254	20.249	20.1881	20.0155
P56695	Wfs1	Wolframin	1.91153	0.0317983	21.2149	19.3034	21.6096	21.5279	20.5073	19.3474	19.3238	19.2391
P58871	Tnks1bp1	182 kDa tankyrase-1-binding protein	-0.862902	0.0298191	20.7804	21.6433	20.8291	21.1025	20.4096	21.3817	21.6534	21.8948
P59016	Vps33b	Vacuolar protein sorting-associated protein 33B	1.12405	0.0198031	19.2056	18.0815	19.5979	19.0353	18.9835	17.8849	18.5247	17.8349
P60060	Sec61g	Protein transport protein Sec61 subunit gamma	0.711838	0.0380714	20.3149	19.6031	20.617	20.2577	20.0701	19.7634	19.7811	19.2648
P61014	Pln	Cardiac phospholamban	-0.828312	0.00731482	23.3267	24.155	23.5178	23.0939	23.3685	24.0089	24.3313	24.1249
P61027	Rab10	Ras-related protein Rab-10	0.999573	0.0169871	20.3491	19.3495	20.5677	20.3051	20.1745	19.2146	19.7263	19.1076
P61080	Ube2d1	Ubiquitin-conjugating enzyme E2 D1	-1.04401	0.00884952	20.7609	21.8049	21.0187	20.7941	20.47	22.0253	21.5203	21.8692
P61161	Actr2	Actin-related protein 2	0.639848	0.0124929	22.6759	22.0361	22.7344	22.8249	22.4685	21.9555	22.1488	22.0039
P61164	Actr1a	Alpha-centractin	0.588812	0.00244626	21.921	21.3322	21.8282	21.9452	21.9897	21.2424	21.2977	21.4565
P61166	Tmem258	Transmembrane protein 258	0.629622	0.0328643	19.0105	18.3808	19.0674	19.2206	18.7435	18.4923	18.5427	18.1075
P61514	Rpl37a	60S ribosomal protein L37a	1.6874	0.0253381	18.0522	16.3648	17.4987	18.1059	18.5522	16.4329	16.2101	16.4515
P61750	Arf4	ADP-ribosylation factor 4	1.38637	0.0448597	22.2397	20.8533	22.4077	22.2848	22.0266	21.2787	20.1753	21.106
P61953	Gng11	Guanine nucleotide-binding protein G(I)/G(S)/G(O) subunit gamma-11	-0.607916	0.0371485	20.4125	21.0204	20.4735	20.3226	20.4414	20.8666	21.296	20.8985
P61963	Dcaf7	DDB1- and CUL4-associated factor 7	1.29292	0.00772779	22.9034	21.6105	22.5421	22.9544	23.2139	21.9265	21.5243	21.3808
P61965	Wdr5	WD repeat-containing protein 5	0.738972	0.0276485	22.9016	22.1627	22.7886	22.7402	23.176	22.2185	22.1044	22.1652
P62075	Timm13	Mitochondrial import inner membrane translocase subunit Tim13	-1.04811	0.0186861	22.77	23.8181	22.9976	22.9534	22.3591	23.9524	23.576	23.926
P62077	Timm8b	Mitochondrial import inner membrane translocase subunit Tim8 B	-0.854104	0.00138241	22.0716	22.9257	22.1128	22.0104	22.0917	23.0521	22.8567	22.8683
P62196	Psmc5	26S proteasome regulatory subunit 8	1.7595	0.00836483	24.0113	22.2518	24.1088	24.3063	23.6188	22.2778	21.7642	22.7136
P62878	Rbx1	E3 ubiquitin-protein ligase RBX1	0.921402	0.0326654	17.6196	16.6982	17.5691	17.7572	17.5325	17.0945	16.4584	16.5417
P62962	Pfn1	Profilin-1	0.790477	0.0173986	26.4319	25.6414	26.1275	26.5717	26.5965	25.5645	25.5337	25.8262
P63024	Vamp3	Vesicle-associated membrane protein 3	1.32356	0.0195694	20.3047	18.9812	20.434	20.643	19.8372	19.1232	18.7871	19.0332
P63030	Mpc1	Mitochondrial pyruvate carrier 1	-0.722368	0.0100267	23.5555	24.2779	23.6969	23.6332	23.3365	24.174	24.4997	24.16
P63038	Hspd1	60 kDa heat shock protein, mitochondrial	-0.681631	0.0008483	27.2572	27.9388	27.2539	27.2142	27.3036	27.9066	27.8791	28.0308
P63040;P84086	Cplx1;Cplx2	Complexin-1;Complexin-2	-0.868626	0.0325663	18.2895	19.1581	18.5827	18.2881	17.9978	19.0393	18.8771	19.558
P63094;Q6R0H7	Gnas	Guanine nucleotide-binding protein G(s) subunit alpha isoforms short;Guanine nucleotide-binding protein G(s) subunit alpha isoforms XLas	-0.79825	0.0376818	21.5021	22.3004	21.8288	21.474	21.2036	22.186	22.3683	22.3469
P67778	Phb	Prohibitin	-0.775843	0.00307286	25.0518	25.8276	25.0293	25.2093	24.9168	25.8793	25.659	25.9445
P68181	Prkacb	cAMP-dependent protein kinase catalytic subunit beta	1.00077	0.0233132	23.247	22.2462	22.9865	23.663	23.0915	22.228	22.456	22.0546
P68372	Tubb4b	Tubulin beta-4B chain	0.613174	0.0168635	26.293	25.6799	26.1849	26.171	26.5232	25.7121	25.5546	25.7728
P68373	Tuba1c	Tubulin alpha-1C chain	1.50003	0.0019368	25.41	23.91	25.144	25.4378	25.648	23.733	23.795	24.2019
P70271	Pdlim4	PDZ and LIM domain protein 4	0.900708	0.033974	21.265	20.3643	21.3704	20.8691	21.5554	20.5227	19.9729	20.5972
P70353	Nfyc	Nuclear transcription factor Y subunit gamma	-0.974238	0.0344682	18.3911	19.3653	18.3595	18.1698	18.644	19.2737	19.8158	19.0064
P70387	Hfe	Hereditary hemochromatosis protein homolog	1.34762	0.00231119	17.9964	16.6488	17.9336	18.2212	17.8343	16.5984	16.9219	16.426
P70695	Fbp2	Fructose-1,6-bisphosphatase isozyme 2	-1.61579	0.000870903	20.5687	22.1845	20.6001	20.4155	20.6904	22.4284	22.022	22.1029
P70698	Ctps1	CTP synthase 1	1.47721	0.0313336	21.546	20.0688	21.012	21.4171	22.2088	20.2802	20.3597	19.5664
P80313	Cct7	T-complex protein 1 subunit eta	0.705712	0.00128736	23.2516	22.5459	23.1281	23.3461	23.2805	22.6278	22.4547	22.5551
P84091;Q3TWV4	Ap2m1	AP-2 complex subunit mu	0.662349	0.00125088	20.5343	19.872	20.6199	20.547	20.436	19.988	19.7874	19.8405
P97363	Sptlc2	Serine palmitoyltransferase 2	-1.48761	0.0396154	24.2905	25.7782	24.2589	23.9359	24.6768	25.0143	26.169	26.1512
P97379	G3bp2	Ras GTPase-activating protein-binding protein 2	1.03067	0.0244936	19.8099	18.7793	20.1828	19.8004	19.4466	19.0974	18.8328	18.4076
P97450	Atp5j	ATP synthase-coupling factor 6, mitochondrial	-1.61022	0.00573699	27.3168	28.927	27.0892	27.1826	27.6786	29.0495	28.7834	28.9481
P97465	Dok1	Docking protein 1	16.0706	0.00354819	16.6529	0.582252	15.3307	18.5194	16.1086	0.575425	0.585934	0.585396
P97499	Tep1	Telomerase protein component 1	17.1569	0.000431578	17.7434	0.586502	17.1814	18.4056	17.6433	0.577685	0.587724	0.594097
P97807	Fh	Fumarate hydratase, mitochondrial	-0.993617	0.00391103	27.1615	28.1551	27.317	27.1854	26.9821	28.199	28.0728	28.1936
P97822	Anp32e	Acidic leucine-rich nuclear phosphoprotein 32 family member E	0.998131	0.0364984	20.8125	19.8144	20.3134	21.0164	21.1077	20.0894	19.8186	19.5351
P97825	Jpt1	Jupiter microtubule associated homolog 1	1.12447	0.00728644	22.5355	21.411	22.5118	22.2769	22.8178	21.2928	21.2147	21.7257
P97864	Casp7	Caspase-7	-0.95777	0.0357643	17.9768	18.9346	18.3991	17.7057	17.8256	19.0144	18.9968	18.7925
P98063	Bmp1	Bone morphogenetic protein 1	16.7738	0.00838649	17.3571	0.5833	15.9463	15.6799	20.445	0.580271	0.578799	0.59083
P99024	Tubb5	Tubulin beta-5 chain	1.49773	0.00348899	24.4936	22.9959	24.1777	24.5197	24.7835	22.9169	22.8481	23.2227
P99028	Uqcrh	Cytochrome b-c1 complex subunit 6, mitochondrial	-1.30514	0.0327859	23.7858	25.0909	24.2388	23.3004	23.8182	25.1653	24.5362	25.5713
P99029	Prdx5	Peroxiredoxin-5, mitochondrial	-0.672524	0.024883	27.1502	27.8228	26.9385	27.1996	27.3125	27.8245	27.8431	27.8007
Q00519	Xdh	Xanthine dehydrogenase/oxidase	-0.97836	0.0444605	22.1676	23.1459	21.9558	21.9352	22.6117	23.0734	23.1983	23.1661
Q00915	Rbp1	Retinol-binding protein 1	2.36254	0.022449	23.2894	20.9269	22.3297	23.9893	23.5493	20.5557	20.7094	21.5156
Q02053	Uba1	Ubiquitin-like modifier-activating enzyme 1	0.690584	0.0443213	24.8803	24.1897	25.0699	24.553	25.018	24.2713	24.177	24.1209
Q02105	C1qc	Complement C1q subcomponent subunit C	14.9768	0.00154028	15.7709	0.794069	15.5456	14.5319	17.2352	0.576042	1.22389	0.582269
Q02566	Myh6	Myosin-6	-0.606208	0.0487471	29.6415	30.2478	29.8808	29.7289	29.315	30.1316	30.4403	30.1714
Q03265	Atp5f1a	ATP synthase subunit alpha, mitochondrial	-0.653646	0.0203116	29.8981	30.5517	30.0101	30.0273	29.6568	30.5705	30.4576	30.6271
Q07417	Acads	Short-chain specific acyl-CoA dehydrogenase, mitochondrial	-0.875872	1.08481e-05	26.1308	27.0067	26.1403	26.1162	26.1359	27.0086	26.9817	27.0297
Q07797	Lgals3bp	Galectin-3-binding protein	-1.30852	0.000414996	20.5654	21.874	20.6344	20.6593	20.4027	21.8652	21.7847	21.9719
Q0KL02	Trio	Triple functional domain protein	0.96184	0.0325192	17.4732	16.5114	17.7906	17.5513	17.0777	16.2463	16.9346	16.3533
Q0VDN7	Rundc1	RUN domain-containing protein 1	-1.13641	0.0259596	19.2951	20.4315	18.8021	19.4758	19.6074	20.5152	20.1554	20.624
Q149B8	Perm1	PGC-1 and ERR-induced regulator in muscle protein 1	-1.34105	0.00450375	21.5759	22.9169	21.3045	21.5748	21.8484	23.0009	23.0019	22.748
Q14BI5	Myom2	Myomesin 2	-0.970821	0.0279127	25.2282	26.199	25.3847	25.4226	24.8772	26.2457	26.2146	26.1368
Q1WJL6	Myh7	Cardiac myosin heavy chain beta (Fragment)	-0.973334	0.0240446	21.6486	22.622	21.6454	21.4983	21.8022	22.9723	22.6017	22.2919
Q3T9E4;Q62293	Tgtp2;Tgtp1	T-cell-specific guanine nucleotide triphosphate-binding protein 2;T-cell-specific guanine nucleotide triphosphate-binding protein 1	-3.96459	0.0103311	17.6336	21.5982	18.6104	17.9111	16.3793	21.9915	20.5975	22.2055
Q3TAA7	Stk11ip	Serine/threonine-protein kinase 11-interacting protein	15.5788	0.00177854	16.1688	0.590046	17.4423	15.8191	15.2452	0.584626	0.593938	0.591574
Q3TCD4;Q9WUR2	Eci2	Enoyl-CoA delta isomerase 2, mitochondrial;Enoyl-CoA delta isomerase 2, mitochondrial	-0.810289	0.0243301	23.0039	23.8142	23.1179	23.2234	22.6703	23.7593	23.9818	23.7014
Q3TCJ1;Z4YJY0	Abraxas2	BRISC complex subunit Abraxas 2	0.998352	0.0023611	19.3715	18.3731	19.4344	19.477	19.203	18.4035	18.4203	18.2957
Q3TCR7	Dnm2	Dynamin-2	0.734525	0.0319821	21.6531	20.9186	21.6145	21.6824	21.6623	21.1745	20.8867	20.6945
Q3TDX8	Cyb5r4	Cytochrome b5 reductase 4	2.12286	0.0197502	18.0296	15.9068	18.4644	17.4916	18.1329	15.066	16.4968	16.1575
Q3TIU4	Pde12	2',5'-phosphodiesterase 12	0.870377	0.0326067	19.7192	18.8488	19.9883	19.6337	19.5355	19.2641	18.6989	18.5835
Q3TL44	Nlrx1	NLR family member X1	0.770696	0.00702951	20.7216	19.9509	20.5101	20.753	20.9018	19.8379	20.1233	19.8916
Q3TMH2	Scrn3	Secernin-3	-0.868653	0.00471725	20.8086	21.6772	20.8622	20.7028	20.8607	21.7516	21.804	21.4761
Q3TMW1	Ccdc102a	Coiled-coil domain-containing protein 102A	17.1913	7.65133e-06	17.777	0.585723	17.7065	17.8784	17.7461	0.577092	0.594252	0.585826
Q3TV70	Nr2c2ap	Nuclear receptor 2C2-associated protein	17.8946	2.50526e-05	18.4817	0.587035	18.5083	18.3104	18.6262	0.591526	0.593004	0.576577
Q3U0V2	Tradd	Tumor necrosis factor receptor type 1-associated DEATH domain protein	1.23842	0.0346259	18.5189	17.2805	18.461	18.624	18.4718	17.0191	17.7862	17.0362
Q3U3J1	Bckdha	2-oxoisovalerate dehydrogenase subunit alpha	-1.01715	0.0141287	22.4377	23.4548	22.2696	22.2401	22.8033	23.6792	23.3581	23.3272
Q3U7K7	Trim21	E3 ubiquitin-protein ligase TRIM21	-2.00882	0.028775	18.4705	20.4793	18.5791	17.9711	18.8612	21.1865	20.6313	19.6202
Q3U7R1	Esyt1	Extended synaptotagmin-1	1.2268	0.0322358	21.0372	19.8104	21.1697	21.4016	20.5405	19.6687	19.9411	19.8215
Q3U9N9	Slc16a10	Monocarboxylate transporter 10	-1.33053	0.0470465	16.2973	17.6278	16.3553	16.8718	15.6647	17.6277	17.0939	18.1618
Q3UE92	Xpnpep1	X-prolyl aminopeptidase (Aminopeptidase P) 1, soluble, isoform CRA_b	0.827471	0.00575896	21.0429	20.2154	21.1382	21.0891	20.9014	20.3866	20.2561	20.0036
Q3UF95;Q9Z1R2	Bag6	Large proline-rich protein BAG6	0.992304	0.0367667	21.495	20.5027	21.4985	21.1121	21.8745	20.4777	20.4032	20.6273
Q3UGR5	Hdhd2	Haloacid dehalogenase-like hydrolase domain-containing protein 2	-0.610444	0.0312108	22.2398	22.8503	22.0318	22.2203	22.4675	22.8519	22.7824	22.9166
Q3UH59;Q61879	Myh10	Myosin-10	1.03893	0.0211803	22.7546	21.7157	22.5754	23.0865	22.6018	21.7307	21.7643	21.652
Q3UIU2	Ndufb6	NADH dehydrogenase [ubiquinone] 1 beta subcomplex subunit 6	-0.984561	0.00172034	24.4227	25.4073	24.5912	24.375	24.302	25.3736	25.5054	25.343
Q3ULB5	Pak6	Serine/threonine-protein kinase PAK 6	16.1503	0.0004027	16.7308	0.580487	16.7057	17.3048	16.1819	0.587142	0.576599	0.577721
Q3ULW8;Q8CFB8	Parp3	Poly [ADP-ribose] polymerase	1.07137	0.013913	20.0128	18.9415	19.6408	20.2199	20.1778	19.0085	19.2054	18.6106
Q3UN02	Lclat1	Lysocardiolipin acyltransferase 1	1.33248	0.0107381	20.4879	19.1555	20.4678	20.8754	20.1206	19.323	19.2495	18.8938
Q3UPH1	Prrc1	Protein PRRC1	1.11085	0.00664869	21.0372	19.9264	20.9388	21.0328	21.1402	20.1187	19.9935	19.6669
Q3UPL0	Sec31a	Protein transport protein Sec31A	0.962913	0.00333807	21.1866	20.2237	21.1386	21.3639	21.0574	20.416	20.0179	20.2372
Q3URS9	Ccdc51	Coiled-coil domain-containing protein 51	0.986997	0.0463713	22.5977	21.6107	22.7386	22.8854	22.1691	21.5941	22.0736	21.1644
Q3USX5;Q8R4K2	Irak4	Interleukin-1 receptor-associated kinase 4	-1.86846	0.0254204	19.8963	21.7648	19.9945	19.9149	19.7795	22.0811	21.115	22.0983
Q3UTJ2	Sorbs2	Sorbin and SH3 domain-containing protein 2	1.16572	0.00600501	25.9119	24.7462	25.653	26.1649	25.9179	25.0319	24.4776	24.7291
Q3UU43	Chpf2	Hexosyltransferase	-1.1371	0.0100079	18.5902	19.7273	18.3042	18.6799	18.7866	19.3568	19.956	19.8692
Q3UW53	Fam129a	Protein Niban	0.694365	0.0297748	19.4242	18.7298	19.2142	19.3219	19.7363	18.7199	18.5071	18.9624
Q3UXS0	Scamp3	Secretory carrier-associated membrane protein	2.38361	0.00672197	18.1857	15.8021	18.7043	18.3294	17.5234	15.8498	15.3096	16.2469
Q3V132	Slc25a31	ADP/ATP translocase 4	-1.02909	0.0331433	23.396	24.4251	23.6714	23.5795	22.9371	24.84	24.068	24.3672
Q4U4S6	Xirp2	Xin actin-binding repeat-containing protein 2	1.21526	0.0375629	22.8427	21.6274	23.3013	22.4941	22.7326	22.0144	21.0272	21.8406
Q4VC33	Maea	Macrophage erythroblast attacher	13.2588	0.000632846	13.8462	0.58738	14.2182	14.1405	13.1799	0.590331	0.591265	0.580544
Q4ZJN1	C1qtnf9	Complement C1q and tumor necrosis factor-related protein 9	-1.04545	0.0238262	17.9856	19.031	18.2622	17.5847	18.1097	18.9814	19.1935	18.9182
Q571E4	Galns	N-acetylgalactosamine-6-sulfatase	1.09389	0.024275	19.5729	18.479	19.5408	19.188	19.99	18.6718	18.6871	18.0782
Q5D073	Pxmp2	Peroxisomal membrane protein 2	-1.07787	0.0106259	19.1988	20.2767	19.1412	19.2391	19.2162	20.2341	20.5161	20.0798
Q5EBG6	Hspb6	Heat shock protein beta-6	-0.603589	0.00955246	25.1754	25.779	25.249	25.0203	25.2569	25.636	25.735	25.966
Q5EBG8		Uncharacterized protein C1orf50 homolog	-1.00146	0.0436306	18.2954	19.2968	18.2808	18.4208	18.1845	19.5853	18.8223	19.4828
Q5NCB2	Gm12185	Predicted gene 12185	-2.18664	0.0193964	18.0604	20.247	18.4838	18.1142	17.583	20.5456	19.3874	20.8079
Q5ND28	Scarf1	Scavenger receptor class F member 1	1.36347	0.0194973	17.6046	16.2412	17.2695	17.3936	18.1509	16.4582	16.377	15.8883
Q5SF07	Igf2bp2	Insulin-like growth factor 2 mRNA-binding protein 2	1.5793	0.00615869	19.3089	17.7296	19.074	19.0943	19.7586	17.8806	17.9343	17.3741
Q5SSI6	Utp18	U3 small nucleolar RNA-associated protein 18 homolog	-1.29773	0.00662182	19.4292	20.7269	19.6101	19.1272	19.5502	20.6746	20.6574	20.8488
Q5SSW2	Psme4	Proteasome activator complex subunit 4	1.20154	0.0088466	19.331	18.1295	19.2689	19.3582	19.3659	18.3736	18.0923	17.9225
Q5SXC3;Q5SXC4	Vezf1	Vascular endothelial zinc finger 1 (Fragment);Vascular endothelial zinc finger 1	16.2526	0.000490373	16.8439	0.591282	16.4625	17.5636	16.5056	0.591245	0.592916	0.589685
Q5SXR6;Q68FD5	Cltc	Clathrin heavy chain;Clathrin heavy chain 1	0.907755	0.0416303	23.8176	22.9098	23.7216	24.0036	23.7276	23.2115	23.0508	22.4672
Q5TIS6	Noto	Homeobox protein notochord	-1.39619	0.0196335	16.9257	18.3219	16.9217	16.8708	16.9845	18.2097	18.7269	18.029
Q5XJY5	Arcn1	Coatomer subunit delta	0.731169	0.0363326	22.1878	21.4567	22.0776	22.4753	22.0107	21.4792	21.4539	21.4369
Q5Y4Y6;Q9EST1;Z4YKL5	Gsdma3;Gsdma;Gsdma3	Gasdermin-A3;Gasdermin-A;Gasdermin-A3	-1.40327	0.0392432	18.6621	20.0653	18.9313	19.0284	18.0265	20.1287	20.1838	19.8835
Q60598	Cttn	Src substrate cortactin	0.965409	0.0347771	22.4983	21.5329	22.3586	22.1762	22.9602	21.4636	21.8721	21.2631
Q60631	Grb2	Growth factor receptor-bound protein 2	-1.05862	0.0170267	22.2252	23.2839	21.9207	22.1941	22.5609	23.1552	23.6659	23.0305
Q60634	Flot2	Flotillin-2	0.788948	0.0213598	21.8959	21.107	21.5899	22.1352	21.9627	20.9313	21.16	21.2297
Q60710	Samhd1	Deoxynucleoside triphosphate triphosphohydrolase SAMHD1	-0.977371	0.0150725	20.9257	21.9031	21.0434	21.1441	20.5897	22.2189	21.8449	21.6456
Q60876	Eif4ebp1	Eukaryotic translation initiation factor 4E-binding protein 1	0.703903	0.037431	21.0088	20.3049	21.0217	21.056	20.9488	20.1949	20.119	20.601
Q60936	Coq8a	Atypical kinase COQ8A, mitochondrial	-0.913058	0.0165183	24.2494	25.1625	24.29	24.1326	24.3257	25.3842	25.2325	24.8708
Q61107	Gbp4	Guanylate-binding protein 4	-2.62786	0.0383963	17.5033	20.1312	17.3263	18.5257	16.658	20.1939	19.9806	20.2191
Q61160	Fadd	FAS-associated death domain protein	-0.618835	0.0463908	20.1821	20.8009	20.4235	20.2163	19.9065	20.8775	20.7458	20.7795
Q61176	Arg1	Arginase-1	19.5784	0.00624737	20.1704	0.591992	17.2321	20.7582	22.5209	0.589552	0.593996	0.592429
Q61233	Lcp1	Plastin-2	1.20201	0.0338787	22.6902	21.4882	22.3165	23.19	22.5641	21.6398	21.4709	21.3539
Q61508	Ecm1	Extracellular matrix protein 1	-1.71994	0.00938374	21.0363	22.7563	21.4141	20.5099	21.185	22.5294	22.65	23.0894
Q61576	Fkbp10	Peptidyl-prolyl cis-trans isomerase FKBP10	1.41103	0.0113342	19.9069	18.4959	19.8862	20.1414	19.693	18.675	18.0384	18.7741
Q61592	Gas6	Growth arrest-specific protein 6	17.9407	0.000162191	18.5263	0.585581	18.9111	18.5491	18.1187	0.582371	0.580662	0.59371
Q61598	Gdi2	Rab GDP dissociation inhibitor beta	0.766131	0.0125363	23.8269	23.0608	23.7565	23.6897	24.0345	22.9985	23.1083	23.0754
Q61635	Ifi47	GTP-binding protein	-1.45906	0.00884424	18.0602	19.5193	18.3828	18.1378	17.66	19.5234	19.1362	19.8981
Q61753	Phgdh	D-3-phosphoglycerate dehydrogenase	2.59456	0.00440661	19.1062	16.5116	19.1924	19.3101	18.816	16.92	15.943	16.6719
Q61768	Kif5b	Kinesin-1 heavy chain	1.34188	0.0142127	21.9403	20.5984	21.7042	21.7683	22.3484	20.6786	20.6652	20.4513
Q61830	Mrc1	Macrophage mannose receptor 1	1.15796	0.0294531	22.0866	20.9287	21.5956	22.1375	22.5268	20.5635	21.0307	21.1917
Q61881	Mcm7	DNA replication licensing factor MCM7	17.9455	0.00130912	18.527	0.581558	19.8271	17.8684	17.8857	0.588208	0.580155	0.576312
Q62009	Postn	Periostin	3.20769	0.00733991	23.936	20.7283	23.474	24.345	23.9889	21.1665	19.8265	21.1919
Q62084	Ppp1r14b	Protein phosphatase 1 regulatory subunit 14B	1.3371	0.0274946	19.2059	17.8688	18.7095	19.7296	19.1787	18.1651	17.7842	17.6571
Q62086	Pon2	Serum paraoxonase/arylesterase 2	0.861142	0.0205553	19.4936	18.6325	19.3476	19.3984	19.7348	18.9864	18.4854	18.4256
Q62148	Aldh1a2	Retinal dehydrogenase 2	1.62523	0.00452022	20.1698	18.5446	19.8426	20.1852	20.4817	18.5719	18.6907	18.3712
Q62266	Sprr1a	Cornifin-A	18.9101	0.000846023	19.4977	0.587551	20.0317	18.397	20.0644	0.585449	0.591186	0.586017
Q62351	Tfrc	Transferrin receptor protein 1	1.5243	0.0293592	20.5045	18.9802	20.4348	20.4109	20.6679	19.2851	18.3812	19.2744
Q62356	Fstl1	Follistatin-related protein 1	1.28051	0.0189616	20.0267	18.7462	19.8594	20.3624	19.8581	19.1066	18.2496	18.8823
Q62433	Ndrg1	Protein NDRG1	-0.706019	0.0237727	21.444	22.1501	21.3847	21.2345	21.7129	22.3891	22.1565	21.9046
Q62465	Vat1	Synaptic vesicle membrane protein VAT-1 homolog	1.43819	0.00298971	22.939	21.5008	22.6806	22.9392	23.1973	21.3589	21.4978	21.6459
Q63918	Cavin2	Caveolae-associated protein 2	-0.681023	0.0486359	22.5122	23.1932	22.4415	22.6466	22.4484	23.2887	23.4439	22.847
Q64282	Ifit1	Interferon-induced protein with tetratricopeptide repeats 1	-1.77445	0.0041883	20.1211	21.8955	20.425	20.0587	19.8796	21.8605	21.8222	22.0039
Q64339	Isg15	Ubiquitin-like protein ISG15	-1.01652	0.0490503	20.7474	21.7639	21.2204	20.7805	20.2414	21.9296	21.3545	22.0078
Q64345	Ifit3	Interferon-induced protein with tetratricopeptide repeats 3	-3.2478	0.00633778	19.061	22.3088	19.2341	19.3312	18.6177	21.8359	21.9362	23.1543
Q64433	Hspe1	10 kDa heat shock protein, mitochondrial	-0.68137	0.00308113	27.18	27.8614	27.1023	27.0988	27.3389	27.8768	27.9579	27.7495
Q64449	Mrc2	C-type mannose receptor 2	1.50859	0.0133112	19.4657	17.9571	19.037	19.9545	19.4056	18.1122	17.5079	18.2514
Q64514	Tpp2	Tripeptidyl-peptidase 2	0.726976	0.0303129	21.5857	20.8587	21.2623	21.6598	21.835	20.7664	21.0552	20.7546
Q64674	Srm	Spermidine synthase	1.21009	0.0220407	20.7598	19.5497	20.2737	20.9896	21.016	19.6088	19.3165	19.7238
Q65CL1	Ctnna3	Catenin alpha-3	-0.870264	0.00298935	21.8607	22.731	22.0064	21.8228	21.7529	22.7243	22.6809	22.7877
Q69ZF3	Gba2	Non-lysosomal glucosylceramidase	20.7456	0.000100553	21.3267	0.581139	21.0976	21.1402	21.7424	0.576945	0.582186	0.584286
Q6A099;Q6DFZ1	Gbf1	Golgi-specific brefeldin A-resistance factor 1 (Fragment);Golgi-specific brefeldin A-resistance factor 1	0.768653	0.0296007	17.5101	16.7415	17.4653	17.7931	17.272	16.7791	16.657	16.7883
Q6IFZ6	Krt77	Keratin, type II cytoskeletal 1b	-1.49715	0.0257266	22.8741	24.3713	23.0544	22.262	23.3061	24.8319	24.4605	23.8215
Q6KCD5	Nipbl	Nipped-B-like protein	-0.815372	0.00386173	24.9673	25.7827	25.1636	24.9126	24.8259	25.6596	25.7677	25.9208
Q6NZR5	Skiv2l	Superkiller viralicidic activity 2-like (S. cerevisiae)	1.21064	0.00366035	18.5497	17.3391	18.2821	18.7932	18.5738	17.5549	17.2736	17.1886
Q6P2B1	Tnpo3	Transportin-3	0.936825	0.0192317	18.9713	18.0345	19.1865	19.0903	18.6372	18.0988	18.3078	17.697
Q6P3A8	Bckdhb	2-oxoisovalerate dehydrogenase subunit beta, mitochondrial	-1.00738	0.000184402	22.7642	23.7716	22.7497	22.6769	22.866	23.8296	23.802	23.6831
Q6P542	Abcf1	ATP-binding cassette sub-family F member 1	1.82242	0.00477481	21.9872	20.1648	21.8859	22.1324	21.9433	19.791	20.3581	20.3452
Q6P5E6	Gga2	ADP-ribosylation factor-binding protein GGA2	1.32125	0.0420468	18.9279	17.6067	19.3852	18.245	19.1537	17.2629	17.9558	17.6013
Q6P6M7	Sepsecs	O-phosphoseryl-tRNA(Sec) selenium transferase	-1.24679	0.0101272	27.0363	28.2831	26.6384	27.2941	27.1764	28.3914	28.4279	28.0299
Q6P8J7	Ckmt2	Creatine kinase S-type, mitochondrial	-0.874065	0.0306507	27.8824	28.7564	27.9775	28.1047	27.5649	28.8048	28.7399	28.7247
Q6PFY1	Fchsd1	F-BAR and double SH3 domains protein 1	17.1147	0.000164331	17.7008	0.586057	17.9843	17.8499	17.2682	0.587121	0.579857	0.591195
Q6PGH2	Jpt2	Jupiter microtubule associated homolog 2	0.841937	0.00836984	19.5448	18.7029	19.8003	19.4156	19.4187	18.5289	18.9234	18.6564
Q6PGL7	Washc2	WASH complex subunit 2	0.655577	0.0215904	19.5161	18.8605	19.3099	19.776	19.4624	19.0679	18.7732	18.7405
Q6VN19	Ranbp10	Ran-binding protein 10	0.692505	0.041811	17.8472	17.1547	17.8991	17.5116	18.1309	17.1607	17.3925	16.9109
Q6XPS7	Tha1	L-threonine aldolase	-0.78619	0.0220506	21.0879	21.8741	21.3037	21.127	20.8328	21.7979	21.9343	21.89
Q6ZQ58;Z4YJT3	Larp1	La-related protein 1	0.690074	0.0112123	17.5153	16.8253	17.6087	17.3148	17.6225	17.0264	16.8229	16.6265
Q6ZWM4	Lsm8	U6 snRNA-associated Sm-like protein LSm8	-0.715654	0.0386354	22.2723	22.9879	22.3838	22.0507	22.3824	22.9506	22.6909	23.3223
Q6ZWQ9	Myl12a	MCG5400	0.647408	0.00300597	22.9025	22.2551	22.795	23.0337	22.8787	22.3343	22.1909	22.24
Q70IV5	Synm	Synemin	1.51854	0.0299177	20.4931	18.9745	20.8413	19.9936	20.6443	19.1756	18.2834	19.4646
Q78J03	Msrb2	Methionine-R-sulfoxide reductase B2, mitochondrial	-0.736975	0.0303169	20.8418	21.5787	20.9152	20.947	20.6631	21.2408	21.7271	21.7684
Q7M6Y3	Picalm	Phosphatidylinositol-binding clathrin assembly protein	1.10608	0.0197486	20.7383	19.6322	20.4979	20.5315	21.1854	19.8896	19.4044	19.6026
Q7TMG8	Nipsnap2	Glioblastoma amplified sequence	-0.704896	0.0383172	23.8621	24.567	24.0793	23.9632	23.5437	24.4598	24.6371	24.604
Q7TMM9	Tubb2a	Tubulin beta-2A chain	1.71816	0.0012199	25.0009	23.2827	24.7201	25.0248	25.2577	23.3449	23.031	23.4722
Q7TPQ3	Shprh	E3 ubiquitin-protein ligase SHPRH	-2.00528	0.00958242	20.9036	22.9088	20.8768	20.8478	20.9861	22.707	22.6748	23.3448
Q80TE0	Rpap1	RNA polymerase II-associated protein 1	-2.00519	0.0444867	19.675	21.6802	19.9052	18.6874	20.4322	22.4903	20.9133	21.6369
Q80TL0	Ppm1e	Protein phosphatase 1E	15.2538	9.29269e-05	15.8422	0.588442	15.8719	15.5737	16.0811	0.591884	0.586645	0.586797
Q80TN4	Dnajc16	DnaJ homolog subfamily C member 16	-1.49755	0.0368699	19.9368	21.4343	19.5357	19.6648	20.6098	21.5252	21.5653	21.2125
Q80U44	Zfyve16	Zinc finger FYVE domain-containing protein 16	-1.72316	0.0219199	17.164	18.8871	16.5781	17.3941	17.5198	18.9945	18.7307	18.9362
Q80UE5	Epb41l2	Band 4.1-like protein 2	16.6176	0.000137268	17.2011	0.583556	16.825	17.299	17.4794	0.590054	0.582662	0.577951
Q80UM7	Mogs	Mannosyl-oligosaccharide glucosidase	-1.11291	0.0204154	19.8027	20.9156	19.9559	19.7771	19.675	20.8189	20.6199	21.3079
Q80UU9	Pgrmc2	Membrane-associated progesterone receptor component 2	1.48588	0.010084	20.4653	18.9795	20.8004	20.5288	20.0669	18.5036	19.2567	19.1781
Q80UY1	Carnmt1	Carnosine N-methyltransferase	-0.692935	0.0451283	18.0928	18.7857	18.3642	17.7401	18.1741	18.6009	18.8917	18.8646
Q80V26	Impad1	Inositol monophosphatase 3	0.755493	0.0152541	19.7846	19.0291	19.8509	19.6717	19.8311	19.213	18.7842	19.0901
Q80W21	Gstm7	Glutathione S-transferase Mu 7	-1.16395	0.00263709	21.4425	22.6064	21.327	21.5436	21.4568	22.424	22.5766	22.8187
Q80W49	Crybg3	Beta/gamma crystallin domain-containing protein 3	0.949245	0.0482626	18.6818	17.7325	18.8371	18.9496	18.2585	18.0757	17.2325	17.8893
Q80W54	Zmpste24	CAAX prenyl protease 1 homolog	1.04163	0.0215928	19.644	18.6024	19.4216	19.8887	19.6217	18.2912	19.0201	18.4959
Q80WB5	Wdyhv1	Protein N-terminal glutamine amidohydrolase	-1.23319	0.012228	18.851	20.0842	18.5527	18.9892	19.011	20.4865	20.0158	19.7501
Q80X50	Ubap2l	Ubiquitin-associated protein 2-like	0.952857	0.0431321	20.6233	19.6705	20.3431	20.4884	21.0385	20.0695	19.7152	19.2268
Q80X90	Flnb	Filamin-B	1.83079	0.0485557	24.5736	22.7428	25.0262	23.8803	24.8142	21.7878	23.5329	22.9077
Q80Y14	Glrx5	Glutaredoxin-related protein 5, mitochondrial	-0.804944	0.0126748	22.5374	23.3423	22.4791	22.3255	22.8076	23.3806	23.1339	23.5125
Q80YC5	F12	Coagulation factor XII	0.671477	0.0459249	19.27	18.5985	19.0562	19.225	19.5288	18.8417	18.7101	18.2438
Q811U4	Mfn1	Mitofusin-1	-0.800613	0.00278026	25.525	26.3256	25.4575	25.6961	25.4214	26.1856	26.3083	26.4828
Q8BFR5	Tufm	Elongation factor Tu, mitochondrial	-0.839159	0.000167917	25.8894	26.7286	25.9617	25.8535	25.853	26.7782	26.6394	26.7681
Q8BFU3	Rnf214	RING finger protein 214	-1.1333	0.0464509	22.9052	24.0385	22.9912	22.47	23.2545	24.4798	24.1909	23.4449
Q8BG32	Psmd11	26S proteasome non-ATPase regulatory subunit 11	0.783968	0.00640025	22.6348	21.8508	22.455	22.788	22.6613	21.9795	21.9442	21.6287
Q8BGA8	Acsm5	Acyl-coenzyme A synthetase ACSM5, mitochondrial	-1.80055	0.0411235	16.6878	18.4883	16.6424	17.5288	15.892	18.0549	18.3177	19.0923
Q8BGK6	Slc7a6	Y+L amino acid transporter 2	3.75712	0.00504745	17.092	13.3349	16.8417	17.6662	16.768	12.7083	14.2756	13.0207
Q8BGN2	D3Ertd751e	UPF0462 protein C4orf33 homolog	-0.938176	0.00210285	19.6395	20.5776	19.7817	19.5053	19.6314	20.5937	20.6357	20.5035
Q8BGR9	Ublcp1	Ubiquitin-like domain-containing CTD phosphatase 1	1.24192	0.0424357	20.0565	18.8146	20.6344	19.839	19.696	18.9361	18.6572	18.8504
Q8BGT6	Micall1	MICAL-like protein 1	1.55922	0.00569542	19.5561	17.9969	19.2044	19.7963	19.6676	18.3711	17.9974	17.6221
Q8BGZ7	Krt75	Keratin, type II cytoskeletal 75	-1.86964	0.0249822	19.3556	21.2253	19.4422	18.6504	19.9744	21.5721	21.0603	21.0434
Q8BH24	Tm9sf4	Transmembrane 9 superfamily member 4	0.806377	0.0454459	19.6941	18.8877	19.8848	19.8993	19.2982	18.5823	19.2622	18.8188
Q8BH95	Echs1	Enoyl-CoA hydratase, mitochondrial	-0.818348	0.00197437	25.3545	26.1729	25.2757	25.5152	25.2727	26.3326	26.1097	26.0763
Q8BHJ9;Z4YM25	Slu7	Pre-mRNA-splicing factor SLU7;Pre-mRNA-splicing factor SLU7 (Fragment)	-0.803212	0.00711006	21.3077	22.1109	21.231	21.2776	21.4145	22.3058	22.0928	21.9341
Q8BHL3	Tbc1d10b	TBC1 domain family member 10B	1.49293	0.036702	17.8198	16.3269	17.698	18.0134	17.748	16.126	15.8824	16.9723
Q8BHL5	Elmo2	Engulfment and cell motility protein 2	17.8759	0.00015102	18.4571	0.581157	18.0211	18.6218	18.7282	0.588247	0.578832	0.576391
Q8BIP0	Dars2	Aspartate--tRNA ligase, mitochondrial	-0.732864	0.0115555	20.8523	21.5852	20.7136	20.781	21.0624	21.6254	21.4996	21.6306
Q8BJ56	Pnpla2	Patatin-like phospholipase domain-containing protein 2	-0.8248	0.0423948	17.6013	18.4261	17.1899	17.9019	17.712	18.2846	18.369	18.6247
Q8BJW6	Eif2a	Eukaryotic translation initiation factor 2A	1.15219	0.0368104	19.0109	17.8587	18.7082	19.5768	18.7477	18.3073	17.5125	17.7563
Q8BK30	Ndufv3	NADH dehydrogenase [ubiquinone] flavoprotein 3, mitochondrial	-1.70709	0.010573	24.5285	26.2356	24.3963	24.1312	25.058	26.4679	25.9241	26.3147
Q8BKZ9	Pdhx	Pyruvate dehydrogenase protein X component, mitochondrial	-0.881777	0.0091295	24.8499	25.7317	24.9538	24.639	24.9569	25.7665	25.7611	25.6674
Q8BLR5	Psd4	PH and SEC7 domain-containing protein 4	-1.77393	0.0353326	17.2285	19.0024	17.1867	16.6294	17.8693	18.9909	18.9033	19.113
Q8BMF3	Me3	NADP-dependent malic enzyme, mitochondrial	-0.622538	0.0446409	22.6257	23.2482	22.632	22.3821	22.8629	23.2253	23.2792	23.2401
Q8BMF4	Dlat	Dihydrolipoyllysine-residue acetyltransferase component of pyruvate dehydrogenase complex, mitochondrial	-0.911643	0.0338304	26.4794	27.3911	26.7805	26.1502	26.5076	27.4186	27.4334	27.3211
Q8BP47	Nars	Asparagine--tRNA ligase, cytoplasmic	1.036	0.00156872	22.3978	21.3618	22.3453	22.2679	22.5802	21.4737	21.3419	21.2697
Q8BPI2	Tmed2	Transmembrane emp24 domain-containing protein 2 (Fragment)	-1.15631	0.00844811	18.9785	20.1348	18.9633	18.7453	19.2268	20.2531	20.3717	19.7796
Q8BQ30	Ppp1r18	Phostensin	0.712301	0.0196857	19.0757	18.3634	19.0316	19.1246	19.071	18.2181	18.2858	18.5863
Q8BRF7	Scfd1	Sec1 family domain-containing protein 1	0.838599	0.00716568	21.1118	20.2732	20.9054	21.3049	21.1251	20.3976	20.2257	20.1963
Q8BT60	Cpne3	Copine-3	0.798075	0.00606661	21.7316	20.9335	21.6889	21.6711	21.8347	21.0705	20.9941	20.7359
Q8BTC1		Uncharacterized protein C12orf73 homolog	-1.26315	0.0323433	19.8573	21.1205	20.3561	19.828	19.388	21.3261	21.0868	20.9486
Q8BTE0	Sdhaf4	Succinate dehydrogenase assembly factor 4, mitochondrial	-0.717658	0.00402289	20.8962	21.6139	20.8852	20.9655	20.8379	21.6083	21.4839	21.7494
Q8BTV2	Cpsf7	Cleavage and polyadenylation specificity factor subunit 7	-1.24471	0.0249593	19.466	20.7107	19.6535	19.3036	19.441	20.5589	20.3751	21.1982
Q8BTY1	Kyat1	Kynurenine--oxoglutarate transaminase 1	-0.949366	0.0121899	21.0722	22.0215	21.0421	20.8408	21.3335	22.1378	21.9823	21.9445
Q8BU33	Ilvbl	Acetolactate synthase-like protein	0.929456	0.033386	19.971	19.0416	20.3981	19.633	19.882	19.2396	18.7832	19.1019
Q8BUY9	Pggt1b	Geranylgeranyl transferase type-1 subunit beta	-0.973485	0.000936456	19.2568	20.2302	19.2366	19.188	19.3457	20.2433	20.0949	20.3525
Q8BVF2	Pdcl3	Phosducin-like protein 3	0.780105	0.0355888	20.2754	19.4953	20.1911	20.2941	20.3409	19.2152	19.7927	19.478
Q8BVQ5	Ppme1	Protein phosphatase methylesterase 1	0.711228	0.0325929	21.2356	20.5244	20.8957	21.4017	21.4095	20.5956	20.7094	20.2681
Q8BVZ1	Plin5	Perilipin-5	-1.33281	0.0310154	19.8282	21.161	20.1263	20.024	19.3342	21.638	21.2707	20.5742
Q8BWF0	Aldh5a1	Succinate-semialdehyde dehydrogenase, mitochondrial	-0.633596	0.00173402	22.6855	23.3191	22.7802	22.7091	22.5673	23.3883	23.2082	23.3609
Q8BWM0	Ptges2	Prostaglandin E synthase 2	-0.839618	0.0460662	21.0051	21.8448	21.2023	21.1569	20.6562	22.2284	21.8617	21.4441
Q8BWR2	Pithd1	PITH domain-containing protein 1	-1.05129	0.00752666	18.2792	19.3305	18.4182	17.9977	18.4216	19.1949	19.4134	19.3832
Q8BWT1	Acaa2	3-ketoacyl-CoA thiolase, mitochondrial	-0.847374	0.0257917	27.8278	28.6752	27.7521	28.105	27.6262	28.7122	28.6538	28.6595
Q8BXN7	Ppm1k	Protein phosphatase 1K, mitochondrial	-1.40195	0.00269085	18.9208	20.3227	18.6773	18.9696	19.1154	20.3715	20.3966	20.2001
Q8BYW9	Eogt	EGF domain-specific O-linked N-acetylglucosamine transferase	1.97351	0.0370328	18.3925	16.4189	18.4659	18.3139	18.3975	16.9496	16.6685	15.6387
Q8BZS9	Dhx32	Putative pre-mRNA-splicing factor ATP-dependent RNA helicase DHX32	2.0622	0.00491422	17.3294	15.2672	17.1443	17.4341	17.4098	15.3487	15.6011	14.8518
Q8BZW8	Nhlrc2	NHL repeat-containing protein 2	0.586014	0.026691	21.4887	20.9026	21.4175	21.5246	21.5239	20.8642	21.1153	20.7284
Q8C052	Map1s	Microtubule-associated protein 1S	1.35126	0.00290384	20.1858	18.8345	20.1011	20.2946	20.1616	18.9247	18.5887	18.9902
Q8C0L9	Gpcpd1	Glycerophosphocholine phosphodiesterase GPCPD1	-0.903671	0.0433299	19.575	20.4787	19.5543	19.919	19.2519	20.6104	20.805	20.0207
Q8C1A9	Abhd18	Protein ABHD18	-1.23322	0.0176725	20.7928	22.0261	21.1615	20.3921	20.8249	22.2288	21.9502	21.8991
Q8C3X2	Ccdc90b	Coiled-coil domain-containing protein 90B, mitochondrial	-0.657033	0.0239881	20.9604	21.6174	20.9941	20.7236	21.1635	21.7168	21.5802	21.5554
Q8C5H8	Nadk2	NAD kinase 2, mitochondrial	-0.595078	0.00340329	20.2721	20.8672	20.3962	20.2079	20.2123	20.9313	20.8352	20.835
Q8C6I2	Sdhaf2	Succinate dehydrogenase assembly factor 2, mitochondrial	-0.830723	0.0204446	21.1868	22.0176	20.9193	21.1405	21.5007	22.0249	22.1935	21.8343
Q8C7X2	Emc1	ER membrane protein complex subunit 1	0.774944	0.0446374	19.7789	19.004	19.9559	19.998	19.3828	18.9314	18.916	19.1645
Q8C845	Efhd2	EF-hand domain-containing protein D2	2.06796	0.0340068	24.4587	22.3907	23.8546	24.2774	25.244	22.3075	22.5344	22.3303
Q8C8U0	Ppfibp1	Liprin-beta-1	0.722946	0.0264213	19.7836	19.0607	19.7064	19.7226	19.9219	19.3241	19.0618	18.7962
Q8C9W3	Adamts2	A disintegrin and metalloproteinase with thrombospondin motifs 2	18.3247	0.00010691	18.9083	0.583591	18.843	19.2643	18.6176	0.582191	0.585901	0.58268
Q8CAQ8	Immt	MICOS complex subunit Mic60	-0.794209	0.010178	25.6429	26.4371	25.7886	25.4739	25.6662	26.4724	26.4376	26.4013
Q8CBY0	Gatc	Glutamyl-tRNA(Gln) amidotransferase subunit C, mitochondrial	-0.606998	0.0416734	20.1262	20.7332	20.1049	20.3167	19.957	20.9565	20.8207	20.4224
Q8CC88	Vwa8	von Willebrand factor A domain-containing protein 8	-1.01122	0.00727913	22.791	23.8022	22.8292	22.8212	22.7226	23.6236	24.0039	23.7791
Q8CCK0	H2afy2	Core histone macro-H2A.2	-0.791983	0.0368988	19.3297	20.1216	19.5901	19.085	19.3139	20.1514	19.763	20.4505
Q8CCX5	Krt222	Keratin-like protein KRT222	-0.619027	0.0109342	23.0674	23.6864	22.8909	23.1804	23.1309	23.7886	23.7899	23.4809
Q8CE80	Cast	Calpastatin	0.890409	0.0169701	21.6528	20.7624	21.4064	21.9161	21.6359	20.8279	20.6552	20.8041
Q8CF66	Lamtor4	Ragulator complex protein LAMTOR4	0.785513	0.00404717	21.4364	20.6509	21.2723	21.5732	21.4638	20.67	20.7202	20.5626
Q8CFE6	Slc38a2	Sodium-coupled neutral amino acid transporter 2	2.40543	0.0101436	20.2889	17.8835	19.8352	19.9622	21.0693	17.8877	18.3208	17.4419
Q8CFX3	Pcdh1	Protocadherin 1	-1.08332	0.0310299	19.5348	20.6181	19.4704	19.9891	19.145	20.6498	20.4026	20.802
Q8CG76	Akr7a2	Aflatoxin B1 aldehyde reductase member 2	-0.799288	0.000452255	22.6289	23.4282	22.5978	22.5565	22.7323	23.408	23.3754	23.5011
Q8CGY6	Unc45b	Protein unc-45 homolog B	0.84489	0.014207	21.9753	21.1305	21.9163	22.2476	21.7621	21.2908	21.2582	20.8423
Q8CHS7	Dhrs7c	Dehydrogenase/reductase SDR family member 7C	-0.951621	0.0183002	19.2264	20.178	18.8909	19.3792	19.4091	20.2038	20.2819	20.0484
Q8CI61	Bag4	BAG family molecular chaperone regulator 4	16.4541	0.000109607	17.0335	0.579389	17.1009	16.7069	17.2925	0.582427	0.578039	0.577701
Q8CIE4	Parp10	Poly [ADP-ribose] polymerase	-1.7394	0.018396	18.0941	19.8335	18.6721	18.0914	17.5187	20.1902	19.6302	19.68
Q8CIH5	Plcg2	1-phosphatidylinositol 4,5-bisphosphate phosphodiesterase gamma-2	1.8326	0.00534454	19.2204	17.3878	19.5035	19.353	18.8048	16.9948	17.3206	17.8481
Q8JZN5	Acad9	Acyl-CoA dehydrogenase family member 9, mitochondrial	-0.660844	0.0386738	22.717	23.3779	22.9097	22.8498	22.3916	23.3143	23.5308	23.2885
Q8JZZ6	Ammecr1l	AMMECR1-like protein	-0.795685	0.0498602	19.8754	20.6711	19.5675	20.0903	19.9684	21.1044	20.5503	20.3585
Q8K009	Aldh1l2	Mitochondrial 10-formyltetrahydrofolate dehydrogenase	-0.605314	0.0087162	19.8018	20.4071	19.8463	19.8927	19.6663	20.5432	20.455	20.2231
Q8K031	Stard8	StAR-related lipid transfer protein 8	-0.916482	0.0294712	27.9733	28.8898	28.0033	27.6798	28.2369	29.2179	28.492	28.9595
Q8K0B2	Lmbrd1	Probable lysosomal cobalamin transporter	1.11871	0.0180701	20.3512	19.2325	20.0921	20.6408	20.3209	19.2483	19.2606	19.1887
Q8K0C8	Cox19	Cytochrome c oxidase assembly protein COX19	-0.587701	0.0395221	20.3048	20.8925	20.608	20.1303	20.1762	20.85	21.0809	20.7467
Q8K0L0	Asb2	Ankyrin repeat and SOCS box protein 2	1.65719	4.29571e-05	18.4728	16.8156	18.5109	18.3957	18.5117	16.7066	16.8501	16.8901
Q8K124	Plekho2	Pleckstrin homology domain-containing family O member 2	0.898297	0.0243436	19.5972	18.6989	19.2473	19.7981	19.7462	19.0269	18.3894	18.6804
Q8K157	Galm	Aldose 1-epimerase	-0.893388	0.0154936	20.946	21.8394	20.7585	20.9057	21.1739	21.8201	21.8136	21.8845
Q8K1B8	Fermt3	Fermitin family homolog 3	1.82618	0.0013071	19.602	17.7758	19.5505	19.6203	19.6352	17.7783	17.9332	17.6159
Q8K1J5	Sde2	Replication stress response regulator SDE2	-1.60255	0.00181865	17.1292	18.7318	17.3715	17.1582	16.858	18.8625	18.7763	18.5566
Q8K1R3	Pnpt1	Polyribonucleotide nucleotidyltransferase 1, mitochondrial	-0.618844	0.0386135	20.1388	20.7577	20.3398	20.241	19.8357	20.7322	20.6416	20.8992
Q8K1Z0	Coq9	Ubiquinone biosynthesis protein COQ9, mitochondrial	-1.24112	0.00339596	25.057	26.2981	25.2483	24.785	25.1379	26.3837	26.3816	26.1291
Q8K245	Uvrag	UV radiation resistance associated protein	21.3749	0.000313266	21.9561	0.581208	21.7318	21.4415	22.6952	0.575824	0.575701	0.5921
Q8K2B3	Sdha	Succinate dehydrogenase [ubiquinone] flavoprotein subunit, mitochondrial	-0.693519	0.000570754	26.2905	26.984	26.3601	26.213	26.2983	26.9587	26.9609	27.0324
Q8K2Q5	Chchd7	Coiled-coil-helix-coiled-coil-helix domain-containing protein 7	-0.955055	0.0118897	20.1751	21.1301	20.0452	20.4184	20.0616	21.1114	21.1904	21.0886
Q8K3C3	Lzic	Protein LZIC	-0.681458	0.044519	22.1734	22.8549	21.9635	22.0516	22.5052	22.806	22.9646	22.7941
Q8K3J1	Ndufs8	NADH dehydrogenase [ubiquinone] iron-sulfur protein 8, mitochondrial	-0.933874	0.0037479	24.775	25.7089	24.6598	24.7174	24.9477	25.7775	25.6579	25.6912
Q8K3W2	Lrrc10	Leucine-rich repeat-containing protein 10	0.878514	0.0119623	20.0066	19.1281	19.8498	19.8765	20.2935	19.244	19.1563	18.9841
Q8K4F5	Abhd11	Protein ABHD11	-0.591541	0.021567	22.465	23.0566	22.6155	22.5329	22.2468	22.9689	23.078	23.1228
Q8K4T5;Q99N12	Dusp19	Dual specificity protein phosphatase 19;Dual specificity phosphatase 19	1.01052	0.000137373	27.434	26.4235	27.3387	27.5151	27.4483	26.4163	26.502	26.3522
Q8QZR5	Gpt	Alanine aminotransferase 1	-1.00778	0.000995357	21.0221	22.0299	20.8936	21.1363	21.0365	22.1961	21.988	21.9057
Q8R086	Suox	Sulfite oxidase, mitochondrial	-0.759114	0.0334455	21.4333	22.1924	21.6805	21.0815	21.5379	22.3803	22.0883	22.1087
Q8R0F8	Fahd1	Acylpyruvase FAHD1, mitochondrial	-1.1127	0.00449692	19.7259	20.8386	19.9829	19.5765	19.6184	20.7217	20.9577	20.8365
Q8R104	Sirt3	NAD-dependent protein deacetylase sirtuin-3	-0.592632	0.038912	20.6809	21.2735	20.8437	20.629	20.5701	21.1709	21.5705	21.0793
Q8R138	Tmem119	Transmembrane protein 119	18.4828	0.000151267	19.066	0.58319	18.9891	19.4938	18.7152	0.578109	0.592736	0.578724
Q8R1F1	Fam129b	Niban-like protein 1	1.21322	0.0325402	19.951	18.7378	19.481	20.2967	20.0752	18.8495	18.6718	18.692
Q8R1G2	Cmbl	Carboxymethylenebutenolidase homolog	-0.779972	0.0240741	20.9296	21.7095	20.9677	20.6191	21.2019	21.8741	21.5027	21.7518
Q8R2Q8	Bst2	Bone marrow stromal antigen 2	-2.24988	0.0144491	18.297	20.5469	18.9815	18.0881	17.8215	20.3823	20.4516	20.8069
Q8R2U6	Nudt4	Diphosphoinositol polyphosphate phosphohydrolase 2	-0.759755	0.0448399	19.799	20.5587	19.8473	19.7299	19.8197	20.819	20.2237	20.6335
Q8R2Y2	Mcam	Cell surface glycoprotein MUC18	0.843626	0.00712452	21.751	20.9074	21.7858	21.7118	21.7555	20.9521	20.7428	21.0274
Q8R2Y3	Dolk	Dolichol kinase	16.0308	0.000106921	16.6161	0.585287	16.4034	16.5004	16.9443	0.58019	0.582332	0.593338
Q8R4N0	Clybl	Citramalyl-CoA lyase, mitochondrial	-0.940664	0.00109139	23.9149	24.8555	24.0706	23.8757	23.7984	24.8136	24.972	24.7811
Q8R570	Snap47	Synaptosomal-associated protein 47	0.75899	0.0142059	18.9707	18.2118	18.956	18.9686	18.9877	18.3982	18.1343	18.1028
Q8R5A0	Smyd2	N-lysine methyltransferase SMYD2	1.48045	0.00828095	20.3888	18.9084	20.4423	20.3372	20.3871	18.6821	19.1958	18.8472
Q8R5J9	Arl6ip5	PRA1 family protein 3	1.02116	0.0303385	23.0444	22.0232	23.4309	23.0763	22.6259	21.722	22.4042	21.9435
Q8R5L1	C1qbp	Complement component 1 Q subcomponent-binding protein, mitochondrial	-1.29129	0.0322884	23.6689	24.9602	23.1271	23.7799	24.0997	24.753	24.9843	25.1432
Q8VC28	Akr1c13	Aldo-keto reductase family 1 member C13	-17.2921	7.338e-05	0.58805	17.8801	0.583895	0.589632	0.590623	17.7599	18.1752	17.7053
Q8VC49	Ifi27l2b	Interferon alpha-inducible protein 27-like protein 2B	15.4182	0.000639783	16.0047	0.586464	16.1029	15.285	16.6262	0.59162	0.582748	0.585024
Q8VCA8	Scrn2	Secernin-2	-0.822483	0.0183668	20.7566	21.5791	21.0515	20.6005	20.6179	21.5723	21.315	21.8501
Q8VCG1;Q9CQ43	Dut	Deoxyuridine triphosphatase	-1.0874	0.0339247	19.3653	20.4527	19.5659	19.6922	18.8377	20.7146	20.5113	20.1322
Q8VCR3	Tmem242	Transmembrane protein 242	-0.712257	0.0146186	18.8733	19.5856	18.9719	18.8817	18.7665	19.8294	19.4645	19.463
Q8VCS3	Fam20b	Glycosaminoglycan xylosylkinase	1.26182	0.0121778	17.7067	16.4449	17.9909	17.7682	17.361	16.1156	16.8559	16.363
Q8VCT4	Ces1d	Carboxylesterase 1D	-1.15213	0.00395433	20.6931	21.8452	20.7681	20.5238	20.7873	22.0759	21.8588	21.6009
Q8VD75	Hip1	Huntingtin-interacting protein 1	-0.859655	0.0274196	23.9325	24.7921	24.2372	23.9177	23.6426	24.8375	24.864	24.675
Q8VDD5	Myh9	Myosin-9	1.05651	0.0371118	23.5359	22.4794	23.5266	23.9481	23.1332	22.3969	22.6192	22.4222
Q8VDI9	Alg9	Alpha-1,2-mannosyltransferase ALG9	-0.758949	0.0381347	19.7643	20.5233	19.571	20.0681	19.6539	20.4556	20.8808	20.2334
Q8VDJ3	Hdlbp	Vigilin	1.00928	0.0404921	21.1311	20.1219	21.0336	21.4612	20.8986	20.649	19.8666	19.8499
Q8VDM4	Psmd2	26S proteasome non-ATPase regulatory subunit 2	0.786879	0.00121772	22.6926	21.9057	22.6772	22.656	22.7446	21.8716	22.0135	21.8321
Q8VDP3	Mical1	[F-actin]-monooxygenase MICAL1	1.62873	0.00113072	19.0252	17.3964	18.7418	19.2141	19.1196	17.6456	17.2719	17.2718
Q8VDQ1	Ptgr2	Prostaglandin reductase 2	-0.662077	0.0324263	23.2852	23.9473	23.3258	23.0952	23.4346	24.2346	23.6843	23.9229
Q8VE38	Oxnad1	Oxidoreductase NAD-binding domain-containing protein 1	-0.762968	0.0320486	21.1527	21.9157	21.2135	21.4344	20.8101	21.8768	22.1296	21.7406
Q8VE73	Cul7	Cullin-7	19.8233	0.000425139	20.4139	0.590663	21.2207	20.1269	19.8942	0.585575	0.592871	0.593542
Q8VE95		UPF0598 protein C8orf82 homolog	-0.720502	0.0045957	22.3603	23.0808	22.2665	22.4529	22.3615	23.1187	23.2128	22.9108
Q8VEB4	Pla2g15	Group XV phospholipase A2	2.28168	0.000912425	19.5059	17.2242	19.5689	19.5834	19.3654	16.9351	17.3579	17.3796
Q8VED5	Krt79	Keratin, type II cytoskeletal 79	-0.822649	0.0338276	22.8622	23.6848	22.6014	22.9733	23.0118	23.9473	23.818	23.2891
Q8VHC3	Selenom	Selenoprotein M	1.65157	0.00120594	19.9101	18.2585	19.8155	19.7843	20.1304	18.2091	18.0315	18.5349
Q8VHX6	Flnc	Filamin-C	2.36183	0.00144694	26.2239	23.862	26.4176	25.8616	26.3923	24.0102	23.8822	23.6937
Q91UZ5	Impa2	Inositol monophosphatase 2	-1.16095	0.00100337	19.5758	20.7368	19.5156	19.6815	19.5303	20.9116	20.6739	20.6247
Q91V04	Tram1	Translocating chain-associated membrane protein 1	17.6737	1.93813e-05	18.261	0.587256	18.123	18.3929	18.267	0.586613	0.589652	0.585502
Q91V64	Isoc1	Isochorismatase domain-containing protein 1	-0.767512	0.0142211	21.0306	21.7981	21.2979	20.9337	20.8601	21.9829	21.8507	21.5606
Q91VD9	Ndufs1	NADH-ubiquinone oxidoreductase 75 kDa subunit, mitochondrial	-0.859406	0.00207494	26.3665	27.2259	26.281	26.3085	26.51	27.2237	27.2872	27.1669
Q91VM9	Ppa2	Inorganic pyrophosphatase 2, mitochondrial	-0.838507	0.00501615	23.3675	24.206	23.4307	23.1666	23.5051	24.1315	24.42	24.0663
Q91VU6	Dcaf11	DDB1- and CUL4-associated factor 11	-0.847682	0.0217157	19.2304	20.0781	19.1222	19.106	19.4629	20.0742	19.772	20.388
Q91WC0	Setd3	Histone-lysine N-methyltransferase setd3	0.951564	0.0250973	18.9012	17.9496	19.0529	19.1604	18.4902	18.0461	18.0989	17.704
Q91WD5	Ndufs2	NADH dehydrogenase [ubiquinone] iron-sulfur protein 2, mitochondrial	-0.865514	0.00369956	25.7947	26.6602	25.9407	25.5949	25.8485	26.7159	26.7404	26.5243
Q91XD7	Creld1	Cysteine-rich with EGF-like domain protein 1	1.74616	0.0398114	17.9459	16.1997	18.5857	17.1509	18.1012	15.8316	16.998	15.7697
Q91XH6	Vti1b	Vesicle transport through interaction with t-SNAREs 1B homolog	0.740547	0.00213586	19.4896	18.7491	19.5294	19.5715	19.3681	18.622	18.734	18.8913
Q91YE8	Synpo2	Synaptopodin-2	0.618606	0.0422004	21.9028	21.2842	22.03	22.1002	21.5783	21.5004	21.2497	21.1026
Q91YJ2	Snx4	Sorting nexin-4	0.908823	0.030085	18.6588	17.75	18.4895	18.6982	18.7888	18.0779	17.386	17.7862
Q91YJ5	Mtif2	Translation initiation factor IF-2, mitochondrial	-1.44158	0.00268033	19.2096	20.6512	19.4796	19.1477	19.0015	20.539	20.6187	20.7959
Q91YR1	Twf1	Twinfilin-1	0.828031	0.0351629	20.8246	19.9966	20.4451	21.1127	20.9159	20.1868	19.8994	19.9035
Q91ZA3	Pcca	Propionyl-CoA carboxylase alpha chain, mitochondrial	-0.785584	0.00173177	23.6788	24.4644	23.8114	23.6388	23.5863	24.5398	24.4261	24.4272
Q91ZJ5	Ugp2	UTP--glucose-1-phosphate uridylyltransferase	-0.729998	0.0453405	24.2075	24.9375	23.8754	24.2657	24.4813	25.0354	24.9103	24.8667
Q921G7	Etfdh	Electron transfer flavoprotein-ubiquinone oxidoreductase, mitochondrial	-0.827577	0.0160104	25.8454	26.673	25.9941	25.7229	25.8192	26.9426	26.4241	26.6523
Q921H9	Coa7	Cytochrome c oxidase assembly factor 7	-0.822801	0.00978492	20.5058	21.3286	20.5054	20.5043	20.5076	21.4922	21.2573	21.2363
Q921M7	Fam49b	Protein FAM49B	0.942744	0.00648862	20.7098	19.767	20.6714	20.9084	20.5496	19.4943	19.9043	19.9026
Q921X9	Pdia5	Protein disulfide-isomerase A5	16.1581	0.00164965	16.7484	0.590287	15.5774	17.8506	16.8171	0.586752	0.593859	0.590251
Q922H2	Pdk3	[Pyruvate dehydrogenase (acetyl-transferring)] kinase isozyme 3, mitochondrial	2.12832	0.0014954	19.0644	16.9361	18.7713	18.9769	19.4451	17.2871	16.8741	16.6471
Q922Y1	Ubxn1	UBX domain-containing protein 1	0.938554	0.00210134	22.429	21.4904	22.4183	22.4301	22.4386	21.4288	21.5808	21.4617
Q923G2	Polr2h	DNA-directed RNA polymerases I, II, and III subunit RPABC3	1.81001	0.0416689	19.5514	17.7414	19.1302	19.7627	19.7614	16.9818	18.5709	17.6716
Q99J83	Atg5	Autophagy protein 5	-1.22149	0.0116918	18.8792	20.1007	19.2145	18.4902	18.9328	20.4213	19.9573	19.9235
Q99JB8	Pacsin3	Protein kinase C and casein kinase II substrate protein 3	1.22913	0.0112624	22.9704	21.7412	22.5984	23.3164	22.9962	21.7379	21.9794	21.5064
Q99JI1	Mustn1	Musculoskeletal embryonic nuclear protein 1	-0.854642	0.0051803	18.681	19.5356	18.603	18.8026	18.6374	19.3465	19.5408	19.7197
Q99JI4	Psmd6	26S proteasome non-ATPase regulatory subunit 6	0.698217	0.00109074	22.5459	21.8477	22.6472	22.4434	22.5471	21.7429	21.9451	21.855
Q99JY9	Actr3	Actin-related protein 3	0.803561	0.00604032	22.707	21.9035	22.6747	22.7324	22.7141	21.9481	21.76	22.0024
Q99K23	Ufsp2	Ufm1-specific protease 2	1.19789	0.0178614	19.3764	18.1785	19.3409	19.0763	19.7119	18.3829	18.4432	17.7094
Q99K41	Emilin1	EMILIN-1	1.68484	0.00385911	21.5222	19.8374	21.2304	21.4235	21.9128	20.0982	19.7476	19.6662
Q99KK7	Dpp3	Dipeptidyl peptidase 3	0.668056	0.0292024	20.8703	20.2022	20.6848	20.8361	21.0898	20.2042	20.2176	20.1848
Q99KP3	Cryl1	Lambda-crystallin homolog	-2.95259	0.00373354	18.1052	21.0578	18.0048	17.9973	18.3136	20.8751	20.7087	21.5896
Q99KQ4	Nampt	Nicotinamide phosphoribosyltransferase	-1.6416	0.00277503	22.5515	24.1931	22.346	22.9123	22.3961	24.3143	24.3163	23.9486
Q99KR7	Ppif	Peptidyl-prolyl cis-trans isomerase F, mitochondrial	-1.43832	0.00142526	24.5014	25.9397	24.4072	24.3295	24.7675	26.0339	25.7344	26.0509
Q99KV1	Dnajb11	DnaJ homolog subfamily B member 11	0.811229	0.0382999	21.2427	20.4315	21.3014	21.4255	21.0012	20.6524	20.0176	20.6244
Q99L13	Hibadh	3-hydroxyisobutyrate dehydrogenase, mitochondrial	-0.777208	0.00686405	24.365	25.1422	24.3879	24.3209	24.3861	25.2801	25.0049	25.1415
Q99LC2	Cstf1	Cleavage stimulation factor subunit 1	0.99042	0.00230898	19.0409	18.0505	18.8603	19.0326	19.2299	18.2267	17.9687	17.956
Q99LC3	Ndufa10	NADH dehydrogenase [ubiquinone] 1 alpha subcomplex subunit 10, mitochondrial	-0.722384	0.0398023	25.9323	26.6546	26.2245	25.8613	25.7109	26.6841	26.6626	26.6173
Q99LC5	Etfa	Electron transfer flavoprotein subunit alpha, mitochondrial	-1.12105	0.0137799	27.1895	28.3105	27.5328	26.9653	27.0702	28.3469	28.1776	28.407
Q99LJ6	Gpx7	Glutathione peroxidase 7	1.49877	0.0240187	20.0114	18.5126	19.7822	20.2876	19.9643	18.5777	17.9491	19.011
Q99M31	Hspa14	Heat shock 70 kDa protein 14	-0.754068	0.0384785	22.1714	22.9254	22.1639	21.8521	22.4981	22.9423	23.069	22.765
Q99ME6	Atp1b4	Protein ATP1B4	-0.862617	0.0143821	19.0568	19.9194	19.3534	19.006	18.8109	19.6987	20.0431	20.0163
Q99NB1	Acss1	Acetyl-coenzyme A synthetase 2-like, mitochondrial	-0.685098	0.00566166	23.4568	24.1419	23.577	23.5034	23.29	24.2452	24.2227	23.9578
Q99P30	Nudt7	Peroxisomal coenzyme A diphosphatase NUDT7	-1.18503	0.0360943	21.2916	22.4766	20.7692	21.3118	21.7938	22.3381	22.8337	22.258
Q99P72	Rtn4	Reticulon-4	2.74212	0.0117089	23.9343	21.1922	23.4914	23.7295	24.582	21.1999	21.0721	21.3045
Q99PG2	Ogfr	Opioid growth factor receptor	-0.968691	0.0432404	20.0652	21.0339	20.1247	19.5958	20.4751	21.1814	20.7643	21.1559
Q99PT1	Arhgdia	Rho GDP-dissociation inhibitor 1	0.872914	0.0309884	24.5452	23.6722	24.2739	24.5171	24.8444	23.2807	23.9643	23.7717
Q99PU7	Bap1	Ubiquitin carboxyl-terminal hydrolase BAP1	20.4684	0.000805434	21.0609	0.592495	20.0218	21.1292	22.0319	0.591007	0.592071	0.594408
Q9CPP6	Ndufa5	NADH dehydrogenase [ubiquinone] 1 alpha subcomplex subunit 5	-0.995477	0.000466277	24.769	25.7645	24.7846	24.878	24.6444	25.6798	25.8948	25.7189
Q9CPU2	Ndufb2	NADH dehydrogenase [ubiquinone] 1 beta subcomplex subunit 2, mitochondrial	-0.892	0.00789127	23.4082	24.3002	23.5818	23.4959	23.1469	24.3257	24.4962	24.0787
Q9CPU4	Mgst3	Microsomal glutathione S-transferase 3	-0.779728	0.0462771	22.4843	23.264	22.895	22.3833	22.1745	22.9866	23.4154	23.3899
Q9CPY7	Lap3	Cytosol aminopeptidase	-0.701643	0.0133683	22.417	23.1186	22.4724	22.3897	22.3887	23.2801	22.944	23.1316
Q9CQ02	Commd4	COMM domain-containing protein 4	1.22013	0.0312303	20.1877	18.9676	20.2248	20.313	20.0253	19.4723	18.7933	18.6371
Q9CQ22	Lamtor1	Ragulator complex protein LAMTOR1	0.798407	0.0144396	19.44	18.6416	19.6154	19.5396	19.1651	18.5422	18.4767	18.906
Q9CQ54	Ndufc2	NADH dehydrogenase [ubiquinone] 1 subunit C2	-0.959881	0.0238981	24.5229	25.4828	24.8365	24.3717	24.3606	25.5022	25.4397	25.5065
Q9CQ62	Decr1	2,4-dienoyl-CoA reductase, mitochondrial	-0.807058	0.0171716	26.337	27.1441	26.4024	26.5459	26.0628	27.0501	27.1143	27.2678
Q9CQB5	Cisd2	CDGSH iron-sulfur domain-containing protein 2	0.791364	0.0196012	22.0022	21.2109	22.2258	22.0287	21.7523	21.1235	21.22	21.2891
Q9CQH3	Ndufb5	NADH dehydrogenase [ubiquinone] 1 beta subcomplex subunit 5, mitochondrial	-0.704087	0.0286351	26.076	26.7801	26.2925	26.1433	25.7922	26.7635	26.8889	26.6878
Q9CQR4	Acot13	Acyl-coenzyme A thioesterase 13	-0.940241	0.0339541	25.9373	26.8775	26.0251	26.1946	25.5921	26.6961	26.6072	27.3292
Q9CQW0	Emc6	ER membrane protein complex subunit 6	2.60793	0.0481869	23.2291	20.6212	23.6652	23.4322	22.5901	21.4799	19.2216	21.1621
Q9CR27;S4R287	Washc3	WASH complex subunit 3	1.37039	0.0192697	18.3745	17.0041	18.5064	18.7044	17.9127	16.8253	17.5319	16.6551
Q9CR42	Ankrd1	Ankyrin repeat domain-containing protein 1	0.987799	0.016241	21.3377	20.3499	21.3775	21.2565	21.3791	20.5648	20.4186	20.0662
Q9CR60	Golt1b	Vesicle transport protein GOT1B	1.05712	0.00648877	19.3006	18.2435	19.4929	19.3873	19.0217	18.1339	18.4	18.1966
Q9CR68	Uqcrfs1	Cytochrome b-c1 complex subunit Rieske, mitochondrial	-1.06806	0.00845085	26.9472	28.0152	27.1044	27.0953	26.6418	28.1135	27.8595	28.0727
Q9CR76	Tmem186	Transmembrane protein 186	-1.15581	0.0156635	19.0203	20.1761	19.4347	18.7212	18.905	20.1501	19.9702	20.4081
Q9CR86	Carhsp1	Calcium-regulated heat stable protein 1	1.18222	0.000191337	21.6641	20.4818	21.6341	21.5684	21.7897	20.4793	20.3864	20.5798
Q9CR95	Necap1	Adaptin ear-binding coat-associated protein 1	1.00866	0.0373784	20.8247	19.8161	20.5869	20.6337	21.2537	19.903	19.8014	19.7439
Q9CRA7	Atp5s	ATP synthase subunit s, mitochondrial	-1.45041	0.0383488	22.2634	23.7138	22.2836	21.6255	22.8812	24.1586	23.8328	23.1501
Q9CRB8	Mtfp1	Mitochondrial fission process protein 1	-1.14944	0.000569695	23.6693	24.8187	23.7704	23.5344	23.703	24.7701	24.9839	24.7021
Q9CRC9	Gnpda2	Glucosamine-6-phosphate isomerase 2	-2.28692	0.00583357	18.548	20.8349	18.2935	18.4366	18.9139	21.2668	20.9974	20.2407
Q9CRY7	Gdpd1	Lysophospholipase D GDPD1	4.77202	0.0068817	21.3222	16.5501	22.3753	20.3364	21.2548	16.0374	16.7583	16.8547
Q9CVB6	Arpc2	Actin-related protein 2/3 complex subunit 2	0.652283	0.0198146	19.7511	19.0988	19.4965	19.9369	19.8199	19.181	19.2282	18.8872
Q9CWQ0	Dph5	Diphthine methyl ester synthase	22.8654	0.000579728	23.4471	0.581771	24.1193	23.8669	22.3552	0.579034	0.580094	0.586183
Q9CWS0	Ddah1	N(G),N(G)-dimethylarginine dimethylaminohydrolase 1	-1.05149	0.0138649	20.4724	21.5239	20.3888	20.3224	20.7059	21.3682	21.304	21.8994
Q9CX30	Yif1b	Protein YIF1B	1.69749	0.00766942	20.754	19.0565	20.9202	20.9072	20.4345	19.0376	19.0277	19.1041
Q9CXA2	L3hypdh	Trans-L-3-hydroxyproline dehydratase	-0.723276	0.0410658	18.8858	19.6091	19.0575	19.038	18.562	19.6806	19.5831	19.5636
Q9CXE7	Tmed5	Transmembrane emp24 domain-containing protein 5	0.70043	0.0164733	21.1238	20.4234	21.2023	21.2899	20.8793	20.3932	20.5394	20.3377
Q9CXI0	Coq5	2-methoxy-6-polyprenyl-1,4-benzoquinol methylase, mitochondrial	-0.682554	0.0159726	22.6052	23.2877	22.5253	22.7759	22.5143	23.4856	23.333	23.0446
Q9CXV1	Sdhd	Succinate dehydrogenase [ubiquinone] cytochrome b small subunit, mitochondrial	-0.667423	0.0104806	23.2995	23.9669	23.4708	23.2571	23.1706	24.0231	24.1248	23.7528
Q9CY16	Mrps28	28S ribosomal protein S28, mitochondrial	-0.831606	0.00275329	19.6063	20.4379	19.6579	19.4259	19.7351	20.5838	20.4353	20.2946
Q9CY50	Ssr1	Translocon-associated protein subunit alpha	0.682094	0.0420213	21.1119	20.4298	20.7819	21.4042	21.1495	20.2972	20.6617	20.3305
Q9CYT6	Cap2	Adenylyl cyclase-associated protein 2	0.667911	0.0256575	22.5184	21.8505	22.6345	22.2251	22.6957	22.033	21.7449	21.7738
Q9CZ13	Uqcrc1	Cytochrome b-c1 complex subunit 1, mitochondrial	-0.715778	0.00785741	27.0775	27.7933	27.196	27.0925	26.944	27.7205	28.0064	27.6528
Q9CZE3	Rab32	Ras-related protein Rab-32	17.0814	5.13509e-06	17.6659	0.584495	17.7442	17.6294	17.6242	0.587131	0.583059	0.583295
Q9CZH7	Mxra7	Matrix-remodeling-associated protein 7	1.42601	0.0314138	20.0249	18.5989	20.5102	20.0278	19.5367	18.3627	18.1827	19.2512
Q9CZU6	Cs	Citrate synthase, mitochondrial	-0.69191	0.0341464	26.426	27.1179	26.4917	26.6247	26.1616	27.0735	27.1547	27.1255
Q9D020	Nt5c3a	Cytosolic 5'-nucleotidase 3A	-1.31396	0.0421221	21.691	23.005	21.1815	21.7031	22.1884	23.0933	22.9192	23.0023
Q9D023	Mpc2	Mitochondrial pyruvate carrier 2	-0.760295	0.0332868	24.8192	25.5795	25.0695	24.8382	24.5499	25.5473	25.6348	25.5564
Q9D051	Pdhb	Pyruvate dehydrogenase E1 component subunit beta, mitochondrial	-0.970492	0.00133071	26.6528	27.6233	26.6957	26.4801	26.7825	27.7079	27.48	27.6819
Q9D0B0	Srsf9	Serine/arginine-rich splicing factor 9	-1.96799	0.00232014	19.3281	21.2961	19.0175	19.6256	19.3412	20.9212	21.3104	21.6567
Q9D0J4	Arl2	ADP-ribosylation factor-like protein 2	1.06561	0.0059767	19.6325	18.5669	19.4081	19.9184	19.5709	18.7607	18.3612	18.5788
Q9D0S9	Hint2	Histidine triad nucleotide-binding protein 2, mitochondrial	-0.792856	0.00953278	24.0308	24.8236	24.1554	23.8759	24.061	24.8403	24.5964	25.0342
Q9D0W5	Ppil1	Peptidyl-prolyl cis-trans isomerase-like 1	-0.719395	0.035024	20.7937	21.5131	20.9629	20.6855	20.7327	21.6388	21.1714	21.7292
Q9D154	Serpinb1a	Leukocyte elastase inhibitor A	3.35989	0.0160856	22.563	19.2031	21.6741	22.9788	23.0362	19.1553	19.1492	19.305
Q9D172	D10Jhu81e	ES1 protein homolog, mitochondrial	-0.743112	0.00144443	26.2877	27.0308	26.4184	26.1943	26.2503	27.0792	27.0727	26.9404
Q9D1I2	Card19	Caspase recruitment domain-containing protein 19	0.826899	0.0368584	20.8227	19.9958	21.1086	20.8537	20.5057	20.0665	19.9818	19.939
Q9D1I5	Mcee	Methylmalonyl-CoA epimerase, mitochondrial	-1.02922	0.00217529	21.3096	22.3388	21.1749	21.2389	21.515	22.4041	22.4103	22.2021
Q9D1M1	Polr1d	DNA-directed RNA polymerases I and III subunit RPAC2	-0.978223	0.0117203	17.3128	18.291	17.5407	17.031	17.3666	18.5531	18.3284	17.9915
Q9D2E2	Toe1	Target of EGR1 protein 1	14.7061	0.000451287	15.2945	0.588387	15.4857	15.7148	14.683	0.58052	0.590521	0.594122
Q9D3D9	Atp5f1d	ATP synthase subunit delta, mitochondrial	-0.820146	0.0129941	24.4952	25.3154	24.4688	24.276	24.7409	25.4304	25.316	25.1998
Q9D404	Oxsm	3-oxoacyl-[acyl-carrier-protein] synthase, mitochondrial	-0.759888	0.00223961	20.9242	21.6841	21.0778	20.8568	20.8381	21.668	21.608	21.7763
Q9D4H1	Exoc2	Exocyst complex component 2	1.47085	0.0011155	18.2614	16.7906	18.1511	18.5078	18.1254	16.6796	16.9523	16.7399
Q9D662	Sec23b	Protein transport protein Sec23B	1.10086	0.0252428	19.9351	18.8342	19.847	20.2168	19.7414	19.1505	18.361	18.9911
Q9D6J5	Ndufb8	NADH dehydrogenase [ubiquinone] 1 beta subcomplex subunit 8, mitochondrial	-0.648649	0.00759502	24.8754	25.524	24.9688	24.769	24.8884	25.4493	25.7125	25.4103
Q9D6J6	Ndufv2	NADH dehydrogenase [ubiquinone] flavoprotein 2, mitochondrial	-0.997818	0.00849047	26.3273	27.3251	26.0652	26.3179	26.5988	27.4323	27.1223	27.4209
Q9D6K8	Fundc2	FUN14 domain-containing protein 2	-0.647638	0.0344165	22.838	23.4856	22.9701	23.0056	22.5382	23.5998	23.4814	23.3757
Q9D7J4	Cox20	Cytochrome c oxidase assembly protein COX20, mitochondrial	-0.714724	0.0455377	22.0806	22.7953	22.4006	22.0945	21.7467	22.999	22.4858	22.9012
Q9D7J9	Echdc3	Enoyl-CoA hydratase domain-containing protein 3, mitochondrial	-0.866503	0.0374649	22.5222	23.3887	22.6484	22.7583	22.1598	23.3125	23.4325	23.4211
Q9D7V9	Naaa	N-acylethanolamine-hydrolyzing acid amidase	0.894275	0.00677937	20.0244	19.1301	19.7625	20.1473	20.1633	19.1154	18.959	19.3158
Q9D8S4	Rexo2	Oligoribonuclease, mitochondrial	-0.598735	0.0280096	23.1652	23.764	22.9215	23.3377	23.2365	23.6705	23.7789	23.8425
Q9D8S9	Bola1	BolA-like protein 1	-0.678356	0.0229452	21.0449	21.7233	20.9841	20.8641	21.2866	21.6426	21.7351	21.7921
Q9DA79	Dpep3	Dipeptidase 3	-2.33804	0.0116106	16.9598	19.2978	17.6657	16.9429	16.2708	19.1507	18.8605	19.8823
Q9DAK9	Phpt1	14 kDa phosphohistidine phosphatase	-0.780453	0.0494176	22.9013	23.6817	22.9208	22.5551	23.2279	23.7307	23.5833	23.7312
Q9DAR7	Dcps	m7GpppX diphosphatase	-0.644744	0.0176718	19.9037	20.5485	19.9836	20.0259	19.7016	20.4963	20.5989	20.5503
Q9DB15	Mrpl12	39S ribosomal protein L12, mitochondrial	-0.83343	0.0273042	22.7718	23.6052	22.5263	22.7528	23.0363	23.8148	23.2313	23.7696
Q9DB77	Uqcrc2	Cytochrome b-c1 complex subunit 2, mitochondrial	-1.09791	0.0395398	25.6789	26.7768	26.1491	25.5881	25.2995	26.8303	26.6374	26.8627
Q9DBB5	Eif4e3	Eukaryotic translation initiation factor 4E type 3	-1.71649	0.0171412	19.1899	20.9064	19.7909	18.7579	19.0209	20.6792	21.1848	20.8552
Q9DBB9	Cpn2	Carboxypeptidase N subunit 2	0.838184	0.0017541	21.1396	20.3014	21.0884	21.0395	21.2909	20.2668	20.2431	20.3943
Q9DBC7	Prkar1a	cAMP-dependent protein kinase type I-alpha regulatory subunit	0.968139	0.00051448	23.9811	23.0129	24.0374	23.9802	23.9257	22.9512	22.9604	23.1272
Q9DBG3	Ap2b1	AP-2 complex subunit beta	1.04338	0.0240591	21.6569	20.6135	21.4637	22.0537	21.4533	20.4977	20.7404	20.6025
Q9DBG9	Tax1bp3	Tax1-binding protein 3	0.697035	0.0315941	22.7893	22.0923	22.551	22.7682	23.0488	22.1676	22.0908	22.0184
Q9DBJ1	Pgam1	Phosphoglycerate mutase 1	0.819003	0.00644052	24.0178	23.1988	24.0162	24.1547	23.8824	23.2194	23.2172	23.1598
Q9DBL9	Abhd5	1-acylglycerol-3-phosphate O-acyltransferase ABHD5	-1.41365	0.0360702	16.8513	18.265	16.3689	17.4857	16.6994	18.1896	18.5295	18.0758
Q9DBR7	Ppp1r12a	Protein phosphatase 1 regulatory subunit 12A	0.827226	0.000247349	21.6581	20.8309	21.6259	21.626	21.7224	20.8007	20.8475	20.8445
Q9DBU3	Riok3	Serine/threonine-protein kinase RIO3	2.02221	0.00379959	19.6147	17.5925	19.7841	19.5177	19.5423	17.9751	17.3141	17.4882
Q9DC22	Dcaf6	DDB1- and CUL4-associated factor 6	-0.977531	0.0025556	17.9435	18.9211	17.9674	17.765	18.0982	19.0292	18.8793	18.8546
Q9DC29	Abcb6	ATP-binding cassette sub-family B member 6, mitochondrial	0.610329	0.0340317	17.7818	17.1715	17.7267	17.6981	17.9206	16.9689	17.4508	17.0946
Q9DC50	Crot	Peroxisomal carnitine O-octanoyltransferase	0.798889	0.00925808	22.497	21.6981	22.6212	22.5856	22.2843	21.893	21.7425	21.4589
Q9DC77	Smpx	Small muscular protein	0.596087	0.0219022	22.0234	21.4273	21.8152	22.1811	22.0738	21.4438	21.3546	21.4834
Q9DCD0	Pgd	6-phosphogluconate dehydrogenase, decarboxylating	0.948113	0.0226759	22.5953	21.6472	22.3036	22.7281	22.7543	22.0077	21.6259	21.3081
Q9DCF9	Ssr3	Translocon-associated protein subunit gamma	1.03834	0.0445345	20.4605	19.4222	20.3035	20.9916	20.0865	19.8713	19.2342	19.161
Q9DCJ9	Npl	N-acetylneuraminate lyase	1.19551	0.0363231	19.606	18.4104	19.0402	20.053	19.7246	18.7934	18.414	18.0239
Q9DCL2	Fam96a	MIP18 family protein FAM96A	0.613638	0.0277386	19.1034	18.4898	19.2554	18.8293	19.2255	18.5499	18.6499	18.2695
Q9DCN2	Cyb5r3	NADH-cytochrome b5 reductase 3	1.26175	0.00151181	23.4857	22.224	23.4833	23.3414	23.6324	22.1088	22.1025	22.4605
Q9DCR2	Ap3s1	AP-3 complex subunit sigma-1	1.99101	0.00480094	18.972	16.981	18.5273	19.4391	18.9495	17.2035	17.1521	16.5873
Q9DCS9	Ndufb10	NADH dehydrogenase [ubiquinone] 1 beta subcomplex subunit 10	-0.618045	0.00496012	24.9734	25.5914	24.9877	25.1018	24.8306	25.541	25.5465	25.6868
Q9DCT2	Ndufs3	NADH dehydrogenase [ubiquinone] iron-sulfur protein 3, mitochondrial	-0.655676	0.0251914	26.5663	27.222	26.8139	26.415	26.47	27.229	27.289	27.1479
Q9DCV4	Rmdn1	Regulator of microtubule dynamics protein 1	-0.714726	0.00567685	23.006	23.7207	23.0392	23.0561	22.9227	23.8677	23.7258	23.5686
Q9DCX2	Atp5h	ATP synthase subunit d, mitochondrial	-1.16566	0.000140751	27.8688	29.0345	27.8798	27.7603	27.9664	29.0669	28.93	29.1066
Q9EP75	Cyp4f14	Leukotriene-B4 omega-hydroxylase 3	1.05846	0.0366435	19.8858	18.8273	19.4132	20.2796	19.9646	19.0426	18.7703	18.6691
Q9EPE9	Atp13a1	Manganese-transporting ATPase 13A1	1.0659	0.0137958	18.3482	17.2823	18.5327	18.4737	18.0381	17.3494	17.5767	16.9207
Q9EQ20	Aldh6a1	Methylmalonate-semialdehyde dehydrogenase [acylating], mitochondrial	-0.698984	0.000682719	25.2821	25.9811	25.3434	25.3287	25.1742	26.0188	25.8935	26.0309
Q9EQG9	Col4a3bp	Collagen type IV alpha-3-binding protein	0.739292	0.00714365	18.6825	17.9432	18.7729	18.6343	18.6404	18.1045	17.9523	17.7729
Q9EQK5	Mvp	Major vault protein	1.68594	0.0108318	24.5777	22.8917	24.2468	24.5234	24.9628	22.8029	22.9931	22.8791
Q9EQN3	Tsc22d4	TSC22 domain family protein 4	-0.808926	0.0169539	19.1247	19.9337	19.18	18.8319	19.3623	19.9727	20.082	19.7463
Q9EQP2	Ehd4	EH domain-containing protein 4	1.52434	0.000132965	24.4694	22.945	24.5941	24.3423	24.4717	22.798	23.0512	22.9859
Q9ERD7	Tubb3	Tubulin beta-3 chain	1.7539	0.0284625	22.326	20.5721	21.6446	22.3973	22.936	20.7945	20.2652	20.6565
Q9ES00	Ube4b	Ubiquitin conjugation factor E4 B	-1.32798	0.00847114	20.5041	21.8321	20.2238	20.5028	20.7857	21.5359	21.7278	22.2326
Q9EST4	Psmg2	Proteasome assembly chaperone 2	-1.10398	0.0469439	23.1463	24.2503	23.2123	23.1778	23.0489	24.7672	24.0454	23.9383
Q9JHI5	Ivd	Isovaleryl-CoA dehydrogenase, mitochondrial	-0.893014	0.00661582	25.7859	26.6789	25.9975	25.7432	25.617	26.9077	26.4647	26.6643
Q9JHW2	Nit2	Omega-amidase NIT2	-0.856565	0.00119252	21.706	22.5625	21.7435	21.6304	21.744	22.5511	22.4533	22.6832
Q9JI75	Nqo2	Ribosyldihydronicotinamide dehydrogenase [quinone]	-0.738553	0.0164751	22.1887	22.9273	22.277	21.9477	22.3415	23.0527	22.6516	23.0775
Q9JIF7	Copb1	Coatomer subunit beta	0.724895	0.00425255	19.7819	19.057	19.9663	19.7048	19.6745	19.1481	19.117	18.9058
Q9JIY5	Htra2	Serine protease HTRA2, mitochondrial	-0.779613	0.00272737	22.4961	23.2757	22.6044	22.424	22.4597	23.4405	23.2258	23.1607
Q9JJ28	Flii	Protein flightless-1 homolog	1.2082	0.00717663	20.128	18.9198	19.9151	20.0332	20.4357	18.5727	19.0389	19.1478
Q9JJE7	Fads3	Fatty acid desaturase 3	1.45094	0.0270663	17.5722	16.1212	17.8458	17.2934	17.5774	15.5302	16.2218	16.6117
Q9JK37	Myoz1	Myozenin-1	14.5715	0.00143991	15.1611	0.589595	16.2607	14.7233	14.4992	0.584138	0.594325	0.590321
Q9JK42	Pdk2	[Pyruvate dehydrogenase (acetyl-transferring)] kinase isozyme 2, mitochondrial	-0.696462	0.0285269	22.9999	23.6964	23.186	23.1261	22.6878	23.7182	23.8316	23.5393
Q9JKB1	Uchl3	Ubiquitin carboxyl-terminal hydrolase isozyme L3	-0.66263	0.00902734	22.4	23.0626	22.5425	22.2419	22.4154	22.9193	23.0012	23.2672
Q9JKC8	Ap3m1	AP-3 complex subunit mu-1	1.18552	0.0166602	20.1909	19.0053	20.3575	20.4764	19.7387	19.0481	19.2594	18.7085
Q9JKL4	Ndufaf3	NADH dehydrogenase [ubiquinone] 1 alpha subcomplex assembly factor 3	-0.943262	0.00317282	21.9533	22.8966	22.0302	21.8228	22.0069	23.0596	22.9304	22.6998
Q9JKX6	Nudt5	ADP-sugar pyrophosphatase	0.724551	0.00173139	20.7656	20.0411	20.7526	20.6616	20.8827	20.0025	19.9411	20.1796
Q9JKY0	Cnot9	CCR4-NOT transcription complex subunit 9	0.876981	0.00866503	17.9772	17.1002	18.1415	18.0873	17.7029	17.1372	16.911	17.2525
Q9JL35	Hmgn5	High mobility group nucleosome-binding domain-containing protein 5	-0.802103	0.0138709	19.8072	20.6093	19.6084	19.7667	20.0464	20.7132	20.5826	20.532
Q9JLH8	Tmod4	Tropomodulin-4	-1.5957	0.000465243	20.0198	21.6155	19.8636	20.2238	19.972	21.7534	21.5993	21.4937
Q9JLI8	Sart3	Squamous cell carcinoma antigen recognized by T-cells 3	-0.68393	0.0404059	18.5276	19.2116	18.7026	18.5904	18.2899	19.351	19.4261	18.8576
Q9QUR7	Pin1	Peptidyl-prolyl cis-trans isomerase NIMA-interacting 1	0.738854	0.045003	19.8402	19.1013	19.6425	19.9602	19.9178	19.2899	18.7076	19.3065
Q9QWL7	Krt17	Keratin, type I cytoskeletal 17	-1.43923	0.0453242	22.8606	24.2998	23.1024	22.1317	23.3478	24.5811	24.2546	24.0638
Q9QXB9	Drg2	Developmentally-regulated GTP-binding protein 2	0.74981	0.0250244	18.9979	18.2481	19.2815	18.9819	18.7303	18.114	18.3971	18.2331
Q9QXY6	Ehd3	EH domain-containing protein 3	0.983997	0.00451075	23.9089	22.9249	23.8797	23.7402	24.1067	22.848	22.9095	23.0172
Q9QY93	Dctpp1	dCTP pyrophosphatase 1	-1.36472	0.00121527	17.7265	19.0912	17.8275	17.6691	17.6828	19.2391	18.9027	19.1318
Q9QYG0	Ndrg2	Protein NDRG2	-0.883549	0.00228617	25.4847	26.3683	25.4031	25.5929	25.4582	26.5033	26.4024	26.1991
Q9QYH6	Maged1	Melanoma-associated antigen D1	0.814691	0.0311532	17.9842	17.1695	18.124	17.634	18.1946	16.815	17.335	17.3586
Q9QZ85	Iigp1	Interferon-inducible GTPase 1	-2.76707	0.0025278	20.5617	23.3288	19.9554	20.884	20.8458	23.6103	22.888	23.488
Q9QZU9	Ube2l6	Ubiquitin/ISG15-conjugating enzyme E2 L6	-1.57158	0.0294011	17.59	19.1615	17.8644	17.4781	17.4274	18.8268	18.8216	19.8362
Q9R060	Nubp1	Cytosolic Fe-S cluster assembly factor NUBP1	0.696741	0.00882767	19.5865	18.8898	19.7456	19.3743	19.6398	19.0073	18.9324	18.7297
Q9R0E1	Plod3	Procollagen-lysine,2-oxoglutarate 5-dioxygenase 3	1.15132	0.0130107	20.2994	19.148	20.4734	20.2651	20.1596	19.3758	18.7735	19.2948
Q9R0M5	Tpk1	Thiamin pyrophosphokinase 1	-0.632289	0.0192355	17.1801	17.8123	16.9335	17.3275	17.2792	17.8883	17.8745	17.6743
Q9R0P5	Dstn	Destrin	1.31994	0.0419451	24.5082	23.1883	24.9454	24.7614	23.8179	23.0969	22.8583	23.6098
Q9R0P9	Uchl1	Ubiquitin carboxyl-terminal hydrolase isozyme L1	3.08801	0.0227364	24.4975	21.4095	23.5944	24.3673	25.5309	21.7795	21.1957	21.2533
Q9R0X4	Acot9	Acyl-coenzyme A thioesterase 9, mitochondrial	0.940369	0.00204228	22.7632	21.8228	22.7974	22.8926	22.5996	21.8837	21.8572	21.7276
Q9R0Y5	Ak1	Adenylate kinase isoenzyme 1	-0.835734	0.0180188	25.806	26.6418	25.5523	25.8156	26.0503	26.5795	26.7519	26.5939
Q9R118	Htra1	Serine protease HTRA1	2.41139	0.0116678	19.2956	16.8842	18.7759	20.0181	19.0927	17.6802	16.4346	16.5378
Q9R1Q6	Tmem176b	Transmembrane protein 176B	1.95885	0.015509	18.5939	16.635	17.9786	18.6628	19.1403	16.5599	16.4101	16.9351
Q9WTK7	Stk11	Serine/threonine-protein kinase STK11	-0.603049	0.0434685	24.0437	24.6468	23.9249	24.079	24.1273	24.6475	24.9103	24.3826
Q9WTP6	Ak2	Adenylate kinase 2, mitochondrial	-1.51639	0.00374679	23.353	24.8694	23.6925	23.2873	23.0792	25.0254	24.644	24.9387
Q9WTR1	Trpv2	Transient receptor potential cation channel subfamily V member 2	14.919	0.0441267	15.5007	0.581723	9.0476	18.1752	19.2792	0.590053	0.575591	0.579525
Q9WTR5	Cdh13	Cadherin-13	-0.889931	0.0490925	21.7346	22.6246	21.7837	21.3227	22.0975	22.7515	22.5855	22.5367
Q9WUP7	Uchl5	Ubiquitin carboxyl-terminal hydrolase isozyme L5	0.713981	0.0308381	20.8688	20.1548	20.6597	20.7631	21.1835	20.3378	19.8629	20.2636
Q9WUU7	Ctsz	Cathepsin Z	1.058	0.0497845	21.2728	20.2148	21.116	21.235	21.4675	20.4961	19.6551	20.4931
Q9WV98	Timm9	Mitochondrial import inner membrane translocase subunit Tim9	-1.19525	0.0116307	22.034	23.2292	21.9923	21.7706	22.339	23.3432	23.171	23.1734
Q9WVA2	Timm8a1	Mitochondrial import inner membrane translocase subunit Tim8 A	-0.860926	0.0061217	22.9245	23.7854	23.1065	22.7477	22.9193	23.8627	23.7934	23.7002
Q9WVB4	Slit3	Slit homolog 3 protein	-1.505	0.00420586	26.4153	27.9203	26.3556	26.5162	26.374	27.7395	28.1956	27.8258
Q9WVC3	Cav2	Caveolin-2	-0.899249	0.0497217	18.417	19.3163	18.6456	18.3611	18.2443	19.162	19.8016	18.9852
Q9WVD5	Slc25a15	Mitochondrial ornithine transporter 1	0.778936	0.035479	19.4611	18.6821	19.4099	19.4076	19.5657	18.9804	18.3892	18.6768
Q9WVK0	Agtrap	Type-1 angiotensin II receptor-associated protein	0.984585	0.0249188	20.9873	20.0027	21.1976	21.0934	20.6709	20.0066	20.0261	19.9754
Q9WVQ5	Apip	Methylthioribulose-1-phosphate dehydratase	-1.36295	0.0258625	19.775	21.138	19.8866	19.2739	20.1644	21.0088	21.1016	21.3034
Q9Z0E0	Ncdn	Neurochondrin	1.23905	0.0227092	17.5945	16.3554	18.0154	17.6596	17.1084	16.2426	16.7406	16.083
Q9Z0E6	Gbp2	Guanylate-binding protein 2	-2.20789	0.00825478	20.0517	22.2596	20.2716	20.4994	19.3843	22.1978	21.7986	22.7824
Q9Z0H8	Clip2	CAP-Gly domain-containing linker protein 2	-0.95009	0.0288541	20.4237	21.3738	20.6756	20.0486	20.5469	21.4905	21.3478	21.283
Q9Z0M5	Lipa	Lysosomal acid lipase/cholesteryl ester hydrolase	1.51181	0.00549562	20.2914	18.7796	20.0345	20.6059	20.2337	18.6444	18.8174	18.8769
Q9Z0W3	Nup160	Nuclear pore complex protein Nup160	1.97603	0.00400317	17.5561	15.5801	17.8206	17.3259	17.5219	15.6152	15.5227	15.6024
Q9Z103	Adnp	Activity-dependent neuroprotector homeobox protein	15.9946	0.000883879	16.5845	0.589918	17.4387	16.5207	15.794	0.590692	0.591635	0.587427
Q9Z127	Slc7a5	Large neutral amino acids transporter small subunit 1	19.6439	0.000148434	20.2334	0.589483	20.6818	20.1564	19.8621	0.592866	0.593406	0.582178
Q9Z130	Hnrnpdl	Heterogeneous nuclear ribonucleoprotein D-like	1.55701	0.0268042	20.9725	19.4155	21.1612	21.4202	20.336	19.03	19.1728	20.0435
Q9Z1G3	Atp6v1c1	V-type proton ATPase subunit C 1	1.70851	0.00216385	20.4741	18.7656	20.4164	20.5385	20.4674	18.9536	18.7776	18.5656
Q9Z1M2	Irgm2	Immunity-related GTPase family M member 2	-1.96024	0.0109525	19.2478	21.208	19.6367	19.4579	18.6488	21.3864	20.5978	21.6399
Q9Z1Q5	Clic1	Chloride intracellular channel protein 1	1.21432	0.0120352	23.1708	21.9565	23.0176	22.9806	23.5144	22.0785	21.8955	21.8956
Q9Z1T1	Ap3b1	AP-3 complex subunit beta-1	0.80848	0.0270993	19.8305	19.022	20.0504	19.9739	19.4672	19.1532	18.757	19.1559
Q9Z2A7	Dgat1	Diacylglycerol O-acyltransferase 1	0.766965	0.0449642	18.416	17.649	18.7146	18.4774	18.0559	17.6855	17.3147	17.9468
Q9Z2G1	Fem1aa	Protein fem-1 homolog A-A	1.73068	0.00887551	19.2604	17.5297	19.3654	18.9654	19.4504	17.0156	17.8682	17.7053
Q9Z2I9	Sucla2	Succinate--CoA ligase [ADP-forming] subunit beta, mitochondrial	-0.884887	0.000381493	26.5732	27.4581	26.5634	26.6794	26.4768	27.5176	27.363	27.4936
S4R2T7	Ank2	Ankyrin-2 (Fragment)	-1.01206	0.0288025	18.7295	19.7416	18.625	18.9486	18.6148	20.0507	19.3052	19.8687
